# Supplementary material for: Genome-wide characterization of intergenic polyadenylation sites redefines gene spaces in Arabidopsis thaliana
Source: BMC Genomics. 2015 Jul 9;16(1):511. doi: 10.1186/s12864-015-1691-1 (PMC4568572; doi:10.1186/s12864-015-1691-1)
Supplement: Additional file 1: — Supplemental Figures: This file contains all the Supplemental Figures. [file 12864_2015_1691_MOESM1_ESM.xlsx]

## Sheet: SE-IPAC
chr	strand	coordinate	read count	5' sense gene
Chr1	-	38568	1	AT1G01070
Chr1	-	50018	2	AT1G01100
Chr1	-	57214	1	AT1G01120
Chr1	-	64111	1	AT1G01140
Chr1	-	73675	1	AT1G01170
Chr1	+	76841	3	AT1G01180
Chr1	-	78680	1	AT1G01183
Chr1	-	82862	11	AT1G01190
Chr1	-	82923	4	AT1G01190
Chr1	-	82991	1	AT1G01190
Chr1	-	83022	1	AT1G01190
Chr1	+	95704	1	AT1G01220
Chr1	+	99295	1	AT1G01230
Chr1	+	116175	5	AT1G01290
Chr1	+	116203	3	AT1G01290
Chr1	+	116328	2	AT1G01290
Chr1	+	116356	2	AT1G01290
Chr1	-	156571	2	AT1G01430
Chr1	-	156680	1	AT1G01430
Chr1	-	156728	48	AT1G01430
Chr1	-	159726	1	AT1G01440
Chr1	-	159790	1	AT1G01440
Chr1	+	166291	1	AT1G01448
Chr1	-	171866	1	AT1G01470
Chr1	-	172059	3	AT1G01470
Chr1	+	186988	2	AT1G01500
Chr1	+	190158	28	AT1G01510
Chr1	+	192339	1	AT1G01520
Chr1	+	198736	20	AT1G01540
Chr1	+	204443	1	AT1G01560
Chr1	+	213109	1	AT1G01580
Chr1	+	217608	1	AT1G01590
Chr1	+	221887	1	AT1G01600
Chr1	-	246271	11	AT1G01680
Chr1	-	246317	1	AT1G01680
Chr1	-	246369	2	AT1G01680
Chr1	-	271883	7	AT1G01740
Chr1	+	284311	1	AT1G01780
Chr1	-	298392	3	AT1G01830
Chr1	-	342739	1	AT1G01990
Chr1	-	342821	9	AT1G01990
Chr1	-	342854	1	AT1G01990
Chr1	-	342929	10	AT1G01990
Chr1	+	352610	1	AT1G02010
Chr1	-	360785	1	AT1G02060
Chr1	-	370202	19	AT1G02070
Chr1	+	399988	1	AT1G02120
Chr1	-	399725	1	AT1G02130
Chr1	+	410686	1	AT1G02150
Chr1	+	410717	1	AT1G02150
Chr1	-	434960	3	AT1G02230
Chr1	-	435023	3	AT1G02230
Chr1	-	440373	2	AT1G02260
Chr1	+	455518	21	AT1G02300
Chr1	+	455567	1	AT1G02300
Chr1	+	458234	1	AT1G02305
Chr1	-	457842	1	AT1G02310
Chr1	-	458050	3	AT1G02310
Chr1	-	462015	1	AT1G02330
Chr1	-	463672	1	AT1G02335
Chr1	-	465667	10	AT1G02340
Chr1	+	470805	1	AT1G02350
Chr1	+	470880	11	AT1G02350
Chr1	+	476576	1	AT1G02370
Chr1	+	476610	2	AT1G02370
Chr1	+	483387	20	AT1G02390
Chr1	+	489650	27	AT1G02400
Chr1	-	489372	1	AT1G02405
Chr1	+	495596	2	AT1G02420
Chr1	+	495755	2	AT1G02420
Chr1	-	497919	1	AT1G02450
Chr1	-	504440	1	AT1G02460
Chr1	+	520497	2	AT1G02500
Chr1	-	520215	1	AT1G02510
Chr1	-	520325	1	AT1G02510
Chr1	+	528895	2	AT1G02520
Chr1	+	528924	1	AT1G02520
Chr1	+	570502	1	AT1G02650
Chr1	+	570532	1	AT1G02650
Chr1	-	571855	6	AT1G02660
Chr1	+	587303	1	AT1G02690
Chr1	+	590130	1	AT1G02700
Chr1	+	590201	1	AT1G02700
Chr1	+	594308	1	AT1G02720
Chr1	-	599244	1	AT1G02740
Chr1	-	599354	59	AT1G02740
Chr1	+	622562	1	AT1G02816
Chr1	+	622778	2	AT1G02816
Chr1	+	622817	7	AT1G02816
Chr1	-	653025	1	AT1G02900
Chr1	-	653656	1	AT1G02900
Chr1	-	653703	4	AT1G02900
Chr1	-	663004	1	AT1G02940
Chr1	-	687820	1	AT1G03000
Chr1	+	696440	1	AT1G03010
Chr1	+	704452	1	AT1G03030
Chr1	-	712406	1	AT1G03060
Chr1	+	753251	1	AT1G03120
Chr1	+	753307	1	AT1G03120
Chr1	+	753752	1	AT1G03120
Chr1	-	752759	1	AT1G03130
Chr1	-	754271	1	AT1G03140
Chr1	+	784312	20	AT1G03210
Chr1	+	791675	1	AT1G03230
Chr1	-	791644	1	AT1G03240
Chr1	-	795453	2	AT1G03260
Chr1	-	810879	5	AT1G03300
Chr1	+	821380	2	AT1G03340
Chr1	+	821454	4	AT1G03340
Chr1	+	826414	1	AT1G03360
Chr1	+	854135	3	AT1G03440
Chr1	+	854163	2	AT1G03440
Chr1	+	854215	1	AT1G03440
Chr1	+	854247	3	AT1G03440
Chr1	+	854367	4	AT1G03440
Chr1	-	868867	1	AT1G03475
Chr1	-	868898	2	AT1G03475
Chr1	-	869000	1	AT1G03475
Chr1	-	875020	3	AT1G03502
Chr1	-	885567	1	AT1G03550
Chr1	+	894067	1	AT1G03580
Chr1	-	904028	2	AT1G03620
Chr1	-	904102	1	AT1G03620
Chr1	-	911339	3	AT1G03660
Chr1	-	911378	8	AT1G03660
Chr1	+	920595	1	AT1G03687
Chr1	+	921998	3	AT1G03700
Chr1	-	937386	93	AT1G03746
Chr1	+	941327	1	AT1G03750
Chr1	+	947648	4	AT1G03770
Chr1	-	959805	2	AT1G03820
Chr1	-	975847	3	AT1G03850
Chr1	-	975975	1	AT1G03850
Chr1	-	982429	1	AT1G03870
Chr1	+	1009388	3	AT1G03935
Chr1	+	1009592	1	AT1G03935
Chr1	-	1027796	1	AT1G04000
Chr1	-	1061297	5	AT1G04110
Chr1	-	1081003	1	AT1G04150
Chr1	-	1119645	1	AT1G04220
Chr1	-	1189014	1	AT1G04410
Chr1	+	1205865	8	AT1G04440
Chr1	+	1205908	2	AT1G04440
Chr1	+	1205970	1	AT1G04440
Chr1	+	1208066	1	AT1G04445
Chr1	+	1217533	1	AT1G04480
Chr1	-	1217710	2	AT1G04490
Chr1	-	1217804	1	AT1G04490
Chr1	-	1221224	1	AT1G04500
Chr1	-	1282164	3	AT1G04620
Chr1	-	1300393	7	AT1G04660
Chr1	+	1315829	16	AT1G04690
Chr1	-	1325109	1	AT1G04730
Chr1	+	1336247	1	AT1G04760
Chr1	+	1336301	1	AT1G04760
Chr1	+	1336343	1	AT1G04760
Chr1	+	1336426	1	AT1G04760
Chr1	+	1340456	2	AT1G04778
Chr1	+	1340492	2	AT1G04778
Chr1	-	1340602	1	AT1G04780
Chr1	+	1348629	2	AT1G04790
Chr1	-	1356112	1	AT1G04820
Chr1	-	1356138	1	AT1G04820
Chr1	-	1454655	1	AT1G05065
Chr1	-	1477473	76	AT1G05135
Chr1	-	1534946	1	AT1G05280
Chr1	-	1544917	1	AT1G05300
Chr1	-	1545049	1	AT1G05300
Chr1	+	1559129	2	AT1G05330
Chr1	-	1560403	1	AT1G05350
Chr1	-	1560626	2	AT1G05350
Chr1	-	1582544	3	AT1G05385
Chr1	+	1585516	1	AT1G05400
Chr1	+	1590868	4	AT1G05420
Chr1	+	1591012	2	AT1G05420
Chr1	-	1607188	1	AT1G05470
Chr1	-	1607266	3	AT1G05470
Chr1	-	1607306	1	AT1G05470
Chr1	+	1629283	1	AT1G05500
Chr1	-	1630810	7	AT1G05520
Chr1	-	1636274	1	AT1G05530
Chr1	+	1640864	4	AT1G05540
Chr1	+	1647214	5	AT1G05562
Chr1	+	1647346	7	AT1G05562
Chr1	-	1647575	3	AT1G05570
Chr1	-	1647645	11	AT1G05570
Chr1	-	1661229	1	AT1G05575
Chr1	-	1661516	9	AT1G05575
Chr1	-	1661559	4	AT1G05575
Chr1	-	1661596	1	AT1G05575
Chr1	-	1661638	18	AT1G05575
Chr1	-	1673767	1	AT1G05610
Chr1	+	1687425	27	AT1G05630
Chr1	+	1687522	2	AT1G05630
Chr1	+	1713347	1	AT1G05700
Chr1	-	1723669	1	AT1G05760
Chr1	+	1742762	2	AT1G05800
Chr1	+	1749523	35	AT1G05810
Chr1	+	1771254	2	AT1G05860
Chr1	+	1771313	9	AT1G05860
Chr1	-	1771374	1	AT1G05870
Chr1	+	1828514	2	AT1G06030
Chr1	+	1828621	1	AT1G06030
Chr1	-	1828336	2	AT1G06040
Chr1	-	1830511	11	AT1G06050
Chr1	-	1852486	1	AT1G06110
Chr1	+	1858049	1	AT1G06120
Chr1	+	1862822	1	AT1G06135
Chr1	-	1863260	1	AT1G06137
Chr1	-	1863296	2	AT1G06137
Chr1	-	1863410	2	AT1G06137
Chr1	+	1866972	3	AT1G06140
Chr1	+	1867124	1	AT1G06140
Chr1	+	1891273	1	AT1G06180
Chr1	+	1913263	1	AT1G06240
Chr1	+	1913897	1	AT1G06240
Chr1	-	1918022	1	AT1G06270
Chr1	+	1930361	1	AT1G06310
Chr1	-	1938907	3	AT1G06360
Chr1	-	1942565	3	AT1G06370
Chr1	+	1946150	1	AT1G06380
Chr1	+	1946273	1	AT1G06380
Chr1	-	1950347	1	AT1G06400
Chr1	-	1950706	1	AT1G06400
Chr1	+	1958811	6	AT1G06410
Chr1	-	1963247	13	AT1G06440
Chr1	+	1967296	1	AT1G06450
Chr1	+	1973840	1	AT1G06470
Chr1	+	1973902	4	AT1G06470
Chr1	+	2002693	188	AT1G06530
Chr1	-	2016254	1	AT1G06590
Chr1	+	2027353	17	AT1G06620
Chr1	+	2027395	4	AT1G06620
Chr1	+	2027442	1	AT1G06620
Chr1	+	2027468	3	AT1G06620
Chr1	+	2027499	1	AT1G06620
Chr1	+	2031440	4	AT1G06630
Chr1	+	2031517	1	AT1G06630
Chr1	+	2034147	1	AT1G06640
Chr1	+	2035681	9	AT1G06645
Chr1	+	2035795	13	AT1G06645
Chr1	+	2049692	1	AT1G06680
Chr1	-	2048992	1	AT1G06690
Chr1	-	2049065	1	AT1G06690
Chr1	-	2049094	1	AT1G06690
Chr1	+	2076567	1	AT1G06750
Chr1	-	2076382	3	AT1G06760
Chr1	-	2076413	1	AT1G06760
Chr1	+	2097711	1	AT1G06830
Chr1	-	2097618	1	AT1G06840
Chr1	-	2097648	1	AT1G06840
Chr1	-	2097689	2	AT1G06840
Chr1	+	2106847	5	AT1G06850
Chr1	-	2106712	3	AT1G06860
Chr1	-	2107159	1	AT1G06860
Chr1	+	2123800	1	AT1G06910
Chr1	-	2130080	1	AT1G06950
Chr1	-	2142687	1	AT1G06980
Chr1	-	2173631	1	AT1G07090
Chr1	-	2173659	1	AT1G07090
Chr1	-	2189836	1	AT1G07135
Chr1	+	2227628	7	AT1G07250
Chr1	-	2227472	1	AT1G07260
Chr1	+	2241306	1	AT1G07280
Chr1	-	2242112	1	AT1G07290
Chr1	-	2245637	3	AT1G07300
Chr1	-	2247457	4	AT1G07310
Chr1	-	2264663	9	AT1G07380
Chr1	+	2277286	1	AT1G07410
Chr1	+	2277395	3	AT1G07410
Chr1	+	2280388	1	AT1G07420
Chr1	+	2295311	1	AT1G07470
Chr1	-	2301271	1	AT1G07490
Chr1	-	2301307	1	AT1G07490
Chr1	-	2304474	1	AT1G07500
Chr1	-	2304574	1	AT1G07500
Chr1	-	2322474	1	AT1G07550
Chr1	-	2322579	14	AT1G07550
Chr1	+	2331232	7	AT1G07560
Chr1	+	2331268	1	AT1G07560
Chr1	+	2331317	1	AT1G07560
Chr1	-	2341558	2	AT1G07615
Chr1	-	2342077	1	AT1G07615
Chr1	+	2351755	5	AT1G07630
Chr1	-	2390524	2	AT1G07720
Chr1	+	2397380	6	AT1G07728
Chr1	+	2423707	1	AT1G07830
Chr1	+	2423734	1	AT1G07830
Chr1	+	2443752	1	AT1G07900
Chr1	-	2443703	1	AT1G07901
Chr1	-	2465711	5	AT1G07950
Chr1	-	2468976	1	AT1G07970
Chr1	-	2485796	1	AT1G08010
Chr1	-	2485845	1	AT1G08010
Chr1	+	2495253	1	AT1G08035
Chr1	+	2495315	2	AT1G08035
Chr1	-	2538010	2	AT1G08115
Chr1	-	2559415	66	AT1G08160
Chr1	+	2573703	1	AT1G08190
Chr1	-	2573100	1	AT1G08200
Chr1	-	2583600	1	AT1G08230
Chr1	+	2606953	1	AT1G08260
Chr1	+	2607124	1	AT1G08260
Chr1	-	2606194	1	AT1G08270
Chr1	+	2610010	1	AT1G08280
Chr1	-	2609827	1	AT1G08290
Chr1	-	2643218	1	AT1G08400
Chr1	-	2643279	1	AT1G08400
Chr1	+	2649463	2	AT1G08410
Chr1	+	2661042	7	AT1G08430
Chr1	+	2661142	9	AT1G08430
Chr1	+	2661215	31	AT1G08430
Chr1	+	2685742	1	AT1G08480
Chr1	+	2685777	1	AT1G08480
Chr1	-	2685497	1	AT1G08490
Chr1	+	2690105	3	AT1G08500
Chr1	+	2690158	1	AT1G08500
Chr1	+	2690184	4	AT1G08500
Chr1	+	2703157	2	AT1G08530
Chr1	+	2714831	4	AT1G08570
Chr1	-	2718638	1	AT1G08592
Chr1	-	2733603	6	AT1G08610
Chr1	-	2743016	1	AT1G08630
Chr1	-	2748170	1	AT1G08640
Chr1	-	2756981	41	AT1G08660
Chr1	-	2768558	1	AT1G08695
Chr1	-	2769721	1	AT1G08700
Chr1	+	2779350	1	AT1G08720
Chr1	+	2804596	2	AT1G08750
Chr1	-	2821363	1	AT1G08820
Chr1	+	2841099	2	AT1G08845
Chr1	+	2841149	1	AT1G08845
Chr1	+	2855940	1	AT1G08900
Chr1	+	2877370	1	AT1G08930
Chr1	+	2879233	1	AT1G08940
Chr1	+	2886804	3	AT1G08980
Chr1	+	2929023	1	AT1G09070
Chr1	+	2929078	15	AT1G09070
Chr1	-	2928647	4	AT1G09080
Chr1	-	2928770	9	AT1G09080
Chr1	+	2936743	1	AT1G09090
Chr1	+	2936783	1	AT1G09090
Chr1	-	2956320	1	AT1G09170
Chr1	-	2956381	1	AT1G09170
Chr1	+	2964730	4	AT1G09176
Chr1	+	2966047	4	AT1G09180
Chr1	+	2966095	1	AT1G09180
Chr1	+	2966125	1	AT1G09180
Chr1	-	2966039	4	AT1G09190
Chr1	+	3008270	3	AT1G09300
Chr1	+	3008402	1	AT1G09300
Chr1	+	3018305	1	AT1G09340
Chr1	-	3045213	1	AT1G09440
Chr1	-	3045304	4	AT1G09440
Chr1	+	3060738	1	AT1G09480
Chr1	+	3095352	1	AT1G09560
Chr1	-	3095199	1	AT1G09570
Chr1	-	3101603	103	AT1G09575
Chr1	+	3159215	19	AT1G09750
Chr1	-	3176805	1	AT1G09800
Chr1	-	3180538	135	AT1G09810
Chr1	+	3188803	1	AT1G09812
Chr1	+	3188853	1	AT1G09812
Chr1	+	3208652	1	AT1G09870
Chr1	+	3209328	1	AT1G09870
Chr1	-	3214111	1	AT1G09890
Chr1	+	3219995	1	AT1G09900
Chr1	+	3220090	12	AT1G09900
Chr1	+	3220156	1	AT1G09900
Chr1	-	3227360	3	AT1G09930
Chr1	-	3230380	3	AT1G09932
Chr1	-	3233818	1	AT1G09935
Chr1	-	3240035	1	AT1G09950
Chr1	-	3240097	1	AT1G09950
Chr1	-	3240427	1	AT1G09950
Chr1	-	3240525	3	AT1G09950
Chr1	-	3256156	2	AT1G09980
Chr1	-	3269526	2	AT1G10020
Chr1	+	3275891	11	AT1G10030
Chr1	+	3275944	4	AT1G10030
Chr1	+	3283536	8	AT1G10050
Chr1	+	3287168	1	AT1G10060
Chr1	+	3287206	1	AT1G10060
Chr1	-	3290259	5	AT1G10090
Chr1	-	3322593	2	AT1G10140
Chr1	-	3322679	1	AT1G10140
Chr1	+	3380579	1	AT1G10300
Chr1	-	3381402	1	AT1G10310
Chr1	-	3381511	5	AT1G10310
Chr1	+	3390261	17	AT1G10330
Chr1	+	3390298	2	AT1G10330
Chr1	+	3390441	1	AT1G10330
Chr1	-	3393129	6	AT1G10350
Chr1	-	3393162	1	AT1G10350
Chr1	-	3395498	1	AT1G10360
Chr1	-	3439223	1	AT1G10460
Chr1	+	3469403	1	AT1G10520
Chr1	-	3479022	1	AT1G10550
Chr1	-	3479063	1	AT1G10550
Chr1	-	3493839	1	AT1G10585
Chr1	-	3544901	6	AT1G10682
Chr1	-	3544983	296	AT1G10682
Chr1	-	3549873	1	AT1G10690
Chr1	-	3549926	3	AT1G10690
Chr1	+	3568018	1	AT1G10730
Chr1	-	3592608	1	AT1G10780
Chr1	+	3598068	1	AT1G10790
Chr1	+	3665115	1	AT1G10960
Chr1	-	3664393	9	AT1G10970
Chr1	-	3670170	1	AT1G10990
Chr1	+	3717594	8	AT1G11120
Chr1	+	3719781	1	AT1G11125
Chr1	+	3719814	4	AT1G11125
Chr1	+	3719883	1	AT1G11125
Chr1	+	3745757	2	AT1G11175
Chr1	-	3749726	1	AT1G11190
Chr1	-	3779811	1	AT1G11270
Chr1	-	3779928	1	AT1G11270
Chr1	-	3780366	1	AT1G11270
Chr1	-	3791234	1	AT1G11290
Chr1	+	3800798	2	AT1G11300
Chr1	+	3800851	9	AT1G11300
Chr1	-	3817512	20	AT1G11350
Chr1	+	3834279	11	AT1G11380
Chr1	-	3844330	1	AT1G11420
Chr1	-	3844414	1	AT1G11420
Chr1	+	3850757	2	AT1G11440
Chr1	+	3855441	6	AT1G11450
Chr1	+	3855555	1	AT1G11450
Chr1	+	3871653	3	AT1G11500
Chr1	+	3875541	1	AT1G11530
Chr1	+	3884029	1	AT1G11570
Chr1	+	3884137	2	AT1G11570
Chr1	+	3903833	2	AT1G11600
Chr1	-	3912849	2	AT1G11630
Chr1	+	3918227	4	AT1G11650
Chr1	+	3919832	2	AT1G11655
Chr1	+	3946674	17	AT1G11700
Chr1	+	3946748	3	AT1G11700
Chr1	-	3960920	2	AT1G11735
Chr1	-	3960961	2	AT1G11735
Chr1	-	3971977	1	AT1G11760
Chr1	+	3998214	1	AT1G11840
Chr1	+	4003510	1	AT1G11860
Chr1	-	4007651	5	AT1G11880
Chr1	-	4039634	4	AT1G11960
Chr1	-	4061881	1	AT1G12020
Chr1	+	4085143	1	AT1G12080
Chr1	+	4095985	2	AT1G12100
Chr1	+	4109598	1	AT1G12110
Chr1	+	4128456	1	AT1G12160
Chr1	+	4140620	1	AT1G12200
Chr1	-	4174711	1	AT1G12280
Chr1	-	4174826	1	AT1G12280
Chr1	-	4177752	1	AT1G12290
Chr1	-	4177822	1	AT1G12290
Chr1	-	4178281	1	AT1G12290
Chr1	-	4186695	1	AT1G12310
Chr1	-	4186959	2	AT1G12310
Chr1	-	4187062	1	AT1G12310
Chr1	+	4200857	1	AT1G12350
Chr1	+	4222890	3	AT1G12400
Chr1	-	4233802	4	AT1G12430
Chr1	+	4250682	1	AT1G12460
Chr1	+	4250727	1	AT1G12460
Chr1	+	4257454	7	AT1G12470
Chr1	+	4317124	1	AT1G12670
Chr1	+	4337952	5	AT1G12730
Chr1	+	4379014	1	AT1G12840
Chr1	-	4378404	2	AT1G12845
Chr1	-	4378867	25	AT1G12845
Chr1	+	4391256	1	AT1G12880
Chr1	+	4391283	1	AT1G12880
Chr1	+	4425852	1	AT1G12970
Chr1	+	4425936	6	AT1G12970
Chr1	+	4436130	1	AT1G12990
Chr1	-	4440482	1	AT1G13020
Chr1	+	4449843	2	AT1G13040
Chr1	+	4465612	8	AT1G13100
Chr1	+	4465692	1	AT1G13100
Chr1	+	4481335	41	AT1G13145
Chr1	-	4508799	1	AT1G13210
Chr1	+	4543821	1	AT1G13260
Chr1	+	4547364	3	AT1G13270
Chr1	+	4558761	3	AT1G13300
Chr1	-	4563399	3	AT1G13320
Chr1	-	4572337	1	AT1G13350
Chr1	+	4603392	1	AT1G13410
Chr1	+	4603441	1	AT1G13410
Chr1	+	4608389	1	AT1G13430
Chr1	+	4608449	1	AT1G13430
Chr1	-	4608130	1	AT1G13440
Chr1	-	4622542	2	AT1G13480
Chr1	-	4631599	10	AT1G13520
Chr1	-	4631696	16	AT1G13520
Chr1	-	4633575	1	AT1G13530
Chr1	-	4633634	3	AT1G13530
Chr1	-	4642294	1	AT1G13570
Chr1	+	4648944	5	AT1G13590
Chr1	-	4650560	3	AT1G13600
Chr1	+	4676225	4	AT1G13635
Chr1	+	4676502	2	AT1G13635
Chr1	+	4715461	4	AT1G13740
Chr1	-	4730425	2	AT1G13800
Chr1	+	4737868	10	AT1G13820
Chr1	-	4739822	1	AT1G13830
Chr1	+	4742211	1	AT1G13840
Chr1	-	4762513	1	AT1G13940
Chr1	-	4762585	1	AT1G13940
Chr1	+	4814565	3	AT1G14040
Chr1	+	4814673	11	AT1G14040
Chr1	+	4814759	20	AT1G14040
Chr1	-	4816894	1	AT1G14060
Chr1	-	4817083	1	AT1G14060
Chr1	+	4820251	5	AT1G14070
Chr1	+	4824485	1	AT1G14080
Chr1	+	4829694	1	AT1G14100
Chr1	-	4833421	2	AT1G14120
Chr1	-	4840644	8	AT1G14160
Chr1	-	4843180	1	AT1G14170
Chr1	-	4849231	1	AT1G14182
Chr1	+	4854370	5	AT1G14190
Chr1	-	4854309	1	AT1G14200
Chr1	-	4856560	1	AT1G14210
Chr1	-	4856713	2	AT1G14210
Chr1	-	4858427	3	AT1G14220
Chr1	-	4858547	7	AT1G14220
Chr1	+	4875045	2	AT1G14260
Chr1	+	4899021	5	AT1G14340
Chr1	-	4917766	1	AT1G14380
Chr1	+	4926986	1	AT1G14390
Chr1	+	4927049	1	AT1G14390
Chr1	+	4936166	4	AT1G14430
Chr1	-	4938752	2	AT1G14440
Chr1	+	4961847	1	AT1G14500
Chr1	-	4961778	1	AT1G14510
Chr1	-	4968085	1	AT1G14520
Chr1	-	4974004	1	AT1G14540
Chr1	+	4980461	7	AT1G14550
Chr1	+	4992788	2	AT1G14580
Chr1	-	5008162	1	AT1G14610
Chr1	+	5031865	1	AT1G14650
Chr1	+	5048730	1	AT1G14687
Chr1	+	5048878	1	AT1G14687
Chr1	-	5051708	1	AT1G14690
Chr1	+	5102582	1	AT1G14800
Chr1	-	5116567	2	AT1G14850
Chr1	-	5159140	4	AT1G14960
Chr1	-	5161666	1	AT1G14970
Chr1	-	5165572	3	AT1G14980
Chr1	-	5169872	1	AT1G15002
Chr1	+	5171799	6	AT1G15010
Chr1	+	5171832	3	AT1G15010
Chr1	-	5173009	1	AT1G15020
Chr1	+	5206045	5	AT1G15125
Chr1	+	5206099	16	AT1G15125
Chr1	+	5206178	1	AT1G15125
Chr1	+	5206217	1	AT1G15125
Chr1	-	5205532	4	AT1G15130
Chr1	+	5248693	14	AT1G15240
Chr1	-	5248589	2	AT1G15250
Chr1	+	5250786	2	AT1G15260
Chr1	-	5250579	1	AT1G15270
Chr1	-	5256695	1	AT1G15290
Chr1	-	5268953	1	AT1G15310
Chr1	-	5278066	9	AT1G15350
Chr1	-	5278110	2	AT1G15350
Chr1	-	5278172	10	AT1G15350
Chr1	-	5295161	1	AT1G15400
Chr1	-	5295200	1	AT1G15400
Chr1	-	5297873	4	AT1G15405
Chr1	+	5320646	1	AT1G15480
Chr1	+	5331837	1	AT1G15510
Chr1	+	5331864	3	AT1G15510
Chr1	-	5331714	1	AT1G15520
Chr1	-	5339769	140	AT1G15530
Chr1	+	5380486	1	AT1G15640
Chr1	+	5385321	1	AT1G15660
Chr1	+	5405742	27	AT1G15710
Chr1	+	5405863	1	AT1G15710
Chr1	+	5426578	1	AT1G15760
Chr1	+	5426611	1	AT1G15760
Chr1	-	5430095	1	AT1G15780
Chr1	+	5446643	1	AT1G15810
Chr1	-	5448052	2	AT1G15825
Chr1	+	5450441	6	AT1G15830
Chr1	+	5450527	4	AT1G15830
Chr1	+	5458500	1	AT1G15870
Chr1	-	5458396	1	AT1G15880
Chr1	-	5458449	7	AT1G15880
Chr1	+	5464736	1	AT1G15900
Chr1	+	5464810	7	AT1G15900
Chr1	+	5464932	2	AT1G15900
Chr1	-	5486267	1	AT1G15970
Chr1	-	5495248	2	AT1G16010
Chr1	-	5495284	5	AT1G16010
Chr1	-	5495314	12	AT1G16010
Chr1	-	5501317	1	AT1G16022
Chr1	-	5511796	1	AT1G16070
Chr1	+	5517911	2	AT1G16090
Chr1	+	5525386	1	AT1G16120
Chr1	+	5535053	6	AT1G16150
Chr1	+	5538436	1	AT1G16160
Chr1	+	5546156	1	AT1G16190
Chr1	-	5546077	1	AT1G16210
Chr1	+	5550710	4	AT1G16220
Chr1	+	5568496	1	AT1G16270
Chr1	-	5568299	23	AT1G16280
Chr1	-	5582037	1	AT1G16330
Chr1	-	5587725	2	AT1G16340
Chr1	+	5593081	1	AT1G16350
Chr1	-	5593086	1	AT1G16360
Chr1	+	5598523	5	AT1G16370
Chr1	+	5617782	2	AT1G16440
Chr1	+	5619397	11	AT1G16445
Chr1	+	5630922	1	AT1G16489
Chr1	+	5631026	4	AT1G16489
Chr1	-	5647462	1	AT1G16515
Chr1	+	5651249	1	AT1G16520
Chr1	-	5651269	1	AT1G16530
Chr1	+	5670761	1	AT1G16560
Chr1	-	5670347	1	AT1G16570
Chr1	-	5670492	1	AT1G16570
Chr1	-	5682014	1	AT1G16630
Chr1	+	5691258	10	AT1G16650
Chr1	+	5699847	2	AT1G16670
Chr1	+	5729151	1	AT1G16740
Chr1	-	5728983	1	AT1G16750
Chr1	-	5745170	1	AT1G16800
Chr1	-	5745243	2	AT1G16800
Chr1	+	5762983	1	AT1G16830
Chr1	+	5791738	6	AT1G16930
Chr1	+	5791804	1	AT1G16930
Chr1	-	5845589	1	AT1G17110
Chr1	+	5869424	1	AT1G17160
Chr1	+	5869482	1	AT1G17160
Chr1	+	5876598	4	AT1G17190
Chr1	-	5880061	3	AT1G17210
Chr1	-	5951461	1	AT1G17370
Chr1	-	5968443	7	AT1G17410
Chr1	-	5968477	3	AT1G17410
Chr1	+	5981590	1	AT1G17420
Chr1	+	5998540	1	AT1G17455
Chr1	-	6006402	1	AT1G17480
Chr1	+	6023583	4	AT1G17500
Chr1	+	6028599	15	AT1G17530
Chr1	+	6028695	1	AT1G17530
Chr1	+	6029181	1	AT1G17530
Chr1	-	6037406	2	AT1G17560
Chr1	-	6067217	2	AT1G17640
Chr1	-	6082687	3	AT1G17690
Chr1	+	6100626	1	AT1G17730
Chr1	+	6221053	2	AT1G18075
Chr1	+	6224228	2	AT1G18080
Chr1	-	6226605	1	AT1G18100
Chr1	+	6255744	2	AT1G18170
Chr1	-	6265270	14	AT1G18200
Chr1	-	6265354	2	AT1G18200
Chr1	-	6265397	1	AT1G18200
Chr1	-	6278770	1	AT1G18260
Chr1	-	6278795	1	AT1G18260
Chr1	+	6301138	11	AT1G18300
Chr1	+	6301183	2	AT1G18300
Chr1	-	6301059	1	AT1G18310
Chr1	-	6325752	1	AT1G18382
Chr1	+	6333870	1	AT1G18400
Chr1	-	6343089	2	AT1G18415
Chr1	+	6345758	1	AT1G18420
Chr1	+	6373085	4	AT1G18500
Chr1	+	6388144	1	AT1G18560
Chr1	+	6391349	3	AT1G18570
Chr1	+	6398292	1	AT1G18580
Chr1	+	6409633	1	AT1G18610
Chr1	+	6416905	6	AT1G18630
Chr1	+	6416980	1	AT1G18630
Chr1	+	6417195	1	AT1G18630
Chr1	+	6437240	1	AT1G18690
Chr1	-	6457767	1	AT1G18720
Chr1	+	6462305	24	AT1G18730
Chr1	+	6462342	12	AT1G18730
Chr1	-	6460991	1	AT1G18735
Chr1	+	6465547	4	AT1G18740
Chr1	-	6465218	1	AT1G18745
Chr1	-	6465486	25	AT1G18745
Chr1	-	6504724	1	AT1G18850
Chr1	+	6511311	1	AT1G18860
Chr1	+	6519337	2	AT1G18870
Chr1	+	6519398	2	AT1G18870
Chr1	+	6545754	4	AT1G18940
Chr1	+	6551971	2	AT1G18950
Chr1	-	6557187	2	AT1G18980
Chr1	+	6568687	5	AT1G19020
Chr1	-	6577704	1	AT1G19050
Chr1	-	6577765	5	AT1G19050
Chr1	+	6605986	1	AT1G19110
Chr1	+	6609483	1	AT1G19120
Chr1	-	6609083	1	AT1G19130
Chr1	-	6613843	1	AT1G19160
Chr1	-	6613947	3	AT1G19160
Chr1	+	6619037	1	AT1G19170
Chr1	-	6626574	2	AT1G19210
Chr1	-	6626633	1	AT1G19210
Chr1	+	6669583	1	AT1G19290
Chr1	+	6690826	2	AT1G19350
Chr1	-	6690399	1	AT1G19360
Chr1	+	6698893	2	AT1G19380
Chr1	+	6711933	1	AT1G19397
Chr1	+	6712077	1	AT1G19397
Chr1	-	6724454	2	AT1G19430
Chr1	-	6724513	6	AT1G19430
Chr1	+	6751563	5	AT1G19485
Chr1	+	6765034	2	AT1G19530
Chr1	+	6765185	1	AT1G19530
Chr1	+	6767784	1	AT1G19540
Chr1	+	6777585	1	AT1G19580
Chr1	-	6781423	1	AT1G19610
Chr1	-	6785360	1	AT1G19630
Chr1	+	6807927	1	AT1G19680
Chr1	+	6825510	1	AT1G19740
Chr1	+	6825698	4	AT1G19740
Chr1	+	6833892	28	AT1G19770
Chr1	+	6833946	12	AT1G19770
Chr1	+	6834115	1	AT1G19770
Chr1	-	6900265	1	AT1G19880
Chr1	+	6914667	1	AT1G19910
Chr1	-	6914371	6	AT1G19920
Chr1	+	6945117	1	AT1G20020
Chr1	+	6950379	1	AT1G20050
Chr1	+	6950498	1	AT1G20050
Chr1	-	6950502	1	AT1G20060
Chr1	-	6950589	2	AT1G20060
Chr1	-	6957957	1	AT1G20070
Chr1	+	6965104	2	AT1G20080
Chr1	+	6969479	2	AT1G20090
Chr1	-	6968874	2	AT1G20100
Chr1	-	6990702	1	AT1G20160
Chr1	-	6998436	1	AT1G20190
Chr1	-	7004813	42	AT1G20220
Chr1	+	7011916	2	AT1G20230
Chr1	-	7020481	1	AT1G20270
Chr1	-	7020674	1	AT1G20270
Chr1	+	7033266	10	AT1G20310
Chr1	-	7038350	1	AT1G20330
Chr1	-	7038590	2	AT1G20330
Chr1	-	7042336	1	AT1G20340
Chr1	+	7058874	1	AT1G20375
Chr1	-	7084325	2	AT1G20440
Chr1	-	7087939	1	AT1G20450
Chr1	+	7093334	21	AT1G20460
Chr1	+	7093424	24	AT1G20460
Chr1	-	7103388	10	AT1G20510
Chr1	-	7108265	1	AT1G20530
Chr1	+	7130791	3	AT1G20580
Chr1	+	7150358	1	AT1G20630
Chr1	+	7158284	2	AT1G20640
Chr1	-	7174403	1	AT1G20691
Chr1	-	7174455	1	AT1G20691
Chr1	+	7178932	2	AT1G20693
Chr1	+	7181560	15	AT1G20696
Chr1	-	7185420	2	AT1G20720
Chr1	+	7220863	2	AT1G20780
Chr1	+	7239733	9	AT1G20823
Chr1	+	7239766	2	AT1G20823
Chr1	-	7259030	2	AT1G20870
Chr1	+	7274158	2	AT1G20900
Chr1	-	7301647	3	AT1G20960
Chr1	-	7330299	1	AT1G20990
Chr1	+	7347122	527	AT1G21010
Chr1	+	7347258	3	AT1G21010
Chr1	+	7374182	1	AT1G21060
Chr1	-	7375170	1	AT1G21070
Chr1	-	7375568	20	AT1G21070
Chr1	-	7386748	1	AT1G21100
Chr1	-	7389923	1	AT1G21110
Chr1	+	7405332	2	AT1G21140
Chr1	+	7405452	1	AT1G21140
Chr1	-	7406200	2	AT1G21150
Chr1	+	7423224	3	AT1G21200
Chr1	+	7423345	1	AT1G21200
Chr1	+	7424077	3	AT1G21202
Chr1	+	7427335	1	AT1G21210
Chr1	-	7427989	1	AT1G21220
Chr1	-	7428030	1	AT1G21220
Chr1	-	7428107	1	AT1G21220
Chr1	-	7442080	1	AT1G21260
Chr1	-	7442111	2	AT1G21260
Chr1	-	7476885	1	AT1G21350
Chr1	+	7486336	1	AT1G21370
Chr1	-	7516090	1	AT1G21470
Chr1	-	7534094	2	AT1G21520
Chr1	-	7556870	1	AT1G21580
Chr1	-	7557188	1	AT1G21580
Chr1	+	7609137	1	AT1G21660
Chr1	+	7609192	1	AT1G21660
Chr1	+	7615399	2	AT1G21680
Chr1	+	7636657	2	AT1G21730
Chr1	+	7645182	1	AT1G21740
Chr1	-	7651582	1	AT1G21770
Chr1	+	7697761	4	AT1G21910
Chr1	+	7757566	1	AT1G22020
Chr1	+	7757775	1	AT1G22020
Chr1	+	7757971	3	AT1G22020
Chr1	+	7758031	2	AT1G22020
Chr1	+	7770166	7	AT1G22040
Chr1	-	7814711	1	AT1G22140
Chr1	+	7821548	2	AT1G22150
Chr1	+	7837344	1	AT1G22190
Chr1	-	7892761	1	AT1G22350
Chr1	-	7892809	3	AT1G22350
Chr1	-	7894733	34	AT1G22360
Chr1	+	7927343	1	AT1G22450
Chr1	-	7926917	2	AT1G22460
Chr1	-	7932678	1	AT1G22470
Chr1	-	7950757	1	AT1G22510
Chr1	+	7966537	2	AT1G22540
Chr1	-	7976303	3	AT1G22570
Chr1	-	7976357	1	AT1G22570
Chr1	-	7976385	2	AT1G22570
Chr1	-	7976464	16	AT1G22570
Chr1	-	7976561	2	AT1G22570
Chr1	-	7976608	9	AT1G22570
Chr1	+	7997683	4	AT1G22610
Chr1	+	7997753	30	AT1G22610
Chr1	-	8027936	2	AT1G22700
Chr1	-	8030278	1	AT1G22710
Chr1	+	8074617	1	AT1G22800
Chr1	+	8074766	2	AT1G22800
Chr1	-	8073785	2	AT1G22810
Chr1	-	8073887	1	AT1G22810
Chr1	-	8074037	2	AT1G22810
Chr1	-	8074088	3	AT1G22810
Chr1	-	8074151	5	AT1G22810
Chr1	+	8080626	2	AT1G22840
Chr1	-	8080274	1	AT1G22850
Chr1	+	8094333	1	AT1G22870
Chr1	+	8094440	1	AT1G22870
Chr1	+	8094481	4	AT1G22870
Chr1	+	8102451	3	AT1G22885
Chr1	+	8108281	3	AT1G22910
Chr1	-	8127545	1	AT1G22960
Chr1	-	8130622	4	AT1G22970
Chr1	-	8135136	1	AT1G22985
Chr1	+	8145169	1	AT1G23000
Chr1	-	8168416	1	AT1G23052
Chr1	-	8180087	1	AT1G23080
Chr1	-	8180402	1	AT1G23080
Chr1	+	8242218	1	AT1G23210
Chr1	+	8242249	1	AT1G23210
Chr1	+	8242286	2	AT1G23210
Chr1	+	8251910	132	AT1G23230
Chr1	+	8263660	6	AT1G23290
Chr1	+	8263725	4	AT1G23290
Chr1	-	8263429	1	AT1G23300
Chr1	-	8297114	1	AT1G23380
Chr1	-	8309023	1	AT1G23390
Chr1	-	8309059	1	AT1G23390
Chr1	+	8315684	1	AT1G23410
Chr1	+	8315724	1	AT1G23410
Chr1	+	8338750	1	AT1G23490
Chr1	+	8338778	41	AT1G23490
Chr1	+	8338811	35	AT1G23490
Chr1	+	8338852	2	AT1G23490
Chr1	+	8346709	1	AT1G23530
Chr1	-	8346670	1	AT1G23540
Chr1	+	8386493	7	AT1G23710
Chr1	-	8422783	2	AT1G23830
Chr1	-	8424219	11	AT1G23840
Chr1	-	8425682	1	AT1G23850
Chr1	-	8427267	5	AT1G23860
Chr1	+	8438834	1	AT1G23880
Chr1	+	8469468	5	AT1G23940
Chr1	-	8495895	1	AT1G24000
Chr1	-	8503186	1	AT1G24040
Chr1	-	8535953	3	AT1G24140
Chr1	-	8535986	1	AT1G24140
Chr1	+	8541797	3	AT1G24145
Chr1	+	8542006	1	AT1G24145
Chr1	+	8552064	1	AT1G24150
Chr1	-	8560413	1	AT1G24180
Chr1	-	8570544	1	AT1G24200
Chr1	+	8588177	22	AT1G24240
Chr1	-	8607872	1	AT1G24270
Chr1	+	8639040	1	AT1G24340
Chr1	+	8639130	1	AT1G24340
Chr1	-	8643119	1	AT1G24370
Chr1	+	8672713	7	AT1G24460
Chr1	-	8710958	1	AT1G24575
Chr1	-	8840257	5	AT1G25230
Chr1	-	8840293	1	AT1G25230
Chr1	+	8861431	3	AT1G25275
Chr1	+	8880364	2	AT1G25320
Chr1	-	8889025	4	AT1G25350
Chr1	+	8896921	1	AT1G25360
Chr1	+	8897116	9	AT1G25360
Chr1	-	8897591	1	AT1G25370
Chr1	-	8897674	1	AT1G25370
Chr1	-	8911008	1	AT1G25400
Chr1	+	8923581	1	AT1G25425
Chr1	+	8923897	1	AT1G25425
Chr1	+	8944347	1	AT1G25460
Chr1	+	8950973	2	AT1G25480
Chr1	+	8951008	2	AT1G25480
Chr1	+	8951060	9	AT1G25480
Chr1	+	8978144	1	AT1G25550
Chr1	-	9047282	1	AT1G26170
Chr1	-	9047381	10	AT1G26170
Chr1	+	9056904	1	AT1G26180
Chr1	-	9056949	1	AT1G26190
Chr1	-	9063402	1	AT1G26200
Chr1	-	9066635	1	AT1G26208
Chr1	-	9070953	1	AT1G26218
Chr1	-	9077949	1	AT1G26240
Chr1	-	9078000	1	AT1G26240
Chr1	-	9078044	2	AT1G26240
Chr1	+	9085630	1	AT1G26250
Chr1	-	9089456	1	AT1G26270
Chr1	-	9118861	1	AT1G26360
Chr1	-	9138559	2	AT1G26410
Chr1	+	9156297	1	AT1G26470
Chr1	+	9159986	1	AT1G26500
Chr1	-	9195552	1	AT1G26620
Chr1	-	9195589	7	AT1G26620
Chr1	+	9207460	1	AT1G26630
Chr1	-	9207071	1	AT1G26640
Chr1	-	9207275	1	AT1G26640
Chr1	+	9223712	2	AT1G26680
Chr1	+	9245015	1	AT1G26730
Chr1	-	9284835	2	AT1G26800
Chr1	-	9284934	1	AT1G26800
Chr1	-	9284971	4	AT1G26800
Chr1	-	9285031	1	AT1G26800
Chr1	+	9300818	1	AT1G26840
Chr1	+	9319683	1	AT1G26890
Chr1	-	9319578	1	AT1G26900
Chr1	+	9324321	1	AT1G26911
Chr1	+	9330460	1	AT1G26920
Chr1	+	9330492	5	AT1G26920
Chr1	-	9330717	1	AT1G26921
Chr1	+	9345197	5	AT1G26940
Chr1	+	9380744	1	AT1G27020
Chr1	+	9380870	1	AT1G27020
Chr1	+	9393114	1	AT1G27045
Chr1	+	9396786	3	AT1G27060
Chr1	+	9396835	1	AT1G27060
Chr1	+	9403958	2	AT1G27080
Chr1	-	9403814	27	AT1G27090
Chr1	-	9406834	1	AT1G27100
Chr1	+	9428815	3	AT1G27140
Chr1	-	9449294	1	AT1G27200
Chr1	-	9449485	1	AT1G27200
Chr1	-	9455262	1	AT1G27210
Chr1	-	9455307	24	AT1G27210
Chr1	+	9467158	1	AT1G27240
Chr1	+	9480611	1	AT1G27285
Chr1	+	9482992	3	AT1G27290
Chr1	+	9484497	1	AT1G27300
Chr1	+	9494125	2	AT1G27330
Chr1	+	9494332	1	AT1G27330
Chr1	-	9498071	15	AT1G27350
Chr1	-	9505111	1	AT1G27370
Chr1	-	9505138	1	AT1G27370
Chr1	+	9520722	9	AT1G27420
Chr1	-	9520823	1	AT1G27430
Chr1	-	9520849	1	AT1G27430
Chr1	-	9527473	2	AT1G27435
Chr1	-	9528996	1	AT1G27440
Chr1	-	9529048	13	AT1G27440
Chr1	-	9537268	1	AT1G27461
Chr1	-	9540047	2	AT1G27470
Chr1	-	9562523	2	AT1G27530
Chr1	-	9565935	4	AT1G27540
Chr1	-	9566182	2	AT1G27540
Chr1	-	9566278	13	AT1G27540
Chr1	-	9589777	5	AT1G27580
Chr1	+	9594693	1	AT1G27590
Chr1	+	9594758	1	AT1G27590
Chr1	-	9643220	4	AT1G27720
Chr1	-	9647710	1	AT1G27730
Chr1	-	9647944	2	AT1G27730
Chr1	-	9648034	1	AT1G27730
Chr1	+	9671671	1	AT1G27760
Chr1	-	9671355	1	AT1G27770
Chr1	-	9671581	8	AT1G27770
Chr1	+	9703997	13	AT1G27850
Chr1	-	9715352	4	AT1G27900
Chr1	-	9715400	1	AT1G27900
Chr1	+	9730083	1	AT1G27920
Chr1	-	9742129	1	AT1G27960
Chr1	+	9828129	1	AT1G28130
Chr1	-	9832704	2	AT1G28140
Chr1	-	9832742	8	AT1G28140
Chr1	+	9860213	1	AT1G28210
Chr1	-	9933751	4	AT1G28330
Chr1	+	9943604	4	AT1G28340
Chr1	+	9987736	3	AT1G28420
Chr1	-	10013338	2	AT1G28480
Chr1	-	10056120	1	AT1G28620
Chr1	-	10074374	1	AT1G28670
Chr1	+	10080082	1	AT1G28680
Chr1	+	10104793	3	AT1G28760
Chr1	+	10104884	1	AT1G28760
Chr1	-	10120342	9	AT1G29020
Chr1	-	10120434	15	AT1G29020
Chr1	-	10124282	1	AT1G29025
Chr1	-	10128932	1	AT1G29030
Chr1	-	10136131	1	AT1G29050
Chr1	+	10151437	63	AT1G29070
Chr1	+	10151515	9	AT1G29070
Chr1	-	10151251	1	AT1G29071
Chr1	+	10182764	8	AT1G29150
Chr1	+	10182822	1	AT1G29150
Chr1	-	10183301	1	AT1G29160
Chr1	-	10183478	4	AT1G29160
Chr1	-	10183622	5	AT1G29160
Chr1	-	10190138	1	AT1G29170
Chr1	+	10201047	3	AT1G29180
Chr1	+	10231223	1	AT1G29270
Chr1	+	10237580	12	AT1G29280
Chr1	+	10237624	7	AT1G29280
Chr1	+	10237651	33	AT1G29280
Chr1	+	10237748	1	AT1G29280
Chr1	+	10237856	1	AT1G29280
Chr1	+	10237930	4	AT1G29280
Chr1	+	10245634	1	AT1G29290
Chr1	-	10247711	4	AT1G29300
Chr1	+	10258601	1	AT1G29320
Chr1	+	10266875	19	AT1G29340
Chr1	-	10274034	1	AT1G29357
Chr1	-	10274099	1	AT1G29357
Chr1	-	10277756	6	AT1G29370
Chr1	-	10286221	2	AT1G29390
Chr1	-	10297819	12	AT1G29410
Chr1	-	10305888	7	AT1G29450
Chr1	+	10309858	6	AT1G29465
Chr1	-	10310162	1	AT1G29470
Chr1	-	10310188	1	AT1G29470
Chr1	+	10324912	1	AT1G29520
Chr1	+	10373862	8	AT1G29660
Chr1	+	10373939	2	AT1G29660
Chr1	+	10377963	1	AT1G29670
Chr1	+	10378062	1	AT1G29670
Chr1	-	10377498	1	AT1G29680
Chr1	+	10389164	5	AT1G29710
Chr1	+	10427907	1	AT1G29780
Chr1	-	10435288	51	AT1G29810
Chr1	+	10467223	7	AT1G29890
Chr1	+	10467273	2	AT1G29890
Chr1	+	10467309	40	AT1G29890
Chr1	+	10467409	1	AT1G29890
Chr1	+	10472433	8	AT1G29900
Chr1	+	10472526	1	AT1G29900
Chr1	-	10472073	1	AT1G29910
Chr1	-	10472228	21	AT1G29910
Chr1	+	10479141	2	AT1G29930
Chr1	-	10498181	2	AT1G29965
Chr1	-	10509150	1	AT1G30000
Chr1	+	10516469	1	AT1G30010
Chr1	+	10516560	1	AT1G30010
Chr1	+	10540014	1	AT1G30040
Chr1	+	10540078	2	AT1G30040
Chr1	-	10559475	2	AT1G30090
Chr1	-	10559508	3	AT1G30090
Chr1	+	10584149	1	AT1G30110
Chr1	-	10584093	1	AT1G30120
Chr1	+	10589860	2	AT1G30130
Chr1	+	10597439	14	AT1G30135
Chr1	+	10597484	6	AT1G30135
Chr1	+	10597532	1	AT1G30135
Chr1	+	10620082	1	AT1G30190
Chr1	-	10627115	18	AT1G30210
Chr1	-	10640597	2	AT1G30240
Chr1	-	10640655	1	AT1G30240
Chr1	-	10669830	1	AT1G30290
Chr1	-	10670110	1	AT1G30290
Chr1	-	10670193	1	AT1G30290
Chr1	-	10670240	6	AT1G30290
Chr1	+	10719066	6	AT1G30360
Chr1	-	10718882	1	AT1G30370
Chr1	-	10718954	1	AT1G30370
Chr1	-	10719038	2	AT1G30370
Chr1	+	10723374	1	AT1G30380
Chr1	+	10747549	7	AT1G30410
Chr1	+	10756438	1	AT1G30420
Chr1	+	10756533	3	AT1G30420
Chr1	+	10756591	1	AT1G30420
Chr1	+	10756677	1	AT1G30420
Chr1	+	10792628	1	AT1G30480
Chr1	-	10819495	4	AT1G30550
Chr1	+	10831621	2	AT1G30570
Chr1	-	10857936	1	AT1G30630
Chr1	+	10886491	7	AT1G30680
Chr1	+	10890385	1	AT1G30690
Chr1	+	10899966	8	AT1G30720
Chr1	+	10902585	3	AT1G30730
Chr1	+	10902649	2	AT1G30730
Chr1	+	10902750	3	AT1G30730
Chr1	-	10904763	1	AT1G30750
Chr1	+	10909855	2	AT1G30757
Chr1	+	10993281	1	AT1G30870
Chr1	-	10993109	3	AT1G30880
Chr1	+	10996232	9	AT1G30890
Chr1	+	11000639	3	AT1G30900
Chr1	+	11000767	1	AT1G30900
Chr1	+	11002996	8	AT1G30910
Chr1	-	11021937	1	AT1G30940
Chr1	+	11053254	2	AT1G30990
Chr1	+	11053280	1	AT1G30990
Chr1	+	11058928	1	AT1G31020
Chr1	+	11058965	1	AT1G31020
Chr1	-	11069516	1	AT1G31040
Chr1	+	11134899	2	AT1G31170
Chr1	+	11138979	2	AT1G31173
Chr1	-	11142153	1	AT1G31180
Chr1	+	11147259	1	AT1G31190
Chr1	+	11147291	1	AT1G31190
Chr1	+	11172082	1	AT1G31258
Chr1	+	11185398	1	AT1G31280
Chr1	+	11192413	1	AT1G31290
Chr1	+	11192559	19	AT1G31290
Chr1	+	11192584	1	AT1G31290
Chr1	-	11214677	1	AT1G31330
Chr1	-	11214708	1	AT1G31330
Chr1	-	11221269	2	AT1G31350
Chr1	-	11245052	1	AT1G31400
Chr1	-	11253821	1	AT1G31430
Chr1	-	11261448	1	AT1G31460
Chr1	+	11347912	1	AT1G31690
Chr1	+	11348000	1	AT1G31690
Chr1	+	11355556	4	AT1G31710
Chr1	+	11357153	2	AT1G31720
Chr1	-	11370552	3	AT1G31750
Chr1	-	11410804	4	AT1G31812
Chr1	-	11412287	1	AT1G31814
Chr1	-	11412512	1	AT1G31814
Chr1	-	11418572	1	AT1G31830
Chr1	-	11422674	2	AT1G31835
Chr1	-	11422725	1	AT1G31835
Chr1	-	11422790	1	AT1G31835
Chr1	-	11422861	2	AT1G31835
Chr1	-	11422940	1	AT1G31835
Chr1	-	11422976	1	AT1G31835
Chr1	+	11426784	3	AT1G31840
Chr1	+	11452009	1	AT1G31885
Chr1	+	11452044	2	AT1G31885
Chr1	+	11452071	3	AT1G31885
Chr1	-	11461795	1	AT1G31920
Chr1	+	11478322	2	AT1G31950
Chr1	-	11501428	1	AT1G31983
Chr1	-	11501453	1	AT1G31983
Chr1	-	11501509	1	AT1G31983
Chr1	-	11534589	7	AT1G32070
Chr1	-	11537286	1	AT1G32080
Chr1	-	11605702	1	AT1G32210
Chr1	-	11605745	1	AT1G32210
Chr1	-	11605805	1	AT1G32210
Chr1	+	11678528	4	AT1G32370
Chr1	+	11678561	1	AT1G32370
Chr1	+	11685405	1	AT1G32385
Chr1	+	11685464	5	AT1G32385
Chr1	-	11689043	1	AT1G32400
Chr1	+	11715164	1	AT1G32440
Chr1	-	11738685	1	AT1G32470
Chr1	-	11738759	2	AT1G32470
Chr1	-	11738838	1	AT1G32470
Chr1	-	11771563	1	AT1G32550
Chr1	-	11820782	1	AT1G32690
Chr1	+	11833811	1	AT1G32710
Chr1	+	11833873	3	AT1G32710
Chr1	+	11859383	5	AT1G32760
Chr1	+	11859416	1	AT1G32760
Chr1	+	11927050	1	AT1G32910
Chr1	+	11927142	1	AT1G32910
Chr1	+	11929360	146	AT1G32920
Chr1	+	11929467	2	AT1G32920
Chr1	+	11931852	4	AT1G32928
Chr1	+	11931930	1	AT1G32928
Chr1	-	11931322	1	AT1G32930
Chr1	-	11931610	1	AT1G32930
Chr1	+	11944827	2	AT1G32950
Chr1	-	11948599	7	AT1G32970
Chr1	-	11948713	1	AT1G32970
Chr1	+	11957388	10	AT1G32990
Chr1	+	11967912	2	AT1G33040
Chr1	-	11967361	1	AT1G33050
Chr1	+	12073966	3	AT1G33280
Chr1	+	12083608	1	AT1G33320
Chr1	+	12084060	14	AT1G33320
Chr1	+	12086784	6	AT1G33330
Chr1	-	12088679	1	AT1G33350
Chr1	-	12104728	2	AT1G33400
Chr1	+	12126642	1	AT1G33415
Chr1	-	12147187	2	AT1G33475
Chr1	-	12157094	11	AT1G33520
Chr1	+	12179495	2	AT1G33590
Chr1	+	12179554	9	AT1G33590
Chr1	+	12179632	1	AT1G33590
Chr1	+	12183022	1	AT1G33600
Chr1	+	12190490	12	AT1G33610
Chr1	+	12190629	1	AT1G33610
Chr1	+	12192914	1	AT1G33612
Chr1	-	12193243	1	AT1G33615
Chr1	+	12238680	19	AT1G33760
Chr1	+	12244680	1	AT1G33770
Chr1	+	12244706	1	AT1G33770
Chr1	+	12269978	2	AT1G33811
Chr1	+	12348661	1	AT1G33960
Chr1	-	12349257	1	AT1G33970
Chr1	-	12349290	2	AT1G33970
Chr1	-	12349368	2	AT1G33970
Chr1	-	12369954	1	AT1G34030
Chr1	-	12370005	1	AT1G34030
Chr1	+	12376237	18	AT1G34040
Chr1	+	12376348	3	AT1G34040
Chr1	+	12387601	1	AT1G34044
Chr1	+	12396132	1	AT1G34050
Chr1	-	12416617	2	AT1G34110
Chr1	+	12457543	2	AT1G34200
Chr1	+	12457704	1	AT1G34200
Chr1	+	12506140	3	AT1G34300
Chr1	+	12529338	6	AT1G34330
Chr1	+	12534244	1	AT1G34340
Chr1	+	12534270	1	AT1G34340
Chr1	+	12582722	15	AT1G34418
Chr1	+	12587758	1	AT1G34420
Chr1	+	12638673	1	AT1G34540
Chr1	-	12654851	1	AT1G34570
Chr1	+	12710487	1	AT1G34670
Chr1	+	12710565	2	AT1G34670
Chr1	+	12752618	3	AT1G34844
Chr1	+	12752761	1	AT1G34844
Chr1	+	12853188	1	AT1G35140
Chr1	+	12853222	2	AT1G35140
Chr1	+	12884687	2	AT1G35183
Chr1	-	12896508	2	AT1G35210
Chr1	-	12896551	1	AT1G35210
Chr1	-	12896600	7	AT1G35210
Chr1	+	12914854	3	AT1G35220
Chr1	+	12917895	1	AT1G35230
Chr1	-	12932867	3	AT1G35250
Chr1	+	12966302	7	AT1G35330
Chr1	-	12980900	6	AT1G35350
Chr1	-	12980939	4	AT1G35350
Chr1	-	12980984	3	AT1G35350
Chr1	-	12981021	14	AT1G35350
Chr1	-	12981125	1	AT1G35350
Chr1	-	13051179	1	AT1G35470
Chr1	+	13146824	10	AT1G35612
Chr1	-	13157771	1	AT1G35625
Chr1	-	13157876	1	AT1G35625
Chr1	+	13224734	2	AT1G35710
Chr1	+	13224794	1	AT1G35710
Chr1	-	13320969	1	AT1G35830
Chr1	+	13558724	4	AT1G36180
Chr1	+	13674160	2	AT1G36320
Chr1	-	13835650	17	AT1G36622
Chr1	-	13852964	1	AT1G36640
Chr1	-	14027223	1	AT1G36990
Chr1	+	15894517	4	AT1G42430
Chr1	+	15938975	1	AT1G42480
Chr1	+	15976777	5	AT1G42540
Chr1	+	15976814	1	AT1G42540
Chr1	-	15991490	1	AT1G42580
Chr1	+	16127350	2	AT1G42960
Chr1	-	16135187	1	AT1G42990
Chr1	+	16152360	1	AT1G43005
Chr1	+	16471874	1	AT1G43675
Chr1	+	16538145	1	AT1G43765
Chr1	-	16638814	3	AT1G43886
Chr1	+	16648718	2	AT1G43890
Chr1	+	16656011	1	AT1G43900
Chr1	-	16687440	1	AT1G43980
Chr1	-	16687497	1	AT1G43980
Chr1	-	16715917	1	AT1G44020
Chr1	+	16741533	1	AT1G44050
Chr1	+	16741568	1	AT1G44050
Chr1	+	16741646	2	AT1G44050
Chr1	-	16774728	2	AT1G44110
Chr1	-	16774809	1	AT1G44110
Chr1	-	16787394	3	AT1G44130
Chr1	-	16807776	1	AT1G44180
Chr1	-	16807850	1	AT1G44180
Chr1	-	16813399	1	AT1G44191
Chr1	+	16834061	1	AT1G44318
Chr1	-	16834025	1	AT1G44350
Chr1	+	16848172	2	AT1G44414
Chr1	+	16848281	3	AT1G44414
Chr1	+	16848347	1	AT1G44414
Chr1	+	16889365	1	AT1G44740
Chr1	+	16934566	4	AT1G44830
Chr1	+	16934640	1	AT1G44830
Chr1	+	16983504	1	AT1G44910
Chr1	+	17003773	1	AT1G44970
Chr1	+	17022875	1	AT1G45015
Chr1	+	17128801	122	AT1G45201
Chr1	+	17128915	1	AT1G45201
Chr1	+	17128951	1	AT1G45201
Chr1	+	17148116	1	AT1G45243
Chr1	-	17172144	2	AT1G45332
Chr1	-	17172211	1	AT1G45332
Chr1	+	17180871	1	AT1G45474
Chr1	-	17180468	1	AT1G45545
Chr1	+	17200789	3	AT1G45976
Chr1	+	17200839	1	AT1G45976
Chr1	+	17226340	1	AT1G46264
Chr1	+	17226499	1	AT1G46264
Chr1	+	17253936	1	AT1G46554
Chr1	-	17265352	1	AT1G46768
Chr1	-	17275994	21	AT1G47056
Chr1	+	17302946	3	AT1G47210
Chr1	+	17321129	1	AT1G47250
Chr1	+	17330434	1	AT1G47271
Chr1	+	17332003	8	AT1G47278
Chr1	+	17332134	3	AT1G47278
Chr1	+	17383486	5	AT1G47395
Chr1	+	17395750	2	AT1G47410
Chr1	+	17473378	1	AT1G47560
Chr1	+	17483992	1	AT1G47570
Chr1	+	17486516	1	AT1G47580
Chr1	+	17486572	1	AT1G47580
Chr1	-	17486604	2	AT1G47590
Chr1	-	17486674	1	AT1G47590
Chr1	-	17518127	1	AT1G47640
Chr1	+	17560332	4	AT1G47710
Chr1	-	17561131	24	AT1G47720
Chr1	-	17561206	4	AT1G47720
Chr1	-	17613026	15	AT1G47830
Chr1	+	17637835	3	AT1G47870
Chr1	+	17647141	2	AT1G47890
Chr1	+	17647199	1	AT1G47890
Chr1	+	17701058	1	AT1G47990
Chr1	+	17868408	3	AT1G48350
Chr1	+	17873116	1	AT1G48360
Chr1	-	17879286	1	AT1G48390
Chr1	-	17879359	1	AT1G48390
Chr1	-	17895862	1	AT1G48420
Chr1	-	17895908	1	AT1G48420
Chr1	+	17908588	1	AT1G48440
Chr1	+	17908660	1	AT1G48440
Chr1	+	17913357	2	AT1G48460
Chr1	+	17921058	8	AT1G48480
Chr1	+	17921104	1	AT1G48480
Chr1	+	17921135	1	AT1G48480
Chr1	+	17950592	3	AT1G48540
Chr1	-	17958115	1	AT1G48580
Chr1	-	17968890	2	AT1G48605
Chr1	-	17968930	1	AT1G48605
Chr1	-	17969227	5	AT1G48605
Chr1	-	17973645	1	AT1G48620
Chr1	+	17989129	4	AT1G48640
Chr1	+	17989158	1	AT1G48640
Chr1	+	17989188	1	AT1G48640
Chr1	-	17995804	2	AT1G48660
Chr1	-	17998786	1	AT1G48670
Chr1	-	18008722	2	AT1G48690
Chr1	-	18008979	1	AT1G48690
Chr1	+	18036581	2	AT1G48750
Chr1	+	18041076	1	AT1G48770
Chr1	+	18041123	2	AT1G48770
Chr1	-	18064693	1	AT1G48850
Chr1	-	18064840	1	AT1G48850
Chr1	-	18072159	1	AT1G48870
Chr1	-	18072229	11	AT1G48870
Chr1	-	18105612	1	AT1G48940
Chr1	+	18110291	26	AT1G48950
Chr1	+	18113875	1	AT1G48960
Chr1	-	18113618	3	AT1G48970
Chr1	-	18113653	1	AT1G48970
Chr1	-	18123259	5	AT1G49000
Chr1	-	18123405	28	AT1G49000
Chr1	+	18138033	1	AT1G49030
Chr1	+	18139065	3	AT1G49032
Chr1	+	18139160	1	AT1G49032
Chr1	-	18138536	1	AT1G49040
Chr1	+	18172524	1	AT1G49110
Chr1	-	18174551	8	AT1G49130
Chr1	-	18174609	1	AT1G49130
Chr1	-	18176680	2	AT1G49140
Chr1	-	18237637	1	AT1G49310
Chr1	-	18237758	58	AT1G49310
Chr1	-	18237804	12	AT1G49310
Chr1	+	18248093	2	AT1G49320
Chr1	-	18285090	1	AT1G49410
Chr1	-	18285374	2	AT1G49410
Chr1	+	18295880	2	AT1G49430
Chr1	+	18307671	1	AT1G49450
Chr1	-	18320555	1	AT1G49500
Chr1	+	18328661	9	AT1G49510
Chr1	+	18328724	4	AT1G49510
Chr1	-	18391257	1	AT1G49710
Chr1	-	18391284	1	AT1G49710
Chr1	-	18402434	1	AT1G49730
Chr1	+	18410087	1	AT1G49740
Chr1	+	18454455	1	AT1G49840
Chr1	+	18459970	56	AT1G49860
Chr1	+	18502102	1	AT1G49960
Chr1	+	18505875	1	AT1G49975
Chr1	+	18513227	6	AT1G49980
Chr1	+	18513272	2	AT1G49980
Chr1	-	18521948	1	AT1G50030
Chr1	+	18544011	10	AT1G50040
Chr1	-	18549178	2	AT1G50055
Chr1	+	18552701	1	AT1G50060
Chr1	+	18566251	2	AT1G50120
Chr1	+	18583822	3	AT1G50170
Chr1	+	18614238	4	AT1G50240
Chr1	+	18677626	1	AT1G50410
Chr1	-	18677707	1	AT1G50420
Chr1	-	18687697	2	AT1G50450
Chr1	-	18707929	2	AT1G50500
Chr1	-	18732262	1	AT1G50590
Chr1	+	18751457	2	AT1G50620
Chr1	-	18756967	13	AT1G50640
Chr1	-	18757026	6	AT1G50640
Chr1	-	18774797	1	AT1G50670
Chr1	+	18802297	1	AT1G50730
Chr1	+	18802363	1	AT1G50730
Chr1	+	18803429	8	AT1G50732
Chr1	+	18803464	1	AT1G50732
Chr1	-	18808886	1	AT1G50750
Chr1	-	18866344	7	AT1G50910
Chr1	-	18866696	26	AT1G50910
Chr1	+	18900470	1	AT1G50970
Chr1	+	18917834	1	AT1G51035
Chr1	+	18917932	2	AT1G51035
Chr1	+	18935247	1	AT1G51100
Chr1	+	18951869	1	AT1G51160
Chr1	-	19003269	1	AT1G51260
Chr1	+	19039399	1	AT1G51350
Chr1	+	19042201	1	AT1G51355
Chr1	+	19042249	5	AT1G51355
Chr1	+	19044987	1	AT1G51360
Chr1	+	19059650	1	AT1G51405
Chr1	-	19090618	1	AT1G51480
Chr1	+	19128303	6	AT1G51580
Chr1	+	19135609	1	AT1G51600
Chr1	+	19141844	2	AT1G51620
Chr1	+	19141893	1	AT1G51620
Chr1	+	19141945	1	AT1G51620
Chr1	-	19141903	11	AT1G51630
Chr1	+	19151783	1	AT1G51645
Chr1	+	19151815	1	AT1G51645
Chr1	+	19156002	1	AT1G51660
Chr1	+	19201775	1	AT1G51760
Chr1	+	19218031	2	AT1G51800
Chr1	-	19220830	1	AT1G51805
Chr1	-	19220884	3	AT1G51805
Chr1	-	19237210	1	AT1G51820
Chr1	-	19237272	1	AT1G51820
Chr1	-	19237359	1	AT1G51820
Chr1	-	19242799	2	AT1G51830
Chr1	-	19242857	33	AT1G51830
Chr1	-	19249419	1	AT1G51840
Chr1	-	19262697	1	AT1G51870
Chr1	+	19294088	1	AT1G51915
Chr1	+	19294653	3	AT1G51920
Chr1	-	19311745	1	AT1G51965
Chr1	-	19311806	1	AT1G51965
Chr1	-	19311857	2	AT1G51965
Chr1	-	19311936	1	AT1G51965
Chr1	-	19312001	7	AT1G51965
Chr1	-	19358805	3	AT1G52060
Chr1	-	19358901	2	AT1G52060
Chr1	-	19407288	1	AT1G52140
Chr1	+	19439065	1	AT1G52190
Chr1	-	19438839	1	AT1G52191
Chr1	-	19453457	1	AT1G52220
Chr1	-	19453516	5	AT1G52220
Chr1	+	19456362	1	AT1G52230
Chr1	-	19455627	1	AT1G52240
Chr1	-	19469960	2	AT1G52290
Chr1	+	19480719	2	AT1G52310
Chr1	-	19487251	1	AT1G52325
Chr1	-	19492097	1	AT1G52342
Chr1	-	19531114	1	AT1G52430
Chr1	-	19561450	2	AT1G52510
Chr1	+	19570131	1	AT1G52530
Chr1	-	19579797	1	AT1G52565
Chr1	+	19606748	2	AT1G52620
Chr1	+	19614989	1	AT1G52660
Chr1	-	19662030	1	AT1G52790
Chr1	+	19665479	1	AT1G52800
Chr1	+	19670587	1	AT1G52820
Chr1	+	19670923	1	AT1G52820
Chr1	-	19682799	1	AT1G52855
Chr1	-	19681299	1	AT1G52857
Chr1	+	19687966	1	AT1G52870
Chr1	+	19713306	2	AT1G52930
Chr1	-	19761631	4	AT1G53035
Chr1	+	19776910	1	AT1G53060
Chr1	+	19776971	21	AT1G53060
Chr1	+	19792560	1	AT1G53110
Chr1	+	19792617	1	AT1G53110
Chr1	-	19820601	1	AT1G53170
Chr1	-	19820863	1	AT1G53170
Chr1	-	19821250	2	AT1G53170
Chr1	+	19832957	2	AT1G53180
Chr1	+	19833014	1	AT1G53180
Chr1	+	19833173	1	AT1G53180
Chr1	+	19840340	1	AT1G53190
Chr1	-	19839852	1	AT1G53200
Chr1	-	19849666	1	AT1G53230
Chr1	-	19849699	2	AT1G53230
Chr1	-	19849730	2	AT1G53230
Chr1	+	19864719	2	AT1G53270
Chr1	+	19864819	2	AT1G53270
Chr1	-	19898847	1	AT1G53340
Chr1	-	19912961	7	AT1G53380
Chr1	+	19923891	1	AT1G53390
Chr1	+	19923933	1	AT1G53390
Chr1	+	19926709	1	AT1G53400
Chr1	-	19950490	1	AT1G53450
Chr1	-	19950861	3	AT1G53450
Chr1	-	19950915	14	AT1G53450
Chr1	+	19961708	2	AT1G53470
Chr1	+	19961787	5	AT1G53470
Chr1	+	19967037	1	AT1G53490
Chr1	-	19976312	1	AT1G53520
Chr1	-	19976360	1	AT1G53520
Chr1	+	19981845	10	AT1G53542
Chr1	+	19991299	1	AT1G53570
Chr1	-	20028917	1	AT1G53650
Chr1	+	20036190	2	AT1G53660
Chr1	+	20036264	1	AT1G53660
Chr1	+	20050216	2	AT1G53700
Chr1	+	20053269	3	AT1G53708
Chr1	-	20065402	2	AT1G53750
Chr1	-	20065536	1	AT1G53750
Chr1	-	20103879	33	AT1G53850
Chr1	+	20139694	8	AT1G53920
Chr1	-	20148936	1	AT1G53980
Chr1	-	20148965	1	AT1G53980
Chr1	+	20152875	7	AT1G53990
Chr1	-	20158562	1	AT1G54010
Chr1	-	20161555	1	AT1G54020
Chr1	+	20169658	2	AT1G54030
Chr1	-	20195172	1	AT1G54100
Chr1	+	20201787	1	AT1G54110
Chr1	+	20204231	3	AT1G54115
Chr1	+	20204279	12	AT1G54115
Chr1	+	20204380	7	AT1G54115
Chr1	+	20214000	3	AT1G54130
Chr1	-	20213896	1	AT1G54140
Chr1	+	20237296	1	AT1G54200
Chr1	+	20286850	38	AT1G54340
Chr1	-	20297787	1	AT1G54380
Chr1	+	20328235	1	AT1G54440
Chr1	+	20357117	3	AT1G54490
Chr1	+	20357160	6	AT1G54490
Chr1	+	20367050	8	AT1G54530
Chr1	+	20367547	1	AT1G54530
Chr1	-	20408204	2	AT1G54660
Chr1	+	20414625	1	AT1G54680
Chr1	+	20414689	1	AT1G54680
Chr1	-	20416697	14	AT1G54710
Chr1	+	20450914	1	AT1G54820
Chr1	+	20450965	1	AT1G54820
Chr1	+	20464542	1	AT1G54890
Chr1	+	20516550	2	AT1G55000
Chr1	+	20517513	2	AT1G55010
Chr1	+	20530398	1	AT1G55020
Chr1	+	20569356	5	AT1G55120
Chr1	+	20580075	1	AT1G55160
Chr1	+	20602091	1	AT1G55221
Chr1	+	20612492	1	AT1G55250
Chr1	-	20626013	1	AT1G55290
Chr1	-	20627972	1	AT1G55300
Chr1	+	20636964	1	AT1G55320
Chr1	-	20648094	2	AT1G55330
Chr1	+	20653756	1	AT1G55340
Chr1	-	20673408	1	AT1G55365
Chr1	-	20673679	1	AT1G55365
Chr1	-	20673751	2	AT1G55365
Chr1	-	20673825	22	AT1G55365
Chr1	-	20673960	1	AT1G55365
Chr1	-	20697460	4	AT1G55430
Chr1	-	20701075	1	AT1G55440
Chr1	-	20701341	1	AT1G55440
Chr1	+	20715626	2	AT1G55480
Chr1	+	20715666	1	AT1G55480
Chr1	-	20728218	2	AT1G55525
Chr1	-	20728268	1	AT1G55525
Chr1	-	20728321	10	AT1G55525
Chr1	-	20734509	1	AT1G55540
Chr1	+	20753143	1	AT1G55550
Chr1	-	20779565	3	AT1G55610
Chr1	-	20779620	3	AT1G55610
Chr1	-	20791614	2	AT1G55630
Chr1	+	20794439	1	AT1G55640
Chr1	+	20794486	1	AT1G55640
Chr1	+	20794537	1	AT1G55640
Chr1	+	20803084	2	AT1G55660
Chr1	-	20827840	1	AT1G55720
Chr1	+	20867675	3	AT1G55820
Chr1	-	20867724	22	AT1G55830
Chr1	+	20879535	1	AT1G55850
Chr1	+	20898474	1	AT1G55870
Chr1	-	20898363	1	AT1G55880
Chr1	+	20905812	4	AT1G55900
Chr1	+	20913523	1	AT1G55920
Chr1	+	20922294	1	AT1G55930
Chr1	+	20946791	2	AT1G56000
Chr1	+	20966408	57	AT1G56050
Chr1	-	20966384	1	AT1G56060
Chr1	-	20967815	5	AT1G56070
Chr1	-	20967878	3	AT1G56070
Chr1	-	20977640	2	AT1G56090
Chr1	-	20984321	4	AT1G56110
Chr1	-	20987172	13	AT1G56120
Chr1	-	20994772	12	AT1G56130
Chr1	-	20994805	1	AT1G56130
Chr1	-	21001492	1	AT1G56140
Chr1	+	21018272	1	AT1G56150
Chr1	+	21037263	1	AT1G56210
Chr1	+	21044890	1	AT1G56220
Chr1	-	21045953	2	AT1G56230
Chr1	-	21056130	2	AT1G56240
Chr1	-	21056163	1	AT1G56240
Chr1	-	21061474	1	AT1G56250
Chr1	-	21061522	5	AT1G56250
Chr1	+	21078860	1	AT1G56290
Chr1	-	21078758	2	AT1G56300
Chr1	-	21086498	2	AT1G56330
Chr1	-	21089790	1	AT1G56340
Chr1	+	21098056	1	AT1G56350
Chr1	+	21138151	5	AT1G56430
Chr1	-	21185601	3	AT1G56550
Chr1	+	21195167	8	AT1G56560
Chr1	+	21195205	1	AT1G56560
Chr1	-	21198189	3	AT1G56580
Chr1	-	21214063	1	AT1G56612
Chr1	-	21214117	4	AT1G56612
Chr1	-	21223333	1	AT1G56630
Chr1	+	21240643	2	AT1G56660
Chr1	-	21250252	1	AT1G56680
Chr1	-	21257481	1	AT1G56710
Chr1	-	21310277	1	AT1G57540
Chr1	+	21318135	1	AT1G57560
Chr1	-	21330059	1	AT1G57600
Chr1	-	21337110	1	AT1G57610
Chr1	-	21337156	1	AT1G57610
Chr1	-	21362416	1	AT1G57680
Chr1	+	21427505	1	AT1G57850
Chr1	-	21441125	1	AT1G57990
Chr1	-	21441442	26	AT1G57990
Chr1	-	21522674	1	AT1G58130
Chr1	-	21522823	8	AT1G58130
Chr1	-	21522957	1	AT1G58130
Chr1	+	21530634	14	AT1G58150
Chr1	+	21530751	1	AT1G58150
Chr1	-	21579542	1	AT1G58235
Chr1	-	21579630	5	AT1G58235
Chr1	-	21611497	1	AT1G58270
Chr1	-	21611636	1	AT1G58270
Chr1	-	21611997	1	AT1G58270
Chr1	-	21612025	3	AT1G58270
Chr1	-	21612065	1	AT1G58270
Chr1	-	21627830	1	AT1G58300
Chr1	-	21627861	2	AT1G58300
Chr1	-	21662815	1	AT1G58350
Chr1	+	21688379	2	AT1G58370
Chr1	+	21690331	1	AT1G58380
Chr1	-	21695802	3	AT1G58400
Chr1	+	21722637	1	AT1G58460
Chr1	+	21722684	1	AT1G58460
Chr1	+	21938020	1	AT1G59700
Chr1	+	21940356	1	AT1G59710
Chr1	+	21940450	1	AT1G59710
Chr1	+	21952478	1	AT1G59725
Chr1	-	21984134	1	AT1G59760
Chr1	-	21984352	3	AT1G59760
Chr1	-	21993252	1	AT1G59780
Chr1	+	22009524	1	AT1G59810
Chr1	-	22028280	4	AT1G59850
Chr1	-	22028380	1	AT1G59850
Chr1	+	22040089	3	AT1G59870
Chr1	-	22053483	1	AT1G59910
Chr1	-	22053641	2	AT1G59910
Chr1	-	22053890	22	AT1G59910
Chr1	-	22059261	1	AT1G59920
Chr1	-	22060996	1	AT1G59930
Chr1	-	22095302	1	AT1G60010
Chr1	+	22170795	3	AT1G60110
Chr1	-	22200682	1	AT1G60200
Chr1	-	22266415	1	AT1G60440
Chr1	-	22266442	1	AT1G60440
Chr1	+	22279652	1	AT1G60460
Chr1	-	22294377	1	AT1G60505
Chr1	-	22299506	54	AT1G60525
Chr1	+	22305193	4	AT1G60545
Chr1	+	22313209	1	AT1G60570
Chr1	-	22324487	1	AT1G60600
Chr1	-	22324558	1	AT1G60600
Chr1	-	22334526	1	AT1G60630
Chr1	-	22334551	2	AT1G60630
Chr1	-	22342327	31	AT1G60660
Chr1	-	22347239	1	AT1G60680
Chr1	-	22349796	2	AT1G60690
Chr1	-	22354680	1	AT1G60710
Chr1	-	22366620	13	AT1G60770
Chr1	-	22379986	1	AT1G60790
Chr1	-	22388476	1	AT1G60810
Chr1	-	22444939	4	AT1G60960
Chr1	-	22444998	1	AT1G60960
Chr1	-	22461967	2	AT1G60990
Chr1	+	22488357	3	AT1G61050
Chr1	-	22492859	1	AT1G61080
Chr1	-	22493056	1	AT1G61080
Chr1	+	22529192	1	AT1G61120
Chr1	-	22534570	1	AT1G61140
Chr1	+	22544742	6	AT1G61150
Chr1	+	22560691	25	AT1G61190
Chr1	+	22580959	1	AT1G61230
Chr1	+	22585264	3	AT1G61240
Chr1	-	22588723	9	AT1G61255
Chr1	-	22588979	3	AT1G61255
Chr1	-	22589004	1	AT1G61255
Chr1	-	22599405	1	AT1G61270
Chr1	+	22635974	8	AT1G61350
Chr1	+	22636030	1	AT1G61350
Chr1	-	22637613	6	AT1G61360
Chr1	-	22637648	3	AT1G61360
Chr1	-	22641944	1	AT1G61370
Chr1	-	22641978	1	AT1G61370
Chr1	-	22642015	1	AT1G61370
Chr1	-	22642049	2	AT1G61370
Chr1	-	22650165	1	AT1G61390
Chr1	-	22654442	1	AT1G61400
Chr1	-	22654519	4	AT1G61400
Chr1	-	22660341	1	AT1G61420
Chr1	-	22660390	9	AT1G61420
Chr1	-	22664521	3	AT1G61430
Chr1	-	22664574	22	AT1G61430
Chr1	-	22669071	1	AT1G61440
Chr1	+	22674123	3	AT1G61450
Chr1	+	22679093	4	AT1G61470
Chr1	+	22679124	22	AT1G61470
Chr1	+	22679277	2	AT1G61470
Chr1	+	22679317	1	AT1G61470
Chr1	-	22684958	2	AT1G61490
Chr1	-	22685085	1	AT1G61490
Chr1	-	22689583	1	AT1G61500
Chr1	-	22689609	2	AT1G61500
Chr1	-	22718548	3	AT1G61570
Chr1	-	22718600	3	AT1G61570
Chr1	-	22720609	3	AT1G61580
Chr1	-	22723391	1	AT1G61590
Chr1	+	22736675	1	AT1G61610
Chr1	-	22753654	1	AT1G61660
Chr1	-	22700897	1	AT1G61665
Chr1	+	22772555	1	AT1G61670
Chr1	+	22772760	1	AT1G61670
Chr1	-	22772172	1	AT1G61680
Chr1	-	22804447	2	AT1G61750
Chr1	+	22815599	11	AT1G61790
Chr1	+	22815649	2	AT1G61790
Chr1	+	22826827	4	AT1G61800
Chr1	-	22867666	3	AT1G61890
Chr1	+	22917397	1	AT1G62010
Chr1	-	22923833	1	AT1G62030
Chr1	-	22924082	1	AT1G62030
Chr1	-	22924180	9	AT1G62030
Chr1	-	22948524	3	AT1G62085
Chr1	-	22948557	1	AT1G62085
Chr1	-	22948611	1	AT1G62085
Chr1	-	22955768	1	AT1G62095
Chr1	-	22962226	2	AT1G62130
Chr1	-	22981985	10	AT1G62200
Chr1	-	23000094	1	AT1G62262
Chr1	-	23041420	2	AT1G62320
Chr1	-	23041480	8	AT1G62320
Chr1	+	23073201	1	AT1G62370
Chr1	+	23073281	3	AT1G62370
Chr1	+	23073331	2	AT1G62370
Chr1	+	23073405	4	AT1G62370
Chr1	+	23073455	1	AT1G62370
Chr1	+	23084309	1	AT1G62380
Chr1	-	23084227	1	AT1G62390
Chr1	+	23091706	45	AT1G62400
Chr1	+	23115624	1	AT1G62440
Chr1	+	23155785	1	AT1G62540
Chr1	+	23162737	5	AT1G62560
Chr1	+	23162809	1	AT1G62560
Chr1	+	23162842	2	AT1G62560
Chr1	+	23172181	1	AT1G62570
Chr1	+	23181575	1	AT1G62600
Chr1	+	23189069	1	AT1G62630
Chr1	+	23195929	1	AT1G62650
Chr1	+	23203827	3	AT1G62660
Chr1	-	23204226	1	AT1G62670
Chr1	+	23233628	1	AT1G62740
Chr1	-	23271586	1	AT1G62850
Chr1	-	23274537	3	AT1G62860
Chr1	+	23301238	1	AT1G62910
Chr1	-	23308797	2	AT1G62935
Chr1	+	23333184	1	AT1G62980
Chr1	+	23333225	1	AT1G62980
Chr1	+	23372197	5	AT1G63040
Chr1	+	23383062	1	AT1G63057
Chr1	-	23399114	1	AT1G63100
Chr1	+	23408319	1	AT1G63110
Chr1	+	23421695	3	AT1G63150
Chr1	+	23427362	2	AT1G63170
Chr1	+	23452393	1	AT1G63230
Chr1	-	23460167	2	AT1G63245
Chr1	-	23460297	56	AT1G63245
Chr1	-	23466681	3	AT1G63260
Chr1	-	23473899	1	AT1G63295
Chr1	-	23473991	2	AT1G63295
Chr1	-	23494692	1	AT1G63350
Chr1	-	23494717	2	AT1G63350
Chr1	-	23499190	1	AT1G63360
Chr1	-	23499265	2	AT1G63360
Chr1	-	23499290	1	AT1G63360
Chr1	-	23499381	1	AT1G63360
Chr1	-	23499456	1	AT1G63360
Chr1	+	23509442	3	AT1G63400
Chr1	+	23509503	1	AT1G63400
Chr1	+	23531235	6	AT1G63440
Chr1	+	23531261	1	AT1G63440
Chr1	-	23536365	1	AT1G63470
Chr1	+	23565616	1	AT1G63530
Chr1	-	23565356	1	AT1G63535
Chr1	+	23578312	2	AT1G63580
Chr1	-	23607342	1	AT1G63670
Chr1	+	23649099	2	AT1G63740
Chr1	+	23649179	1	AT1G63740
Chr1	+	23649388	10	AT1G63740
Chr1	+	23655483	1	AT1G63750
Chr1	+	23657825	1	AT1G63760
Chr1	-	23682296	1	AT1G63820
Chr1	-	23682326	3	AT1G63820
Chr1	+	23698932	1	AT1G63850
Chr1	+	23699010	4	AT1G63850
Chr1	+	23699223	1	AT1G63850
Chr1	-	23699127	2	AT1G63855
Chr1	-	23699181	2	AT1G63855
Chr1	+	23729393	2	AT1G63930
Chr1	+	23733945	2	AT1G63940
Chr1	+	23733971	3	AT1G63940
Chr1	+	23766279	1	AT1G64050
Chr1	+	23791040	1	AT1G64090
Chr1	+	23791225	1	AT1G64090
Chr1	+	23795707	21	AT1G64105
Chr1	-	23814746	1	AT1G64170
Chr1	-	23815006	2	AT1G64170
Chr1	-	23815063	16	AT1G64170
Chr1	-	23815124	3	AT1G64170
Chr1	-	23832972	7	AT1G64220
Chr1	+	23850100	1	AT1G64260
Chr1	+	23853153	2	AT1G64270
Chr1	+	23887278	1	AT1G64355
Chr1	+	23889745	10	AT1G64370
Chr1	+	23889833	1	AT1G64370
Chr1	-	23943407	1	AT1G64460
Chr1	-	23943439	1	AT1G64460
Chr1	-	23947887	4	AT1G64480
Chr1	-	23948014	1	AT1G64480
Chr1	+	23952807	1	AT1G64490
Chr1	+	23952832	1	AT1G64490
Chr1	+	23954564	1	AT1G64500
Chr1	+	23958412	1	AT1G64520
Chr1	-	23973528	1	AT1G64561
Chr1	-	23973574	1	AT1G64561
Chr1	-	23973609	5	AT1G64561
Chr1	-	23986904	1	AT1G64583
Chr1	+	24030921	1	AT1G64660
Chr1	-	24030749	1	AT1G64670
Chr1	-	24039705	2	AT1G64700
Chr1	-	24039748	1	AT1G64700
Chr1	+	24046619	15	AT1G64710
Chr1	+	24046834	1	AT1G64710
Chr1	+	24046975	1	AT1G64710
Chr1	+	24047032	2	AT1G64710
Chr1	+	24047076	1	AT1G64710
Chr1	+	24047226	4	AT1G64710
Chr1	-	24046144	1	AT1G64720
Chr1	-	24046469	3	AT1G64720
Chr1	-	24054036	3	AT1G64760
Chr1	-	24054078	2	AT1G64760
Chr1	-	24060665	2	AT1G64780
Chr1	-	24060719	1	AT1G64780
Chr1	-	24064799	1	AT1G64790
Chr1	-	24064844	7	AT1G64790
Chr1	+	24109211	1	AT1G64880
Chr1	+	24122691	1	AT1G64930
Chr1	-	24139854	1	AT1G64990
Chr1	-	24154271	1	AT1G65020
Chr1	-	24183918	1	AT1G65110
Chr1	-	24211677	1	AT1G65180
Chr1	+	24245047	3	AT1G65270
Chr1	+	24249032	12	AT1G65280
Chr1	+	24249088	3	AT1G65280
Chr1	+	24249176	3	AT1G65280
Chr1	-	24248761	4	AT1G65290
Chr1	+	24252359	1	AT1G65295
Chr1	+	24252721	42	AT1G65295
Chr1	+	24252793	17	AT1G65295
Chr1	+	24252877	8	AT1G65295
Chr1	+	24253024	1	AT1G65295
Chr1	+	24258526	1	AT1G65310
Chr1	+	24289305	8	AT1G65380
Chr1	+	24294699	28	AT1G65390
Chr1	-	24297355	1	AT1G65420
Chr1	+	24334020	1	AT1G65480
Chr1	+	24348666	1	AT1G65484
Chr1	+	24350384	1	AT1G65486
Chr1	+	24355472	2	AT1G65490
Chr1	-	24362079	6	AT1G65540
Chr1	-	24362188	5	AT1G65540
Chr1	-	24362255	5	AT1G65540
Chr1	-	24373913	1	AT1G65570
Chr1	-	24373975	2	AT1G65570
Chr1	-	24377263	1	AT1G65580
Chr1	-	24391611	1	AT1G65610
Chr1	+	24446345	2	AT1G65730
Chr1	+	24472401	8	AT1G65790
Chr1	+	24472457	5	AT1G65790
Chr1	-	24486811	1	AT1G65830
Chr1	+	24493083	1	AT1G65840
Chr1	-	24492928	1	AT1G65845
Chr1	-	24492979	1	AT1G65845
Chr1	-	24493038	22	AT1G65845
Chr1	-	24493083	2	AT1G65845
Chr1	-	24498946	1	AT1G65860
Chr1	-	24499012	1	AT1G65860
Chr1	-	24562426	33	AT1G65985
Chr1	-	24583661	1	AT1G66040
Chr1	-	24605584	1	AT1G66100
Chr1	-	24605615	1	AT1G66100
Chr1	+	24638663	8	AT1G66160
Chr1	+	24648865	2	AT1G66180
Chr1	-	24655133	2	AT1G66200
Chr1	+	24678487	1	AT1G66230
Chr1	+	24678549	1	AT1G66230
Chr1	-	24686188	1	AT1G66240
Chr1	+	24695572	14	AT1G66250
Chr1	+	24695704	1	AT1G66250
Chr1	+	24695908	1	AT1G66250
Chr1	+	24696058	1	AT1G66250
Chr1	-	24699839	1	AT1G66270
Chr1	-	24699907	26	AT1G66270
Chr1	+	24739528	2	AT1G66345
Chr1	+	24750111	1	AT1G66350
Chr1	+	24750142	1	AT1G66350
Chr1	+	24754723	1	AT1G66370
Chr1	-	24770354	1	AT1G66400
Chr1	-	24770411	2	AT1G66400
Chr1	-	24770467	10	AT1G66400
Chr1	-	24774155	2	AT1G66410
Chr1	+	24784361	1	AT1G66440
Chr1	+	24784415	6	AT1G66440
Chr1	-	24805504	3	AT1G66480
Chr1	-	24805572	1	AT1G66480
Chr1	-	24810959	1	AT1G66500
Chr1	+	24840720	9	AT1G66580
Chr1	+	24849488	15	AT1G66600
Chr1	-	24859895	1	AT1G66650
Chr1	+	24884562	6	AT1G66725
Chr1	-	24912650	18	AT1G66783
Chr1	-	24930526	1	AT1G66830
Chr1	+	24958195	1	AT1G66890
Chr1	+	24958254	2	AT1G66890
Chr1	-	24961451	2	AT1G66910
Chr1	-	24961487	5	AT1G66910
Chr1	-	24965168	1	AT1G66920
Chr1	-	24965193	4	AT1G66920
Chr1	-	24972772	1	AT1G66940
Chr1	-	24992451	1	AT1G66970
Chr1	-	24992478	2	AT1G66970
Chr1	-	25019004	1	AT1G67040
Chr1	-	25028538	1	AT1G67050
Chr1	+	25039442	1	AT1G67060
Chr1	-	25044833	1	AT1G67080
Chr1	-	25045126	1	AT1G67080
Chr1	-	25045168	4	AT1G67080
Chr1	+	25058307	8	AT1G67105
Chr1	+	25058414	1	AT1G67105
Chr1	-	25124672	1	AT1G67160
Chr1	-	25197855	1	AT1G67310
Chr1	-	25197936	4	AT1G67310
Chr1	-	25213832	1	AT1G67328
Chr1	+	25215228	4	AT1G67330
Chr1	+	25215296	2	AT1G67330
Chr1	+	25239280	1	AT1G67365
Chr1	-	25239028	1	AT1G67370
Chr1	+	25260533	1	AT1G67420
Chr1	+	25263871	1	AT1G67430
Chr1	+	25263917	1	AT1G67430
Chr1	-	25263728	2	AT1G67440
Chr1	+	25273641	5	AT1G67470
Chr1	+	25273710	1	AT1G67470
Chr1	+	25273834	1	AT1G67470
Chr1	+	25273892	1	AT1G67470
Chr1	+	25278777	39	AT1G67480
Chr1	-	25287375	11	AT1G67500
Chr1	-	25297302	22	AT1G67510
Chr1	-	25297427	1	AT1G67510
Chr1	-	25336326	1	AT1G67600
Chr1	-	25344251	1	AT1G67630
[truncated: 8,061 more rows]

## Sheet: SE-IPAC list2
chr	strand	coordinate	read count	5' sense gene
Chr1	+	76841	3	AT1G01180
Chr1	-	78680	1	AT1G01183
Chr1	-	82862	11	AT1G01190
Chr1	-	82923	4	AT1G01190
Chr1	-	82991	1	AT1G01190
Chr1	-	83022	1	AT1G01190
Chr1	+	116175	5	AT1G01290
Chr1	+	116203	3	AT1G01290
Chr1	+	116328	2	AT1G01290
Chr1	+	116356	2	AT1G01290
Chr1	+	166291	1	AT1G01448
Chr1	+	192339	1	AT1G01520
Chr1	+	204443	1	AT1G01560
Chr1	+	213109	1	AT1G01580
Chr1	+	217608	1	AT1G01590
Chr1	-	246271	11	AT1G01680
Chr1	-	246317	1	AT1G01680
Chr1	-	246369	2	AT1G01680
Chr1	-	271883	7	AT1G01740
Chr1	-	298392	3	AT1G01830
Chr1	+	352610	1	AT1G02010
Chr1	-	360785	1	AT1G02060
Chr1	-	434960	3	AT1G02230
Chr1	-	435023	3	AT1G02230
Chr1	+	470805	1	AT1G02350
Chr1	+	470880	11	AT1G02350
Chr1	+	495596	2	AT1G02420
Chr1	+	495755	2	AT1G02420
Chr1	-	520215	1	AT1G02510
Chr1	-	520325	1	AT1G02510
Chr1	+	528895	2	AT1G02520
Chr1	+	528924	1	AT1G02520
Chr1	+	570502	1	AT1G02650
Chr1	+	570532	1	AT1G02650
Chr1	+	594308	1	AT1G02720
Chr1	-	663004	1	AT1G02940
Chr1	+	696440	1	AT1G03010
Chr1	+	753251	1	AT1G03120
Chr1	+	753307	1	AT1G03120
Chr1	+	753752	1	AT1G03120
Chr1	+	784312	20	AT1G03210
Chr1	-	791644	1	AT1G03240
Chr1	-	810879	5	AT1G03300
Chr1	+	821380	2	AT1G03340
Chr1	+	821454	4	AT1G03340
Chr1	-	875020	3	AT1G03502
Chr1	+	894067	1	AT1G03580
Chr1	-	904028	2	AT1G03620
Chr1	-	904102	1	AT1G03620
Chr1	-	911339	3	AT1G03660
Chr1	-	911378	8	AT1G03660
Chr1	+	920595	1	AT1G03687
Chr1	-	937386	93	AT1G03746
Chr1	+	941327	1	AT1G03750
Chr1	+	947648	4	AT1G03770
Chr1	-	959805	2	AT1G03820
Chr1	-	975847	3	AT1G03850
Chr1	-	975975	1	AT1G03850
Chr1	+	1009388	3	AT1G03935
Chr1	+	1009592	1	AT1G03935
Chr1	-	1061297	5	AT1G04110
Chr1	-	1081003	1	AT1G04150
Chr1	+	1208066	1	AT1G04445
Chr1	+	1217533	1	AT1G04480
Chr1	-	1217710	2	AT1G04490
Chr1	-	1217804	1	AT1G04490
Chr1	-	1221224	1	AT1G04500
Chr1	-	1325109	1	AT1G04730
Chr1	+	1336247	1	AT1G04760
Chr1	+	1336301	1	AT1G04760
Chr1	+	1336343	1	AT1G04760
Chr1	+	1336426	1	AT1G04760
Chr1	+	1340456	2	AT1G04778
Chr1	+	1340492	2	AT1G04778
Chr1	-	1454655	1	AT1G05065
Chr1	-	1477473	76	AT1G05135
Chr1	-	1534946	1	AT1G05280
Chr1	+	1559129	2	AT1G05330
Chr1	+	1585516	1	AT1G05400
Chr1	+	1590868	4	AT1G05420
Chr1	+	1591012	2	AT1G05420
Chr1	-	1636274	1	AT1G05530
Chr1	+	1640864	4	AT1G05540
Chr1	+	1647214	5	AT1G05562
Chr1	+	1647346	7	AT1G05562
Chr1	-	1673767	1	AT1G05610
Chr1	+	1713347	1	AT1G05700
Chr1	+	1742762	2	AT1G05800
Chr1	+	1771254	2	AT1G05860
Chr1	+	1771313	9	AT1G05860
Chr1	-	1771374	1	AT1G05870
Chr1	+	1828514	2	AT1G06030
Chr1	+	1828621	1	AT1G06030
Chr1	+	1862822	1	AT1G06135
Chr1	-	1863260	1	AT1G06137
Chr1	-	1863296	2	AT1G06137
Chr1	-	1863410	2	AT1G06137
Chr1	+	1866972	3	AT1G06140
Chr1	+	1867124	1	AT1G06140
Chr1	-	1918022	1	AT1G06270
Chr1	+	1930361	1	AT1G06310
Chr1	-	1942565	3	AT1G06370
Chr1	+	2002693	188	AT1G06530
Chr1	+	2031440	4	AT1G06630
Chr1	+	2031517	1	AT1G06630
Chr1	-	2076382	3	AT1G06760
Chr1	-	2076413	1	AT1G06760
Chr1	+	2076567	1	AT1G06750
Chr1	-	2097618	1	AT1G06840
Chr1	-	2097648	1	AT1G06840
Chr1	-	2097689	2	AT1G06840
Chr1	-	2106712	3	AT1G06860
Chr1	-	2107159	1	AT1G06860
Chr1	+	2123800	1	AT1G06910
Chr1	-	2242112	1	AT1G07290
Chr1	-	2264663	9	AT1G07380
Chr1	+	2277286	1	AT1G07410
Chr1	+	2277395	3	AT1G07410
Chr1	-	2304474	1	AT1G07500
Chr1	-	2304574	1	AT1G07500
Chr1	-	2322474	1	AT1G07550
Chr1	-	2322579	14	AT1G07550
Chr1	+	2331232	7	AT1G07560
Chr1	+	2331268	1	AT1G07560
Chr1	+	2331317	1	AT1G07560
Chr1	-	2341558	2	AT1G07615
Chr1	-	2342077	1	AT1G07615
Chr1	+	2397380	6	AT1G07728
Chr1	-	2443703	1	AT1G07901
Chr1	+	2443752	1	AT1G07900
Chr1	-	2485796	1	AT1G08010
Chr1	-	2485845	1	AT1G08010
Chr1	+	2495253	1	AT1G08035
Chr1	+	2495315	2	AT1G08035
Chr1	-	2538010	2	AT1G08115
Chr1	-	2606194	1	AT1G08270
Chr1	+	2606953	1	AT1G08260
Chr1	+	2607124	1	AT1G08260
Chr1	+	2649463	2	AT1G08410
Chr1	+	2661042	7	AT1G08430
Chr1	+	2661142	9	AT1G08430
Chr1	+	2661215	31	AT1G08430
Chr1	-	2718638	1	AT1G08592
Chr1	-	2768558	1	AT1G08695
Chr1	+	2804596	2	AT1G08750
Chr1	-	2821363	1	AT1G08820
Chr1	+	2841099	2	AT1G08845
Chr1	+	2841149	1	AT1G08845
Chr1	+	2877370	1	AT1G08930
Chr1	-	2928647	4	AT1G09080
Chr1	-	2928770	9	AT1G09080
Chr1	-	2956320	1	AT1G09170
Chr1	-	2956381	1	AT1G09170
Chr1	+	2964730	4	AT1G09176
Chr1	+	2966047	4	AT1G09180
Chr1	+	2966095	1	AT1G09180
Chr1	+	2966125	1	AT1G09180
Chr1	-	3045213	1	AT1G09440
Chr1	-	3045304	4	AT1G09440
Chr1	+	3060738	1	AT1G09480
Chr1	+	3188803	1	AT1G09812
Chr1	+	3188853	1	AT1G09812
Chr1	-	3214111	1	AT1G09890
Chr1	+	3219995	1	AT1G09900
Chr1	+	3220090	12	AT1G09900
Chr1	+	3220156	1	AT1G09900
Chr1	-	3227360	3	AT1G09930
Chr1	-	3233818	1	AT1G09935
Chr1	-	3322593	2	AT1G10140
Chr1	-	3322679	1	AT1G10140
Chr1	+	3380579	1	AT1G10300
Chr1	+	3390261	17	AT1G10330
Chr1	+	3390298	2	AT1G10330
Chr1	+	3390441	1	AT1G10330
Chr1	+	3469403	1	AT1G10520
Chr1	-	3544901	6	AT1G10682
Chr1	-	3544983	296	AT1G10682
Chr1	+	3568018	1	AT1G10730
Chr1	+	3598068	1	AT1G10790
Chr1	-	3664393	9	AT1G10970
Chr1	+	3717594	8	AT1G11120
Chr1	+	3745757	2	AT1G11175
Chr1	-	3779811	1	AT1G11270
Chr1	-	3779928	1	AT1G11270
Chr1	-	3780366	1	AT1G11270
Chr1	-	3791234	1	AT1G11290
Chr1	+	3800798	2	AT1G11300
Chr1	+	3800851	9	AT1G11300
Chr1	-	3844330	1	AT1G11420
Chr1	-	3844414	1	AT1G11420
Chr1	+	3871653	3	AT1G11500
Chr1	+	3884029	1	AT1G11570
Chr1	+	3884137	2	AT1G11570
Chr1	+	3919832	2	AT1G11655
Chr1	-	3960920	2	AT1G11735
Chr1	-	3960961	2	AT1G11735
Chr1	+	4003510	1	AT1G11860
Chr1	+	4095985	2	AT1G12100
Chr1	-	4174711	1	AT1G12280
Chr1	-	4174826	1	AT1G12280
Chr1	+	4317124	1	AT1G12670
Chr1	+	4449843	2	AT1G13040
Chr1	+	4465612	8	AT1G13100
Chr1	+	4465692	1	AT1G13100
Chr1	+	4481335	41	AT1G13145
Chr1	+	4608389	1	AT1G13430
Chr1	+	4608449	1	AT1G13430
Chr1	-	4633575	1	AT1G13530
Chr1	-	4633634	3	AT1G13530
Chr1	-	4650560	3	AT1G13600
Chr1	+	4676225	4	AT1G13635
Chr1	+	4676502	2	AT1G13635
Chr1	-	4730425	2	AT1G13800
Chr1	+	4742211	1	AT1G13840
Chr1	-	4762513	1	AT1G13940
Chr1	-	4762585	1	AT1G13940
Chr1	+	4814565	3	AT1G14040
Chr1	+	4814673	11	AT1G14040
Chr1	+	4814759	20	AT1G14040
Chr1	+	4820251	5	AT1G14070
Chr1	+	4829694	1	AT1G14100
Chr1	-	4849231	1	AT1G14182
Chr1	+	4854370	5	AT1G14190
Chr1	-	4858427	3	AT1G14220
Chr1	-	4858547	7	AT1G14220
Chr1	+	4926986	1	AT1G14390
Chr1	+	4927049	1	AT1G14390
Chr1	+	4961847	1	AT1G14500
Chr1	+	4980461	7	AT1G14550
Chr1	+	5048730	1	AT1G14687
Chr1	+	5048878	1	AT1G14687
Chr1	+	5102582	1	AT1G14800
Chr1	-	5161666	1	AT1G14970
Chr1	-	5169872	1	AT1G15002
Chr1	+	5206045	5	AT1G15125
Chr1	+	5206099	16	AT1G15125
Chr1	+	5206178	1	AT1G15125
Chr1	+	5206217	1	AT1G15125
Chr1	+	5248693	14	AT1G15240
Chr1	-	5295161	1	AT1G15400
Chr1	-	5295200	1	AT1G15400
Chr1	-	5297873	4	AT1G15405
Chr1	+	5331837	1	AT1G15510
Chr1	+	5331864	3	AT1G15510
Chr1	-	5339769	140	AT1G15530
Chr1	+	5385321	1	AT1G15660
Chr1	+	5426578	1	AT1G15760
Chr1	+	5426611	1	AT1G15760
Chr1	-	5448052	2	AT1G15825
Chr1	+	5450441	6	AT1G15830
Chr1	+	5450527	4	AT1G15830
Chr1	+	5464736	1	AT1G15900
Chr1	+	5464810	7	AT1G15900
Chr1	+	5464932	2	AT1G15900
Chr1	-	5501317	1	AT1G16022
Chr1	-	5511796	1	AT1G16070
Chr1	+	5525386	1	AT1G16120
Chr1	+	5535053	6	AT1G16150
Chr1	+	5538436	1	AT1G16160
Chr1	+	5550710	4	AT1G16220
Chr1	-	5568299	23	AT1G16280
Chr1	-	5582037	1	AT1G16330
Chr1	-	5587725	2	AT1G16340
Chr1	+	5617782	2	AT1G16440
Chr1	+	5619397	11	AT1G16445
Chr1	+	5630922	1	AT1G16489
Chr1	+	5631026	4	AT1G16489
Chr1	-	5647462	1	AT1G16515
Chr1	-	5682014	1	AT1G16630
Chr1	-	5745170	1	AT1G16800
Chr1	-	5745243	2	AT1G16800
Chr1	+	5762983	1	AT1G16830
Chr1	+	5791738	6	AT1G16930
Chr1	+	5791804	1	AT1G16930
Chr1	-	5968443	7	AT1G17410
Chr1	-	5968477	3	AT1G17410
Chr1	-	6067217	2	AT1G17640
Chr1	+	6221053	2	AT1G18075
Chr1	-	6226605	1	AT1G18100
Chr1	-	6265270	14	AT1G18200
Chr1	-	6265354	2	AT1G18200
Chr1	-	6265397	1	AT1G18200
Chr1	-	6301059	1	AT1G18310
Chr1	-	6325752	1	AT1G18382
Chr1	-	6343089	2	AT1G18415
Chr1	+	6345758	1	AT1G18420
Chr1	+	6388144	1	AT1G18560
Chr1	+	6416905	6	AT1G18630
Chr1	+	6416980	1	AT1G18630
Chr1	+	6417195	1	AT1G18630
Chr1	-	6460991	1	AT1G18735
Chr1	-	6465218	1	AT1G18745
Chr1	-	6465486	25	AT1G18745
Chr1	+	6511311	1	AT1G18860
Chr1	+	6545754	4	AT1G18940
Chr1	+	6551971	2	AT1G18950
Chr1	-	6613843	1	AT1G19160
Chr1	-	6613947	3	AT1G19160
Chr1	+	6669583	1	AT1G19290
Chr1	+	6711933	1	AT1G19397
Chr1	+	6712077	1	AT1G19397
Chr1	+	6751563	5	AT1G19485
Chr1	-	6785360	1	AT1G19630
Chr1	+	6965104	2	AT1G20080
Chr1	+	7011916	2	AT1G20230
Chr1	+	7058874	1	AT1G20375
Chr1	+	7093334	21	AT1G20460
Chr1	+	7093424	24	AT1G20460
Chr1	-	7108265	1	AT1G20530
Chr1	+	7130791	3	AT1G20580
Chr1	-	7174403	1	AT1G20691
Chr1	-	7174455	1	AT1G20691
Chr1	-	7185420	2	AT1G20720
Chr1	+	7274158	2	AT1G20900
Chr1	-	7330299	1	AT1G20990
Chr1	+	7347122	527	AT1G21010
Chr1	+	7347258	3	AT1G21010
Chr1	+	7374182	1	AT1G21060
Chr1	+	7424077	3	AT1G21202
Chr1	+	7427335	1	AT1G21210
Chr1	-	7427989	1	AT1G21220
Chr1	-	7428030	1	AT1G21220
Chr1	-	7428107	1	AT1G21220
Chr1	-	7442080	1	AT1G21260
Chr1	-	7442111	2	AT1G21260
Chr1	-	7516090	1	AT1G21470
Chr1	+	7645182	1	AT1G21740
Chr1	+	7821548	2	AT1G22150
Chr1	-	7892761	1	AT1G22350
Chr1	-	7892809	3	AT1G22350
Chr1	-	7926917	2	AT1G22460
Chr1	-	7976303	3	AT1G22570
Chr1	-	7976357	1	AT1G22570
Chr1	-	7976385	2	AT1G22570
Chr1	-	7976464	16	AT1G22570
Chr1	-	7976561	2	AT1G22570
Chr1	-	7976608	9	AT1G22570
Chr1	+	7997683	4	AT1G22610
Chr1	+	7997753	30	AT1G22610
Chr1	+	8094333	1	AT1G22870
Chr1	+	8094440	1	AT1G22870
Chr1	+	8094481	4	AT1G22870
Chr1	+	8102451	3	AT1G22885
Chr1	-	8127545	1	AT1G22960
Chr1	-	8168416	1	AT1G23052
Chr1	+	8242218	1	AT1G23210
Chr1	+	8242249	1	AT1G23210
Chr1	+	8242286	2	AT1G23210
Chr1	+	8251910	132	AT1G23230
Chr1	-	8263429	1	AT1G23300
Chr1	-	8346670	1	AT1G23540
Chr1	+	8438834	1	AT1G23880
Chr1	+	8469468	5	AT1G23940
Chr1	-	8495895	1	AT1G24000
Chr1	+	8552064	1	AT1G24150
Chr1	-	8570544	1	AT1G24200
Chr1	-	8607872	1	AT1G24270
Chr1	-	8643119	1	AT1G24370
Chr1	+	8896921	1	AT1G25360
Chr1	+	8897116	9	AT1G25360
Chr1	+	8923581	1	AT1G25425
Chr1	+	8923897	1	AT1G25425
Chr1	+	8944347	1	AT1G25460
Chr1	+	8950973	2	AT1G25480
Chr1	+	8951008	2	AT1G25480
Chr1	+	8951060	9	AT1G25480
Chr1	-	9063402	1	AT1G26200
Chr1	-	9066635	1	AT1G26208
Chr1	-	9070953	1	AT1G26218
Chr1	-	9077949	1	AT1G26240
Chr1	-	9078000	1	AT1G26240
Chr1	-	9078044	2	AT1G26240
Chr1	-	9089456	1	AT1G26270
Chr1	+	9156297	1	AT1G26470
Chr1	+	9159986	1	AT1G26500
Chr1	-	9195552	1	AT1G26620
Chr1	-	9195589	7	AT1G26620
Chr1	+	9223712	2	AT1G26680
Chr1	+	9245015	1	AT1G26730
Chr1	+	9300818	1	AT1G26840
Chr1	-	9319578	1	AT1G26900
Chr1	+	9319683	1	AT1G26890
Chr1	+	9324321	1	AT1G26911
Chr1	-	9330717	1	AT1G26921
Chr1	+	9393114	1	AT1G27045
Chr1	+	9396786	3	AT1G27060
Chr1	+	9396835	1	AT1G27060
Chr1	+	9403958	2	AT1G27080
Chr1	+	9428815	3	AT1G27140
Chr1	+	9467158	1	AT1G27240
Chr1	+	9480611	1	AT1G27285
Chr1	+	9520722	9	AT1G27420
Chr1	-	9537268	1	AT1G27461
Chr1	-	9565935	4	AT1G27540
Chr1	-	9566182	2	AT1G27540
Chr1	-	9566278	13	AT1G27540
Chr1	-	9589777	5	AT1G27580
Chr1	+	9594693	1	AT1G27590
Chr1	+	9594758	1	AT1G27590
Chr1	-	9643220	4	AT1G27720
Chr1	+	9730083	1	AT1G27920
Chr1	+	9860213	1	AT1G28210
Chr1	-	9933751	4	AT1G28330
Chr1	+	9987736	3	AT1G28420
Chr1	-	10056120	1	AT1G28620
Chr1	+	10104793	3	AT1G28760
Chr1	+	10104884	1	AT1G28760
Chr1	-	10120342	9	AT1G29020
Chr1	-	10120434	15	AT1G29020
Chr1	-	10151251	1	AT1G29071
Chr1	-	10183301	1	AT1G29160
Chr1	-	10183478	4	AT1G29160
Chr1	-	10183622	5	AT1G29160
Chr1	-	10190138	1	AT1G29170
Chr1	+	10201047	3	AT1G29180
Chr1	+	10231223	1	AT1G29270
Chr1	+	10237580	12	AT1G29280
Chr1	+	10237624	7	AT1G29280
Chr1	+	10237651	33	AT1G29280
Chr1	+	10237748	1	AT1G29280
Chr1	+	10237856	1	AT1G29280
Chr1	+	10237930	4	AT1G29280
Chr1	+	10258601	1	AT1G29320
Chr1	-	10274034	1	AT1G29357
Chr1	-	10274099	1	AT1G29357
Chr1	-	10277756	6	AT1G29370
Chr1	-	10377498	1	AT1G29680
Chr1	+	10389164	5	AT1G29710
Chr1	+	10427907	1	AT1G29780
Chr1	+	10540014	1	AT1G30040
Chr1	+	10540078	2	AT1G30040
Chr1	+	10584149	1	AT1G30110
Chr1	+	10597439	14	AT1G30135
Chr1	+	10597484	6	AT1G30135
Chr1	+	10597532	1	AT1G30135
Chr1	+	10620082	1	AT1G30190
Chr1	-	10640597	2	AT1G30240
Chr1	-	10640655	1	AT1G30240
Chr1	-	10669830	1	AT1G30290
Chr1	-	10670110	1	AT1G30290
Chr1	-	10670193	1	AT1G30290
Chr1	-	10670240	6	AT1G30290
Chr1	-	10718882	1	AT1G30370
Chr1	-	10718954	1	AT1G30370
Chr1	-	10719038	2	AT1G30370
Chr1	+	10756438	1	AT1G30420
Chr1	+	10756533	3	AT1G30420
Chr1	+	10756591	1	AT1G30420
Chr1	+	10756677	1	AT1G30420
Chr1	-	10819495	4	AT1G30550
Chr1	+	10831621	2	AT1G30570
Chr1	-	10904763	1	AT1G30750
Chr1	+	11000639	3	AT1G30900
Chr1	+	11000767	1	AT1G30900
Chr1	-	11021937	1	AT1G30940
Chr1	+	11053254	2	AT1G30990
Chr1	+	11053280	1	AT1G30990
Chr1	-	11069516	1	AT1G31040
Chr1	+	11134899	2	AT1G31170
Chr1	+	11138979	2	AT1G31173
Chr1	+	11147259	1	AT1G31190
Chr1	+	11147291	1	AT1G31190
Chr1	+	11172082	1	AT1G31258
Chr1	+	11192413	1	AT1G31290
Chr1	+	11192559	19	AT1G31290
Chr1	+	11192584	1	AT1G31290
Chr1	-	11245052	1	AT1G31400
Chr1	-	11253821	1	AT1G31430
Chr1	+	11347912	1	AT1G31690
Chr1	+	11348000	1	AT1G31690
Chr1	+	11357153	2	AT1G31720
Chr1	-	11412287	1	AT1G31814
Chr1	-	11412512	1	AT1G31814
Chr1	+	11426784	3	AT1G31840
Chr1	+	11452009	1	AT1G31885
Chr1	+	11452044	2	AT1G31885
Chr1	+	11452071	3	AT1G31885
Chr1	+	11478322	2	AT1G31950
Chr1	-	11501428	1	AT1G31983
Chr1	-	11501453	1	AT1G31983
Chr1	-	11501509	1	AT1G31983
Chr1	+	11678528	4	AT1G32370
Chr1	+	11678561	1	AT1G32370
Chr1	+	11685405	1	AT1G32385
Chr1	+	11685464	5	AT1G32385
Chr1	-	11771563	1	AT1G32550
Chr1	+	11833811	1	AT1G32710
Chr1	+	11833873	3	AT1G32710
Chr1	+	11859383	5	AT1G32760
Chr1	+	11859416	1	AT1G32760
Chr1	+	11927050	1	AT1G32910
Chr1	+	11927142	1	AT1G32910
Chr1	+	11944827	2	AT1G32950
Chr1	-	11948599	7	AT1G32970
Chr1	-	11948713	1	AT1G32970
Chr1	+	12073966	3	AT1G33280
Chr1	+	12083608	1	AT1G33320
Chr1	+	12084060	14	AT1G33320
Chr1	+	12126642	1	AT1G33415
Chr1	-	12193243	1	AT1G33615
Chr1	+	12244680	1	AT1G33770
Chr1	+	12244706	1	AT1G33770
Chr1	+	12376237	18	AT1G34040
Chr1	+	12376348	3	AT1G34040
Chr1	+	12387601	1	AT1G34044
Chr1	+	12396132	1	AT1G34050
Chr1	+	12529338	6	AT1G34330
Chr1	+	12582722	15	AT1G34418
Chr1	+	12587758	1	AT1G34420
Chr1	+	12638673	1	AT1G34540
Chr1	+	12710487	1	AT1G34670
Chr1	+	12710565	2	AT1G34670
Chr1	+	12752618	3	AT1G34844
Chr1	+	12752761	1	AT1G34844
Chr1	+	12884687	2	AT1G35183
Chr1	+	12966302	7	AT1G35330
Chr1	-	12980900	6	AT1G35350
Chr1	-	12980939	4	AT1G35350
Chr1	-	12980984	3	AT1G35350
Chr1	-	12981021	14	AT1G35350
Chr1	-	12981125	1	AT1G35350
Chr1	+	13146824	10	AT1G35612
Chr1	-	13157771	1	AT1G35625
Chr1	-	13157876	1	AT1G35625
Chr1	-	13320969	1	AT1G35830
Chr1	+	13558724	4	AT1G36180
Chr1	-	13852964	1	AT1G36640
Chr1	-	14027223	1	AT1G36990
Chr1	+	15938975	1	AT1G42480
Chr1	+	15976777	5	AT1G42540
Chr1	+	15976814	1	AT1G42540
Chr1	-	15991490	1	AT1G42580
Chr1	+	16152360	1	AT1G43005
Chr1	+	16471874	1	AT1G43675
Chr1	+	16538145	1	AT1G43765
Chr1	-	16638814	3	AT1G43886
Chr1	+	16648718	2	AT1G43890
Chr1	-	16687440	1	AT1G43980
Chr1	-	16687497	1	AT1G43980
Chr1	-	16715917	1	AT1G44020
Chr1	+	16741533	1	AT1G44050
Chr1	+	16741568	1	AT1G44050
Chr1	+	16741646	2	AT1G44050
Chr1	-	16787394	3	AT1G44130
Chr1	-	16807776	1	AT1G44180
Chr1	-	16807850	1	AT1G44180
Chr1	-	16813399	1	AT1G44191
Chr1	+	16834061	1	AT1G44318
Chr1	+	16848172	2	AT1G44414
Chr1	+	16848281	3	AT1G44414
Chr1	+	16848347	1	AT1G44414
Chr1	+	16889365	1	AT1G44740
Chr1	+	16983504	1	AT1G44910
Chr1	+	17128801	122	AT1G45201
Chr1	+	17128915	1	AT1G45201
Chr1	+	17128951	1	AT1G45201
Chr1	+	17148116	1	AT1G45243
Chr1	-	17180468	1	AT1G45545
Chr1	+	17180871	1	AT1G45474
Chr1	+	17253936	1	AT1G46554
Chr1	-	17275994	21	AT1G47056
Chr1	+	17302946	3	AT1G47210
Chr1	+	17330434	1	AT1G47271
Chr1	+	17473378	1	AT1G47560
Chr1	-	17486604	2	AT1G47590
Chr1	-	17486674	1	AT1G47590
Chr1	+	17637835	3	AT1G47870
Chr1	+	17647141	2	AT1G47890
Chr1	+	17647199	1	AT1G47890
Chr1	+	17701058	1	AT1G47990
Chr1	-	17879286	1	AT1G48390
Chr1	-	17879359	1	AT1G48390
Chr1	+	17921058	8	AT1G48480
Chr1	+	17921104	1	AT1G48480
Chr1	+	17921135	1	AT1G48480
Chr1	-	17958115	1	AT1G48580
Chr1	-	17968890	2	AT1G48605
Chr1	-	17968930	1	AT1G48605
Chr1	-	17969227	5	AT1G48605
Chr1	+	17989129	4	AT1G48640
Chr1	+	17989158	1	AT1G48640
Chr1	+	17989188	1	AT1G48640
Chr1	-	17995804	2	AT1G48660
Chr1	-	17998786	1	AT1G48670
Chr1	+	18041076	1	AT1G48770
Chr1	+	18041123	2	AT1G48770
Chr1	-	18072159	1	AT1G48870
Chr1	-	18072229	11	AT1G48870
Chr1	-	18105612	1	AT1G48940
Chr1	+	18113875	1	AT1G48960
Chr1	+	18138033	1	AT1G49030
Chr1	-	18138536	1	AT1G49040
Chr1	+	18172524	1	AT1G49110
Chr1	-	18174551	8	AT1G49130
Chr1	-	18174609	1	AT1G49130
Chr1	+	18454455	1	AT1G49840
Chr1	-	18549178	2	AT1G50055
Chr1	+	18552701	1	AT1G50060
Chr1	-	18732262	1	AT1G50590
Chr1	+	18751457	2	AT1G50620
Chr1	+	18802297	1	AT1G50730
Chr1	+	18802363	1	AT1G50730
Chr1	-	18808886	1	AT1G50750
Chr1	-	18866344	7	AT1G50910
Chr1	-	18866696	26	AT1G50910
Chr1	+	18900470	1	AT1G50970
Chr1	+	18917834	1	AT1G51035
Chr1	+	18917932	2	AT1G51035
Chr1	+	18935247	1	AT1G51100
Chr1	+	19042201	1	AT1G51355
Chr1	+	19042249	5	AT1G51355
Chr1	+	19059650	1	AT1G51405
Chr1	-	19090618	1	AT1G51480
Chr1	+	19128303	6	AT1G51580
Chr1	+	19151783	1	AT1G51645
Chr1	+	19151815	1	AT1G51645
Chr1	-	19237210	1	AT1G51820
Chr1	-	19237272	1	AT1G51820
Chr1	-	19237359	1	AT1G51820
Chr1	-	19242799	2	AT1G51830
Chr1	-	19242857	33	AT1G51830
Chr1	-	19249419	1	AT1G51840
Chr1	-	19262697	1	AT1G51870
Chr1	+	19294088	1	AT1G51915
Chr1	+	19294653	3	AT1G51920
Chr1	-	19311745	1	AT1G51965
Chr1	-	19311806	1	AT1G51965
Chr1	-	19311857	2	AT1G51965
Chr1	-	19311936	1	AT1G51965
Chr1	-	19312001	7	AT1G51965
Chr1	-	19358805	3	AT1G52060
Chr1	-	19358901	2	AT1G52060
Chr1	-	19438839	1	AT1G52191
Chr1	-	19455627	1	AT1G52240
Chr1	-	19487251	1	AT1G52325
Chr1	-	19531114	1	AT1G52430
Chr1	+	19570131	1	AT1G52530
Chr1	+	19606748	2	AT1G52620
Chr1	+	19614989	1	AT1G52660
Chr1	-	19662030	1	AT1G52790
Chr1	+	19665479	1	AT1G52800
Chr1	+	19670587	1	AT1G52820
Chr1	+	19670923	1	AT1G52820
Chr1	-	19681299	1	AT1G52857
Chr1	+	19776910	1	AT1G53060
Chr1	+	19776971	21	AT1G53060
Chr1	+	19864719	2	AT1G53270
Chr1	+	19864819	2	AT1G53270
Chr1	-	19898847	1	AT1G53340
Chr1	-	19950490	1	AT1G53450
Chr1	-	19950861	3	AT1G53450
Chr1	-	19950915	14	AT1G53450
Chr1	+	19961708	2	AT1G53470
Chr1	+	19961787	5	AT1G53470
Chr1	+	19967037	1	AT1G53490
Chr1	+	19981845	10	AT1G53542
Chr1	+	20036190	2	AT1G53660
Chr1	+	20036264	1	AT1G53660
Chr1	+	20053269	3	AT1G53708
Chr1	+	20139694	8	AT1G53920
Chr1	-	20148936	1	AT1G53980
Chr1	-	20148965	1	AT1G53980
Chr1	+	20152875	7	AT1G53990
Chr1	-	20213896	1	AT1G54140
Chr1	+	20237296	1	AT1G54200
Chr1	+	20367050	8	AT1G54530
Chr1	+	20367547	1	AT1G54530
Chr1	-	20408204	2	AT1G54660
Chr1	+	20517513	2	AT1G55010
Chr1	+	20602091	1	AT1G55221
Chr1	-	20673408	1	AT1G55365
Chr1	-	20673679	1	AT1G55365
Chr1	-	20673751	2	AT1G55365
Chr1	-	20673825	22	AT1G55365
Chr1	-	20673960	1	AT1G55365
Chr1	-	20697460	4	AT1G55430
Chr1	-	20701075	1	AT1G55440
Chr1	-	20701341	1	AT1G55440
Chr1	-	20728218	2	AT1G55525
Chr1	-	20728268	1	AT1G55525
Chr1	-	20728321	10	AT1G55525
Chr1	-	20779565	3	AT1G55610
Chr1	-	20779620	3	AT1G55610
Chr1	+	20794439	1	AT1G55640
Chr1	+	20794486	1	AT1G55640
Chr1	+	20794537	1	AT1G55640
Chr1	+	20803084	2	AT1G55660
Chr1	-	20827840	1	AT1G55720
Chr1	+	20867675	3	AT1G55820
Chr1	-	20867724	22	AT1G55830
Chr1	+	20966408	57	AT1G56050
Chr1	-	20984321	4	AT1G56110
Chr1	-	20987172	13	AT1G56120
Chr1	-	20994772	12	AT1G56130
Chr1	-	20994805	1	AT1G56130
Chr1	-	21214063	1	AT1G56612
Chr1	-	21214117	4	AT1G56612
Chr1	-	21223333	1	AT1G56630
Chr1	-	21257481	1	AT1G56710
Chr1	-	21337110	1	AT1G57610
Chr1	-	21337156	1	AT1G57610
Chr1	+	21427505	1	AT1G57850
Chr1	-	21522674	1	AT1G58130
Chr1	-	21522823	8	AT1G58130
Chr1	-	21522957	1	AT1G58130
Chr1	+	21530634	14	AT1G58150
Chr1	+	21530751	1	AT1G58150
Chr1	-	21627830	1	AT1G58300
Chr1	-	21627861	2	AT1G58300
Chr1	-	21695802	3	AT1G58400
Chr1	+	21722637	1	AT1G58460
Chr1	+	21722684	1	AT1G58460
Chr1	+	21952478	1	AT1G59725
Chr1	-	21993252	1	AT1G59780
Chr1	+	22009524	1	AT1G59810
Chr1	-	22028280	4	AT1G59850
Chr1	-	22028380	1	AT1G59850
Chr1	-	22059261	1	AT1G59920
Chr1	-	22060996	1	AT1G59930
Chr1	+	22170795	3	AT1G60110
Chr1	+	22279652	1	AT1G60460
Chr1	-	22294377	1	AT1G60505
Chr1	-	22299506	54	AT1G60525
Chr1	+	22305193	4	AT1G60545
Chr1	+	22313209	1	AT1G60570
Chr1	-	22349796	2	AT1G60690
Chr1	-	22461967	2	AT1G60990
Chr1	-	22492859	1	AT1G61080
Chr1	-	22493056	1	AT1G61080
Chr1	-	22534570	1	AT1G61140
Chr1	+	22560691	25	AT1G61190
Chr1	+	22580959	1	AT1G61230
Chr1	-	22588723	9	AT1G61255
Chr1	-	22588979	3	AT1G61255
Chr1	-	22589004	1	AT1G61255
Chr1	-	22599405	1	AT1G61270
Chr1	+	22635974	8	AT1G61350
Chr1	+	22636030	1	AT1G61350
Chr1	-	22641944	1	AT1G61370
Chr1	-	22641978	1	AT1G61370
Chr1	-	22642015	1	AT1G61370
Chr1	-	22642049	2	AT1G61370
Chr1	-	22650165	1	AT1G61390
Chr1	-	22654442	1	AT1G61400
Chr1	-	22654519	4	AT1G61400
Chr1	-	22660341	1	AT1G61420
Chr1	-	22660390	9	AT1G61420
Chr1	-	22664521	3	AT1G61430
Chr1	-	22664574	22	AT1G61430
Chr1	-	22669071	1	AT1G61440
Chr1	+	22674123	3	AT1G61450
Chr1	+	22679093	4	AT1G61470
Chr1	+	22679124	22	AT1G61470
Chr1	+	22679277	2	AT1G61470
Chr1	+	22679317	1	AT1G61470
Chr1	-	22684958	2	AT1G61490
Chr1	-	22685085	1	AT1G61490
Chr1	-	22689583	1	AT1G61500
Chr1	-	22689609	2	AT1G61500
Chr1	-	22700897	1	AT1G61665
Chr1	+	22736675	1	AT1G61610
Chr1	-	22772172	1	AT1G61680
Chr1	-	22804447	2	AT1G61750
Chr1	+	22815599	11	AT1G61790
Chr1	+	22815649	2	AT1G61790
Chr1	-	22948524	3	AT1G62085
Chr1	-	22948557	1	AT1G62085
Chr1	-	22948611	1	AT1G62085
Chr1	-	22955768	1	AT1G62095
Chr1	-	22962226	2	AT1G62130
Chr1	-	23041420	2	AT1G62320
Chr1	-	23041480	8	AT1G62320
Chr1	+	23073201	1	AT1G62370
Chr1	+	23073281	3	AT1G62370
Chr1	+	23073331	2	AT1G62370
Chr1	+	23073405	4	AT1G62370
Chr1	+	23073455	1	AT1G62370
Chr1	-	23084227	1	AT1G62390
Chr1	+	23115624	1	AT1G62440
Chr1	+	23189069	1	AT1G62630
Chr1	+	23195929	1	AT1G62650
Chr1	-	23204226	1	AT1G62670
Chr1	-	23271586	1	AT1G62850
Chr1	-	23274537	3	AT1G62860
Chr1	+	23301238	1	AT1G62910
Chr1	-	23308797	2	AT1G62935
Chr1	+	23372197	5	AT1G63040
Chr1	+	23383062	1	AT1G63057
Chr1	-	23399114	1	AT1G63100
Chr1	+	23452393	1	AT1G63230
Chr1	-	23460167	2	AT1G63245
Chr1	-	23460297	56	AT1G63245
Chr1	-	23473899	1	AT1G63295
Chr1	-	23473991	2	AT1G63295
Chr1	-	23494692	1	AT1G63350
Chr1	-	23494717	2	AT1G63350
Chr1	-	23499190	1	AT1G63360
Chr1	-	23499265	2	AT1G63360
Chr1	-	23499290	1	AT1G63360
Chr1	-	23499381	1	AT1G63360
Chr1	-	23499456	1	AT1G63360
Chr1	+	23509442	3	AT1G63400
Chr1	+	23509503	1	AT1G63400
Chr1	+	23531235	6	AT1G63440
Chr1	+	23531261	1	AT1G63440
Chr1	-	23565356	1	AT1G63535
Chr1	+	23578312	2	AT1G63580
Chr1	+	23657825	1	AT1G63760
Chr1	+	23698932	1	AT1G63850
Chr1	+	23699010	4	AT1G63850
Chr1	-	23699127	2	AT1G63855
Chr1	-	23699181	2	AT1G63855
Chr1	+	23699223	1	AT1G63850
Chr1	-	23814746	1	AT1G64170
Chr1	-	23815006	2	AT1G64170
Chr1	-	23815063	16	AT1G64170
Chr1	-	23815124	3	AT1G64170
Chr1	-	23832972	7	AT1G64220
Chr1	+	23850100	1	AT1G64260
Chr1	+	23853153	2	AT1G64270
Chr1	-	23947887	4	AT1G64480
Chr1	-	23948014	1	AT1G64480
Chr1	+	23952807	1	AT1G64490
Chr1	+	23952832	1	AT1G64490
Chr1	-	23986904	1	AT1G64583
Chr1	-	24039705	2	AT1G64700
Chr1	-	24039748	1	AT1G64700
Chr1	+	24122691	1	AT1G64930
Chr1	-	24183918	1	AT1G65110
Chr1	+	24245047	3	AT1G65270
Chr1	-	24297355	1	AT1G65420
Chr1	+	24334020	1	AT1G65480
Chr1	+	24348666	1	AT1G65484
Chr1	-	24362079	6	AT1G65540
Chr1	-	24362188	5	AT1G65540
Chr1	-	24362255	5	AT1G65540
Chr1	-	24373913	1	AT1G65570
Chr1	-	24373975	2	AT1G65570
Chr1	-	24391611	1	AT1G65610
Chr1	+	24472401	8	AT1G65790
Chr1	+	24472457	5	AT1G65790
Chr1	-	24486811	1	AT1G65830
Chr1	-	24562426	33	AT1G65985
Chr1	-	24583661	1	AT1G66040
Chr1	-	24655133	2	AT1G66200
Chr1	+	24678487	1	AT1G66230
Chr1	+	24678549	1	AT1G66230
Chr1	+	24739528	2	AT1G66345
Chr1	+	24754723	1	AT1G66370
Chr1	-	24770354	1	AT1G66400
Chr1	-	24770411	2	AT1G66400
Chr1	-	24770467	10	AT1G66400
Chr1	+	24784361	1	AT1G66440
Chr1	+	24784415	6	AT1G66440
Chr1	-	24810959	1	AT1G66500
Chr1	-	24859895	1	AT1G66650
Chr1	+	24884562	6	AT1G66725
Chr1	-	24912650	18	AT1G66783
Chr1	-	24961451	2	AT1G66910
Chr1	-	24961487	5	AT1G66910
Chr1	-	24965168	1	AT1G66920
Chr1	-	24965193	4	AT1G66920
Chr1	-	25019004	1	AT1G67040
Chr1	+	25058307	8	AT1G67105
Chr1	+	25058414	1	AT1G67105
Chr1	-	25124672	1	AT1G67160
Chr1	-	25197855	1	AT1G67310
Chr1	-	25197936	4	AT1G67310
Chr1	-	25213832	1	AT1G67328
Chr1	+	25239280	1	AT1G67365
Chr1	-	25287375	11	AT1G67500
Chr1	-	25297302	22	AT1G67510
Chr1	-	25297427	1	AT1G67510
Chr1	-	25415789	4	AT1G67785
Chr1	-	25415895	75	AT1G67785
Chr1	-	25417448	1	AT1G67790
Chr1	+	25420253	3	AT1G67792
Chr1	+	25443143	1	AT1G67856
Chr1	+	25505382	2	AT1G68040
Chr1	+	25505437	1	AT1G68040
Chr1	+	25554457	1	AT1G68170
Chr1	+	25573351	18	AT1G68230
Chr1	+	25573507	2	AT1G68230
Chr1	+	25605158	2	AT1G68320
Chr1	-	25621566	6	AT1G68360
Chr1	-	25621612	4	AT1G68360
Chr1	+	25695597	14	AT1G68490
Chr1	-	25746932	1	AT1G68568
Chr1	+	25770405	1	AT1G68630
Chr1	-	25810000	1	AT1G68730
Chr1	-	25810120	1	AT1G68730
Chr1	-	25810162	22	AT1G68730
Chr1	-	25810207	1	AT1G68730
Chr1	-	25810246	3	AT1G68730
Chr1	+	25810264	1	AT1G68725
Chr1	+	25812395	1	AT1G68735
Chr1	-	25822753	1	AT1G68750
Chr1	+	25829874	6	AT1G68770
Chr1	+	25829924	2	AT1G68770
Chr1	+	25886871	1	AT1G68860
Chr1	+	25967511	1	AT1G69060
Chr1	+	26037686	9	AT1G69252
Chr1	-	26054232	3	AT1G69310
Chr1	+	26063838	2	AT1G69325
Chr1	+	26063908	1	AT1G69325
Chr1	+	26097095	2	AT1G69420
Chr1	+	26097144	2	AT1G69420
Chr1	-	26106785	1	AT1G69450
Chr1	+	26162762	2	AT1G69572
Chr1	+	26173893	1	AT1G69580
Chr1	-	26175652	23	AT1G69587
Chr1	+	26183342	2	AT1G69600
Chr1	+	26183414	1	AT1G69600
Chr1	-	26228563	3	AT1G69730
Chr1	-	26276997	15	AT1G69810
Chr1	-	26277028	3	AT1G69810
Chr1	-	26277063	3	AT1G69810
Chr1	+	26287984	1	AT1G69828
Chr1	+	26348718	2	AT1G69950
Chr1	+	26348866	1	AT1G69950
Chr1	+	26348977	1	AT1G69950
Chr1	-	26352765	2	AT1G69970
Chr1	-	26352821	2	AT1G69970
Chr1	-	26352864	5	AT1G69970
Chr1	-	26352930	10	AT1G69970
Chr1	-	26389879	4	AT1G70070
Chr1	-	26409652	5	AT1G70130
Chr1	-	26412445	1	AT1G70140
Chr1	-	26412534	1	AT1G70140
Chr1	-	26412571	1	AT1G70140
Chr1	-	26412601	1	AT1G70140
Chr1	+	26419640	1	AT1G70150
Chr1	+	26419827	1	AT1G70150
Chr1	+	26456306	1	AT1G70250
Chr1	+	26456375	1	AT1G70250
Chr1	-	26456762	2	AT1G70260
Chr1	+	26509640	1	AT1G70360
Chr1	+	26509673	1	AT1G70360
Chr1	-	26548860	1	AT1G70440
Chr1	-	26566402	2	AT1G70500
Chr1	-	26566455	2	AT1G70500
Chr1	+	26572609	3	AT1G70505
Chr1	+	26572641	7	AT1G70505
Chr1	+	26572698	2	AT1G70505
Chr1	+	26572789	2	AT1G70505
Chr1	-	26588493	6	AT1G70530
Chr1	+	26617012	2	AT1G70581
Chr1	+	26617195	5	AT1G70581
Chr1	-	26718017	1	AT1G70860
Chr1	-	26718117	1	AT1G70860
Chr1	-	26724709	1	AT1G70885
Chr1	-	26724802	1	AT1G70885
Chr1	-	26768994	2	AT1G71000
Chr1	-	26805539	6	AT1G71060
Chr1	+	26826861	15	AT1G71140
Chr1	+	26826894	1	AT1G71140
Chr1	+	26826951	1	AT1G71140
Chr1	+	26973528	2	AT1G71700
Chr1	+	26973569	1	AT1G71700
Chr1	+	26973615	1	AT1G71700
Chr1	+	26987766	5	AT1G71740
Chr1	-	27024512	1	AT1G71850
Chr1	-	27024579	2	AT1G71850
Chr1	-	27032290	2	AT1G71870
Chr1	-	27228051	3	AT1G72320
Chr1	-	27228085	2	AT1G72320
Chr1	-	27295153	1	AT1G72500
Chr1	-	27314723	1	AT1G72540
Chr1	-	27346166	1	AT1G72640
Chr1	-	27376176	1	AT1G72720
Chr1	-	27414388	3	AT1G72852
Chr1	+	27418355	8	AT1G72855
Chr1	+	27418394	1	AT1G72855
Chr1	-	27501982	1	AT1G73140
Chr1	-	27503952	1	AT1G73150
Chr1	-	27504000	1	AT1G73150
Chr1	+	27508066	1	AT1G73160
Chr1	+	27508172	2	AT1G73160
Chr1	-	27523309	12	AT1G73200
Chr1	-	27552649	1	AT1G73280
Chr1	-	27552805	1	AT1G73280
Chr1	-	27559473	1	AT1G73300
Chr1	-	27562582	2	AT1G73310
Chr1	-	27562621	4	AT1G73310
Chr1	-	27578439	9	AT1G73360
Chr1	-	27578469	9	AT1G73360
Chr1	+	27600130	1	AT1G73400
Chr1	+	27600159	9	AT1G73400
Chr1	+	27600193	1	AT1G73400
Chr1	+	27625145	1	AT1G73460
Chr1	-	27642295	1	AT1G73510
Chr1	+	27654237	2	AT1G73570
Chr1	+	27654280	2	AT1G73570
Chr1	+	27655662	3	AT1G73580
Chr1	+	27655761	1	AT1G73580
Chr1	+	27743671	2	AT1G73770
Chr1	+	27744299	1	AT1G73780
Chr1	+	27787740	41	AT1G73885
Chr1	+	27787818	1	AT1G73885
Chr1	+	27883816	1	AT1G74150
Chr1	-	27897042	4	AT1G74180
Chr1	+	27922621	1	AT1G74250
Chr1	+	27922655	2	AT1G74250
Chr1	+	27965428	1	AT1G74400
Chr1	-	27983995	1	AT1G74453
Chr1	-	27984163	2	AT1G74453
Chr1	-	27984241	37	AT1G74453
Chr1	-	27984280	10	AT1G74453
Chr1	-	28024788	1	AT1G74600
Chr1	-	28089426	1	AT1G74770
Chr1	+	28089509	1	AT1G74750
Chr1	+	28089561	7	AT1G74750
Chr1	+	28089625	1	AT1G74750
Chr1	+	28111696	2	AT1G74810
Chr1	-	28113298	2	AT1G74830
Chr1	-	28113364	1	AT1G74830
Chr1	-	28131477	1	AT1G74890
Chr1	-	28143857	7	AT1G74929
Chr1	-	28143894	7	AT1G74929
Chr1	-	28143930	1	AT1G74929
Chr1	+	28164719	1	AT1G75000
Chr1	+	28164764	4	AT1G75000
Chr1	+	28181195	1	AT1G75050
Chr1	-	28204333	1	AT1G75150
Chr1	+	28212782	4	AT1G75166
Chr1	+	28212819	1	AT1G75166
Chr1	+	28213240	2	AT1G75166
Chr1	+	28213296	4	AT1G75166
Chr1	+	28236793	1	AT1G75230
Chr1	-	28254225	3	AT1G75295
Chr1	+	28255231	1	AT1G75290
Chr1	+	28255285	1	AT1G75290
Chr1	+	28266329	1	AT1G75310
Chr1	+	28266394	1	AT1G75310
Chr1	+	28295287	1	AT1G75394
Chr1	-	28369104	36	AT1G75550
Chr1	-	28369172	1	AT1G75550
Chr1	+	28391557	1	AT1G75600
Chr1	+	28425111	2	AT1G75700
Chr1	+	28425163	1	AT1G75700
Chr1	-	28441470	2	AT1G75750
Chr1	-	28492947	1	AT1G75891
Chr1	+	28495162	1	AT1G75890
Chr1	+	28592693	1	AT1G76190
Chr1	+	28592718	2	AT1G76190
Chr1	+	28592795	1	AT1G76190
Chr1	-	28594560	2	AT1G76210
Chr1	-	28599694	1	AT1G76230
Chr1	-	28627798	1	AT1G76310
Chr1	-	28627826	2	AT1G76310
Chr1	+	28634190	2	AT1G76320
Chr1	+	28634424	2	AT1G76320
Chr1	+	28634503	1	AT1G76320
Chr1	-	28708221	2	AT1G76510
Chr1	-	28708253	1	AT1G76510
Chr1	-	28708355	1	AT1G76510
Chr1	+	28729039	1	AT1G76560
Chr1	-	28765055	1	AT1G76640
Chr1	-	28765155	21	AT1G76640
Chr1	-	28765195	6	AT1G76640
Chr1	-	28765255	3	AT1G76640
Chr1	+	28765524	1	AT1G76630
Chr1	+	28765722	1	AT1G76630
Chr1	+	28822848	1	AT1G76780
Chr1	+	28858590	1	AT1G76870
Chr1	-	28866374	1	AT1G76878
Chr1	-	28925716	1	AT1G76980
Chr1	+	28944928	1	AT1G77010
Chr1	+	28960213	1	AT1G77080
Chr1	+	28960282	1	AT1G77080
Chr1	-	28965588	1	AT1G77100
Chr1	-	28965676	1	AT1G77100
Chr1	-	29004329	1	AT1G77200
Chr1	-	29017765	1	AT1G77240
Chr1	-	29031192	1	AT1G77280
Chr1	-	29031234	2	AT1G77280
Chr1	+	29056403	1	AT1G77310
Chr1	-	29071533	1	AT1G77360
Chr1	-	29071764	1	AT1G77360
Chr1	-	29071808	2	AT1G77360
Chr1	-	29081746	7	AT1G77390
Chr1	+	29206427	1	AT1G77700
Chr1	+	29206503	2	AT1G77700
Chr1	+	29215746	1	AT1G77730
Chr1	+	29224457	1	AT1G77740
Chr1	+	29246333	1	AT1G77765
Chr1	-	29393833	1	AT1G78120
Chr1	+	29416132	6	AT1G78172
Chr1	+	29416561	1	AT1G78172
Chr1	-	29418518	3	AT1G78190
Chr1	+	29422676	2	AT1G78206
Chr1	+	29423053	2	AT1G78206
Chr1	+	29452451	10	AT1G78265
Chr1	-	29481904	1	AT1G78360
Chr1	-	29481979	1	AT1G78360
Chr1	-	29524986	1	AT1G78480
Chr1	-	29525363	1	AT1G78480
Chr1	-	29525490	2	AT1G78480
Chr1	-	29612957	1	AT1G78750
Chr1	-	29612997	1	AT1G78750
Chr1	-	29613041	2	AT1G78750
Chr1	-	29615042	2	AT1G78760
Chr1	-	29646010	34	AT1G78860
Chr1	+	29746843	1	AT1G79075
Chr1	+	29760761	2	AT1G79110
Chr1	-	29804734	38	AT1G79245
Chr1	-	29819017	2	AT1G79280
Chr1	-	29940765	1	AT1G79580
Chr1	-	29966501	7	AT1G79640
Chr1	-	29990256	2	AT1G79700
Chr1	-	30004155	11	AT1G79740
Chr1	-	30004241	5	AT1G79740
Chr1	+	30019323	2	AT1G79800
Chr1	+	30052384	1	AT1G79890
Chr1	+	30052424	1	AT1G79890
Chr1	+	30079556	1	AT1G79950
Chr1	+	30079660	3	AT1G79950
Chr1	+	30099918	1	AT1G80010
Chr1	+	30099944	1	AT1G80010
Chr1	-	30100459	5	AT1G80020
Chr1	+	30163155	6	AT1G80200
Chr1	+	30198021	3	AT1G80320
Chr1	+	30258290	2	AT1G80470
Chr1	+	30258333	1	AT1G80470
Chr1	+	30277206	1	AT1G80520
Chr1	+	30277283	1	AT1G80520
Chr1	-	30296035	1	AT1G80590
Chr1	-	30339266	1	AT1G80730
Chr1	+	30364771	3	AT1G80800
Chr1	-	30394650	1	AT1G80880
Chr1	-	30412408	1	AT1G80950
Chr2	-	9950	1	AT2G01022
Chr2	-	119310	4	AT2G01210
Chr2	-	187632	16	AT2G01430
Chr2	-	187705	2	AT2G01430
Chr2	-	230296	1	AT2G01510
Chr2	-	230644	2	AT2G01510
Chr2	-	325956	5	AT2G01740
Chr2	+	409114	1	AT2G01900
Chr2	+	409234	1	AT2G01900
Chr2	-	594433	5	AT2G02250
Chr2	-	597934	1	AT2G02270
Chr2	-	608216	8	AT2G02310
Chr2	-	608339	2	AT2G02310
Chr2	-	608432	1	AT2G02310
Chr2	-	608616	1	AT2G02310
Chr2	-	608658	7	AT2G02310
Chr2	-	608715	2	AT2G02310
Chr2	-	608740	1	AT2G02310
Chr2	-	615816	1	AT2G02340
Chr2	+	685444	3	AT2G02540
Chr2	+	791209	22	AT2G02790
Chr2	+	791284	2	AT2G02790
Chr2	-	803583	1	AT2G02820
Chr2	-	803810	1	AT2G02820
Chr2	-	803858	15	AT2G02820
Chr2	+	881573	6	AT2G03010
Chr2	+	881639	2	AT2G03010
Chr2	+	881788	1	AT2G03010
Chr2	+	936766	1	AT2G03110
Chr2	+	1014205	2	AT2G03330
Chr2	+	1014303	1	AT2G03330
Chr2	-	1024517	1	AT2G03370
Chr2	+	1030656	1	AT2G03380
Chr2	+	1041189	1	AT2G03445
Chr2	+	1183771	1	AT2G03880
Chr2	-	1276704	1	AT2G04025
Chr2	+	1332577	1	AT2G04038
Chr2	-	1362454	1	AT2G04090
Chr2	-	1362492	1	AT2G04090
Chr2	-	1376800	1	AT2G04100
Chr2	-	1382518	2	AT2G04110
Chr2	-	1382573	28	AT2G04110
Chr2	-	1382614	2	AT2G04110
Chr2	-	1528477	1	AT2G04395
Chr2	+	1541212	11	AT2G04430
Chr2	-	1547501	3	AT2G04460
Chr2	+	1574800	6	AT2G04515
Chr2	+	1578961	2	AT2G04530
Chr2	-	1610335	2	AT2G04620
Chr2	-	1687109	1	AT2G04800
Chr2	-	1697862	1	AT2G04842
Chr2	-	1697894	2	AT2G04842
Chr2	-	1698304	1	AT2G04842
Chr2	-	1698360	104	AT2G04842
Chr2	-	1723511	1	AT2G04910
Chr2	-	1735970	1	AT2G04940
Chr2	+	1799451	11	AT2G05060
Chr2	+	1799617	1	AT2G05060
Chr2	+	2024000	30	AT2G05518
Chr2	+	2024030	1	AT2G05518
Chr2	-	2184387	2	AT2G05765
Chr2	-	2184537	1	AT2G05765
Chr2	-	2184563	1	AT2G05765
Chr2	-	2213899	1	AT2G05810
Chr2	-	2213957	2	AT2G05810
Chr2	+	2217156	2	AT2G05812
Chr2	+	2217187	1	AT2G05812
Chr2	+	2217326	1	AT2G05812
Chr2	+	2232185	1	AT2G05830
Chr2	-	2236085	4	AT2G05845
Chr2	-	2327166	1	AT2G06000
Chr2	-	2358489	1	AT2G06050
Chr2	-	2358598	1	AT2G06050
Chr2	-	2359049	8	AT2G06050
Chr2	+	2359240	2	AT2G06045
Chr2	+	2359415	1	AT2G06045
Chr2	-	2728543	1	AT2G06822
Chr2	-	2919940	4	AT2G07042
Chr2	+	3497655	2	AT2G07765
Chr2	+	3522580	6	AT2G07680
Chr2	+	3522609	3	AT2G07680
Chr2	-	3670702	1	AT2G09795
Chr2	-	4142171	1	AT2G10606
Chr2	-	4419542	1	AT2G11150
Chr2	+	4623174	1	AT2G11522
Chr2	+	4804912	3	AT2G11891
Chr2	+	4804987	1	AT2G11891
Chr2	-	5049518	1	AT2G12461
Chr2	-	5049559	1	AT2G12461
Chr2	-	5049665	1	AT2G12461
Chr2	-	5419182	1	AT2G13130
Chr2	-	5419255	1	AT2G13130
Chr2	-	5586419	5	AT2G13420
Chr2	-	5648357	1	AT2G13550
Chr2	+	5673646	7	AT2G13600
Chr2	+	5673674	3	AT2G13600
Chr2	+	5673732	1	AT2G13600
Chr2	+	5864817	3	AT2G13970
Chr2	+	5864882	1	AT2G13970
Chr2	+	5914097	1	AT2G14050
Chr2	+	5914229	3	AT2G14050
Chr2	+	5914367	8	AT2G14050
Chr2	+	5923108	7	AT2G14070
Chr2	-	5929812	3	AT2G14090
Chr2	+	5929839	1	AT2G14080
Chr2	+	5929886	4	AT2G14080
Chr2	+	5954040	9	AT2G14115
Chr2	+	5954094	1	AT2G14115
Chr2	+	5954257	1	AT2G14115
Chr2	-	6023888	1	AT2G14220
Chr2	-	6170902	1	AT2G14510
Chr2	-	6170970	6	AT2G14510
Chr2	-	6171023	5	AT2G14510
Chr2	+	6215962	1	AT2G14560
Chr2	+	6273179	3	AT2G14660
Chr2	+	6361506	1	AT2G14820
Chr2	+	6393054	1	AT2G14878
Chr2	+	6393084	2	AT2G14878
Chr2	+	6419296	1	AT2G14920
Chr2	+	6419336	1	AT2G14920
Chr2	+	6506351	1	AT2G15030
Chr2	-	6524200	1	AT2G15060
Chr2	+	6537078	4	AT2G15080
Chr2	+	6609557	1	AT2G15220
Chr2	+	6609613	12	AT2G15220
Chr2	+	6609665	2	AT2G15220
Chr2	-	6639040	1	AT2G15271
Chr2	-	6644219	2	AT2G15292
Chr2	+	6665214	1	AT2G15318
Chr2	-	6697844	1	AT2G15370
Chr2	-	6697913	1	AT2G15370
Chr2	+	6763623	1	AT2G15490
Chr2	+	6816512	1	AT2G15630
Chr2	+	6831717	6	AT2G15680
Chr2	+	6831767	1	AT2G15680
Chr2	+	6831853	1	AT2G15680
Chr2	-	6917411	1	AT2G15880
Chr2	-	6917715	1	AT2G15880
Chr2	-	6917751	9	AT2G15880
Chr2	-	6917807	6	AT2G15880
Chr2	-	6917849	4	AT2G15880
Chr2	-	6917967	9	AT2G15880
Chr2	-	6951012	1	AT2G15980
Chr2	-	6951088	1	AT2G15980
Chr2	-	6951117	1	AT2G15980
Chr2	-	6951160	2	AT2G15980
Chr2	-	7039399	5	AT2G16250
Chr2	-	7039473	1	AT2G16250
Chr2	-	7079600	1	AT2G16367
Chr2	-	7079643	4	AT2G16367
Chr2	-	7079682	517	AT2G16367
Chr2	-	7079748	1	AT2G16367
Chr2	+	7101390	1	AT2G16390
Chr2	+	7101446	2	AT2G16390
Chr2	+	7387959	10	AT2G16990
Chr2	+	7426993	4	AT2G17060
Chr2	+	7427118	2	AT2G17060
Chr2	-	7430808	5	AT2G17070
Chr2	-	7433255	1	AT2G17080
Chr2	-	7466764	6	AT2G17150
Chr2	+	7521681	2	AT2G17295
Chr2	-	7759879	1	AT2G17850
Chr2	-	7759918	2	AT2G17850
Chr2	+	7828913	1	AT2G17990
Chr2	+	7830775	4	AT2G18000
Chr2	+	7830853	1	AT2G18000
Chr2	+	7831021	1	AT2G18000
Chr2	+	7834577	1	AT2G18010
Chr2	+	7871802	2	AT2G18100
Chr2	-	7982548	2	AT2G18380
Chr2	-	7994923	8	AT2G18440
Chr2	+	7995227	1	AT2G18420
Chr2	-	8005018	3	AT2G18470
Chr2	-	8005069	2	AT2G18470
Chr2	+	8079549	1	AT2G18620
Chr2	-	8083475	1	AT2G18640
Chr2	-	8086577	3	AT2G18650
Chr2	+	8123142	1	AT2G18735
Chr2	+	8133715	1	AT2G18760
Chr2	+	8146269	1	AT2G18800
Chr2	+	8146408	7	AT2G18800
Chr2	-	8229019	1	AT2G18969
Chr2	-	8264982	1	AT2G19090
Chr2	-	8286807	2	AT2G19120
Chr2	+	8296321	2	AT2G19130
Chr2	+	8296446	14	AT2G19130
Chr2	+	8307561	1	AT2G19150
Chr2	-	8313817	1	AT2G19170
Chr2	+	8334771	1	AT2G19200
Chr2	+	8355947	3	AT2G19250
Chr2	-	8373215	1	AT2G19340
Chr2	+	8386794	1	AT2G19380
Chr2	+	8386894	1	AT2G19380
Chr2	-	8404690	2	AT2G19410
Chr2	-	8418068	1	AT2G19440
Chr2	+	8432174	8	AT2G19460
Chr2	+	8471812	2	AT2G19572
Chr2	+	8471867	1	AT2G19572
Chr2	-	8496649	2	AT2G19660
Chr2	-	8496688	3	AT2G19660
Chr2	+	8649249	1	AT2G20030
Chr2	-	8796139	1	AT2G20390
Chr2	-	8796206	10	AT2G20390
Chr2	+	8903523	2	AT2G20635
Chr2	+	8903590	2	AT2G20635
Chr2	+	8903645	1	AT2G20635
Chr2	+	8903699	1	AT2G20635
Chr2	-	8930970	19	AT2G20721
Chr2	-	8931046	16	AT2G20721
Chr2	-	8931076	4	AT2G20721
Chr2	-	8931102	1	AT2G20721
Chr2	-	8931323	1	AT2G20721
Chr2	-	8931363	2	AT2G20721
Chr2	-	8931459	2	AT2G20721
Chr2	-	8931834	1	AT2G20723
Chr2	-	8932437	1	AT2G20724
Chr2	+	8947363	1	AT2G20770
Chr2	+	8950205	2	AT2G20784
Chr2	-	8953107	1	AT2G20800
Chr2	+	8962083	5	AT2G20815
Chr2	+	8962136	1	AT2G20815
Chr2	+	8962238	1	AT2G20815
Chr2	-	8999587	1	AT2G20921
Chr2	+	9077533	2	AT2G21187
Chr2	-	9078980	1	AT2G21188
Chr2	-	9079021	2	AT2G21188
Chr2	-	9093100	1	AT2G21230
Chr2	-	9136273	3	AT2G21350
Chr2	+	9168528	1	AT2G21410
Chr2	+	9230270	2	AT2G21550
Chr2	-	9245006	1	AT2G21610
Chr2	-	9333933	4	AT2G21900
Chr2	+	9467938	4	AT2G22290
Chr2	+	9504703	9	AT2G22390
Chr2	+	9504761	2	AT2G22390
Chr2	-	9548999	1	AT2G22482
Chr2	-	9549296	1	AT2G22482
Chr2	+	9561149	7	AT2G22496
Chr2	+	9561204	2	AT2G22496
Chr2	+	9561257	1	AT2G22496
Chr2	+	9654942	1	AT2G22710
Chr2	+	9673993	1	AT2G22750
Chr2	+	9696981	5	AT2G22790
Chr2	+	9697061	11	AT2G22790
Chr2	+	9697089	1	AT2G22790
Chr2	+	9697133	1	AT2G22790
Chr2	-	9717637	1	AT2G22810
Chr2	+	9721952	2	AT2G22821
Chr2	+	9722024	1	AT2G22821
Chr2	-	9740774	16	AT2G22880
Chr2	-	9740998	378	AT2G22880
Chr2	-	9742207	4	AT2G22890
Chr2	-	9742285	3	AT2G22890
Chr2	-	9845398	1	AT2G23140
Chr2	+	9881990	1	AT2G23200
Chr2	+	9917209	2	AT2G23300
Chr2	+	9917253	1	AT2G23300
Chr2	+	9917324	4	AT2G23300
Chr2	+	9926563	1	AT2G23321
Chr2	-	10052378	1	AT2G23630
Chr2	-	10120013	7	AT2G23770
Chr2	-	10120137	1	AT2G23770
Chr2	+	10197741	5	AT2G23960
Chr2	-	10247770	1	AT2G24110
Chr2	-	10247809	1	AT2G24110
Chr2	+	10261333	1	AT2G24130
Chr2	-	10267938	2	AT2G24160
Chr2	-	10337095	1	AT2G24285
Chr2	+	10376386	21	AT2G24395
Chr2	-	10383320	2	AT2G24430
Chr2	-	10383380	1	AT2G24430
Chr2	+	10419855	2	AT2G24520
Chr2	+	10419904	6	AT2G24520
Chr2	+	10419934	3	AT2G24520
Chr2	+	10424243	1	AT2G24530
Chr2	+	10424278	7	AT2G24530
Chr2	+	10424324	1	AT2G24530
Chr2	+	10451701	1	AT2G24592
Chr2	+	10451746	3	AT2G24592
Chr2	+	10451798	3	AT2G24592
Chr2	+	10451848	2	AT2G24592
Chr2	+	10451940	46	AT2G24592
Chr2	+	10451994	1	AT2G24592
Chr2	-	10470607	1	AT2G24630
Chr2	-	10483251	2	AT2G24650
Chr2	-	10483318	55	AT2G24650
Chr2	-	10499510	21	AT2G24690
Chr2	-	10522602	1	AT2G24720
Chr2	-	10541734	1	AT2G24755
Chr2	-	10565009	1	AT2G24780
Chr2	+	10568196	3	AT2G24790
Chr2	-	10571143	1	AT2G24800
Chr2	+	10620169	5	AT2G24960
Chr2	+	10620255	6	AT2G24960
Chr2	+	10624197	3	AT2G24980
Chr2	+	10624271	29	AT2G24980
Chr2	-	10697537	1	AT2G25140
Chr2	-	10754783	4	AT2G25255
Chr2	-	10755466	5	AT2G25260
Chr2	+	10770706	1	AT2G25295
Chr2	-	10779983	1	AT2G25312
Chr2	-	10792466	1	AT2G25340
Chr2	+	10801020	6	AT2G25350
Chr2	+	10829508	1	AT2G25440
Chr2	+	10841930	1	AT2G25470
Chr2	+	10857247	1	AT2G25510
Chr2	+	10893780	12	AT2G25590
Chr2	+	10914192	1	AT2G25640
Chr2	+	10914431	3	AT2G25640
Chr2	-	10933004	2	AT2G25680
Chr2	-	10955262	1	AT2G25720
Chr2	+	11089699	1	AT2G26020
Chr2	+	11089741	22	AT2G26020
Chr2	+	11089777	1	AT2G26020
Chr2	-	11094632	1	AT2G26040
Chr2	-	11094659	1	AT2G26040
Chr2	-	11094706	2	AT2G26040
Chr2	+	11137629	1	AT2G26150
Chr2	+	11159872	6	AT2G26211
Chr2	-	11221426	3	AT2G26360
Chr2	+	11221536	12	AT2G26355
Chr2	+	11221591	7	AT2G26355
Chr2	-	11226437	2	AT2G26380
Chr2	-	11226499	9	AT2G26380
Chr2	-	11228842	2	AT2G26390
Chr2	-	11228929	1	AT2G26390
Chr2	-	11228960	1	AT2G26390
Chr2	-	11239019	1	AT2G26420
Chr2	+	11249615	1	AT2G26440
Chr2	+	11442351	1	AT2G26820
Chr2	-	11721536	12	AT2G27400
Chr2	+	11757966	1	AT2G27505
Chr2	+	11758001	1	AT2G27505
Chr2	+	11758190	1	AT2G27505
Chr2	+	11823834	4	AT2G27740
Chr2	+	11893531	2	AT2G27930
Chr2	+	11893738	2	AT2G27930
Chr2	-	11949869	39	AT2G28060
Chr2	+	11959861	16	AT2G28070
Chr2	+	11959906	1	AT2G28070
Chr2	+	11959933	1	AT2G28070
Chr2	+	11959997	1	AT2G28070
Chr2	+	12052486	5	AT2G28260
Chr2	+	12052578	1	AT2G28260
Chr2	+	12052645	6	AT2G28260
Chr2	+	12054561	5	AT2G28270
Chr2	-	12158903	1	AT2G28426
Chr2	-	12159026	1	AT2G28426
Chr2	-	12186288	8	AT2G28500
Chr2	-	12186327	1	AT2G28500
Chr2	-	12186372	2	AT2G28500
Chr2	-	12186437	3	AT2G28500
Chr2	-	12225530	1	AT2G28550
Chr2	-	12265010	3	AT2G28620
Chr2	-	12265090	1	AT2G28620
Chr2	+	12329218	1	AT2G28730
Chr2	-	12333821	1	AT2G28755
Chr2	-	12333903	1	AT2G28755
Chr2	-	12388148	1	AT2G28860
Chr2	+	12448282	2	AT2G28970
Chr2	+	12448375	4	AT2G28970
Chr2	+	12459692	6	AT2G28990
Chr2	+	12469567	1	AT2G29010
Chr2	+	12480426	1	AT2G29050
Chr2	+	12484494	1	AT2G29060
Chr2	-	12500990	1	AT2G29100
Chr2	-	12541780	1	AT2G29170
Chr2	-	12541820	2	AT2G29170
Chr2	-	12541846	6	AT2G29170
Chr2	-	12578762	1	AT2G29250
Chr2	+	12599257	2	AT2G29340
Chr2	+	12610398	1	AT2G29380
Chr2	+	12610718	1	AT2G29380
Chr2	+	12620082	1	AT2G29430
Chr2	-	12628417	1	AT2G29470
Chr2	-	12628471	1	AT2G29470
Chr2	+	12670366	2	AT2G29630
Chr2	+	12670423	26	AT2G29630
Chr2	+	12670515	16	AT2G29630
Chr2	+	12670611	1	AT2G29630
Chr2	+	12670673	1	AT2G29630
Chr2	+	12670892	1	AT2G29630
Chr2	+	12673431	1	AT2G29640
Chr2	+	12693100	3	AT2G29680
Chr2	+	12766792	5	AT2G29940
Chr2	+	12869861	1	AT2G30130
Chr2	+	12869893	2	AT2G30130
Chr2	+	12869938	1	AT2G30130
Chr2	+	12876253	1	AT2G30150
Chr2	-	12925624	47	AT2G30320
Chr2	+	12957772	1	AT2G30400
Chr2	+	13019245	9	AT2G30560
Chr2	+	13109025	2	AT2G30766
Chr2	+	13109089	14	AT2G30766
Chr2	-	13132527	2	AT2G30830
Chr2	-	13164007	1	AT2G30933
Chr2	+	13209388	1	AT2G31035
Chr2	+	13241870	1	AT2G31082
Chr2	+	13343720	2	AT2G31280
Chr2	+	13361331	1	AT2G31335
Chr2	+	13361394	1	AT2G31335
Chr2	-	13475951	1	AT2G31690
Chr2	+	13532638	4	AT2G31820
Chr2	+	13532697	3	AT2G31820
Chr2	+	13532723	1	AT2G31820
Chr2	-	13560415	2	AT2G31900
Chr2	-	13654833	2	AT2G32130
Chr2	-	13748287	1	AT2G32390
Chr2	-	13752279	1	AT2G32400
Chr2	-	13752357	2	AT2G32400
Chr2	-	13752451	3	AT2G32400
Chr2	-	13752478	2	AT2G32400
Chr2	-	13798652	7	AT2G32510
Chr2	+	13818379	38	AT2G32540
Chr2	-	13829181	1	AT2G32590
Chr2	-	13829235	1	AT2G32590
Chr2	+	13839606	1	AT2G32610
Chr2	+	13846793	2	AT2G32630
Chr2	+	13847067	2	AT2G32630
Chr2	-	13859704	1	AT2G32680
Chr2	-	13898195	1	AT2G32780
Chr2	+	13898334	1	AT2G32770
Chr2	+	13910911	4	AT2G32795
Chr2	+	13910976	4	AT2G32795
Chr2	+	13911015	2	AT2G32795
Chr2	-	14013724	1	AT2G33020
Chr2	+	14028260	3	AT2G33060
Chr2	+	14028381	1	AT2G33060
Chr2	-	14079788	1	AT2G33230
Chr2	-	14079921	1	AT2G33230
Chr2	-	14086648	1	AT2G33240
Chr2	-	14100363	1	AT2G33260
Chr2	+	14112471	1	AT2G33290
Chr2	-	14174205	1	AT2G33460
Chr2	-	14174241	1	AT2G33460
Chr2	-	14174502	2	AT2G33460
Chr2	+	14251936	1	AT2G33680
Chr2	+	14277583	1	AT2G33760
Chr2	+	14300900	1	AT2G33793
Chr2	-	14306122	28	AT2G33820
Chr2	+	14365726	1	AT2G34000
Chr2	+	14365777	1	AT2G34000
Chr2	-	14395921	1	AT2G34090
Chr2	-	14430453	1	AT2G34180
Chr2	-	14442777	1	AT2G34202
Chr2	+	14510374	2	AT2G34360
Chr2	-	14513984	1	AT2G34390
Chr2	-	14514344	1	AT2G34390
Chr2	+	14518338	2	AT2G34400
Chr2	+	14734685	7	AT2G34925
Chr2	-	14760812	2	AT2G35030
Chr2	+	14789254	1	AT2G35075
Chr2	+	14858052	7	AT2G35270
Chr2	-	14879769	1	AT2G35345
Chr2	-	14894257	1	AT2G35382
Chr2	-	14894364	32	AT2G35382
Chr2	+	14929036	7	AT2G35540
Chr2	-	14954841	1	AT2G35612
Chr2	-	14981977	1	AT2G35637
Chr2	+	14984340	12	AT2G35640
Chr2	+	14996825	1	AT2G35670
Chr2	+	15005879	1	AT2G35700
Chr2	+	15005912	6	AT2G35700
Chr2	+	15005981	1	AT2G35700
Chr2	+	15006079	1	AT2G35700
Chr2	-	15010705	10	AT2G35710
Chr2	-	15022221	1	AT2G35736
Chr2	-	15027162	2	AT2G35742
Chr2	-	15027208	1	AT2G35742
Chr2	-	15027534	1	AT2G35742
Chr2	-	15029057	6	AT2G35744
Chr2	-	15029207	197	AT2G35744
Chr2	-	15029697	4	AT2G35744
Chr2	+	15034161	1	AT2G35765
Chr2	-	15066746	1	AT2G35890
Chr2	-	15127110	1	AT2G36030
Chr2	+	15128019	4	AT2G36026
Chr2	-	15218014	2	AT2G36307
Chr2	+	15237780	1	AT2G36340
Chr2	+	15243717	1	AT2G36355
Chr2	+	15289056	1	AT2G36420
Chr2	+	15289120	1	AT2G36420
Chr2	+	15293139	1	AT2G36440
Chr2	-	15302391	1	AT2G36480
Chr2	+	15320939	1	AT2G36510
Chr2	+	15326512	1	AT2G36540
Chr2	+	15326625	1	AT2G36540
Chr2	+	15382010	27	AT2G36690
Chr2	+	15382125	9	AT2G36690
Chr2	-	15404976	1	AT2G36730
Chr2	-	15405049	1	AT2G36730
Chr2	+	15421965	1	AT2G36792
Chr2	+	15422041	1	AT2G36792
Chr2	+	15422071	2	AT2G36792
Chr2	-	15472535	1	AT2G36870
Chr2	-	15490577	2	AT2G36900
Chr2	+	15554231	3	AT2G37030
Chr2	+	15554309	6	AT2G37030
Chr2	+	15592175	1	AT2G37100
Chr2	+	15592260	3	AT2G37100
Chr2	+	15603536	1	AT2G37140
Chr2	+	15603589	4	AT2G37140
Chr2	-	15636921	1	AT2G37230
Chr2	-	15636970	1	AT2G37230
Chr2	+	15656442	1	AT2G37280
Chr2	-	15797217	2	AT2G37670
Chr2	-	15797267	1	AT2G37670
Chr2	-	15864160	1	AT2G37900
Chr2	-	15864212	1	AT2G37900
Chr2	-	15893784	1	AT2G37980
Chr2	-	15893850	1	AT2G37980
Chr2	-	15893987	2	AT2G37980
Chr2	-	16012220	1	AT2G38240
Chr2	-	16025332	1	AT2G38260
Chr2	-	16025373	2	AT2G38260
Chr2	-	16025420	13	AT2G38260
Chr2	-	16092734	1	AT2G38430
Chr2	-	16092782	1	AT2G38430
Chr2	-	16276954	3	AT2G38980
Chr2	-	16277002	24	AT2G38980
Chr2	+	16323000	1	AT2G39120
Chr2	+	16340395	1	AT2G39175
Chr2	-	16429505	1	AT2G39350
Chr2	-	16429727	1	AT2G39350
Chr2	+	16458274	1	AT2G39410
Chr2	+	16458341	22	AT2G39410
Chr2	+	16458389	2	AT2G39410
Chr2	-	16469875	22	AT2G39445
Chr2	+	16504406	1	AT2G39550
Chr2	-	16517014	1	AT2G39590
Chr2	+	16586327	1	AT2G39760
Chr2	-	16647864	3	AT2G39880
Chr2	+	16769329	1	AT2G40130
Chr2	-	16792201	3	AT2G40205
Chr2	-	16816592	1	AT2G40260
Chr2	-	16816644	3	AT2G40260
Chr2	-	16816674	4	AT2G40260
Chr2	-	16816757	1	AT2G40260
Chr2	-	16844638	2	AT2G40330
Chr2	-	16844693	1	AT2G40330
Chr2	-	16857960	8	AT2G40370
Chr2	-	16857996	15	AT2G40370
Chr2	+	16869270	1	AT2G40390
Chr2	-	16954364	2	AT2G40620
Chr2	-	16954487	5	AT2G40620
Chr2	+	16999477	1	AT2G40740
Chr2	+	16999592	2	AT2G40740
Chr2	+	16999637	1	AT2G40740
Chr2	+	16999670	1	AT2G40740
Chr2	-	17072345	3	AT2G40920
Chr2	+	17134986	1	AT2G41082
Chr2	+	17135051	5	AT2G41082
Chr2	+	17135112	2	AT2G41082
Chr2	+	17135159	1	AT2G41082
Chr2	+	17135198	1	AT2G41082
Chr2	-	17164666	1	AT2G41178
Chr2	+	17230562	3	AT2G41340
Chr2	+	17233951	1	AT2G41350
Chr2	+	17274426	3	AT2G41440
Chr2	+	17288986	1	AT2G41460
Chr2	+	17382791	1	AT2G41690
Chr2	+	17382920	1	AT2G41690
Chr2	-	17477393	1	AT2G41890
Chr2	-	17508748	1	AT2G41945
Chr2	-	17508858	1	AT2G41945
Chr2	-	17523083	1	AT2G41980
Chr2	-	17523174	35	AT2G41980
Chr2	-	17523214	5	AT2G41980
Chr2	-	17523310	27	AT2G41980
Chr2	+	17562078	1	AT2G42100
Chr2	+	17568229	1	AT2G42130
Chr2	+	17640105	15	AT2G42350
Chr2	+	17640148	4	AT2G42350
Chr2	+	17640193	2	AT2G42350
Chr2	-	17641740	4	AT2G42365
Chr2	+	17645905	1	AT2G42370
Chr2	+	17691388	1	AT2G42485
Chr2	-	17766886	1	AT2G42660
Chr2	+	17833492	2	AT2G42850
Chr2	+	17833549	1	AT2G42850
Chr2	+	17833626	1	AT2G42850
Chr2	-	17868240	3	AT2G42960
Chr2	-	17868275	2	AT2G42960
Chr2	-	17931269	1	AT2G43140
Chr2	-	17931304	1	AT2G43140
Chr2	+	17960553	5	AT2G43200
Chr2	+	17960587	1	AT2G43200
Chr2	-	18015252	1	AT2G43371
Chr2	+	18124446	1	AT2G43720
Chr2	-	18154028	1	AT2G43830
Chr2	+	18174587	1	AT2G43880
Chr2	+	18214045	10	AT2G43990
Chr2	+	18221855	1	AT2G44030
Chr2	-	18230446	1	AT2G44070
Chr2	-	18230931	1	AT2G44070
Chr2	-	18245059	1	AT2G44110
Chr2	+	18269862	1	AT2G44175
Chr2	+	18274582	2	AT2G44190
Chr2	-	18309735	4	AT2G44320
Chr2	+	18315176	2	AT2G44340
Chr2	+	18315252	2	AT2G44340
Chr2	-	18385728	1	AT2G44540
Chr2	+	18410157	1	AT2G44600
Chr2	+	18410201	1	AT2G44600
Chr2	+	18432283	1	AT2G44700
Chr2	+	18432317	1	AT2G44700
Chr2	+	18493001	2	AT2G44830
Chr2	+	18493182	1	AT2G44830
Chr2	+	18501430	1	AT2G44850
Chr2	-	18511361	1	AT2G44900
Chr2	-	18511485	59	AT2G44900
Chr2	+	18592674	4	AT2G45080
Chr2	+	18604806	1	AT2G45120
Chr2	+	18604846	1	AT2G45120
Chr2	+	18604881	5	AT2G45120
Chr2	+	18604906	3	AT2G45120
Chr2	-	18659063	1	AT2G45245
Chr2	-	18682023	4	AT2G45315
Chr2	-	18694765	1	AT2G45350
Chr2	-	18747518	14	AT2G45490
Chr2	+	18797272	10	AT2G45630
Chr2	+	18797391	2	AT2G45630
Chr2	+	18797450	4	AT2G45630
Chr2	+	18877649	4	AT2G45870
Chr2	+	18932053	12	AT2G46020
Chr2	+	18941248	1	AT2G46050
Chr2	+	18941294	1	AT2G46050
Chr2	+	18958000	1	AT2G46130
Chr2	+	18967288	1	AT2G46170
Chr2	+	18974146	2	AT2G46192
Chr2	+	19018747	2	AT2G46320
Chr2	-	19068879	2	AT2G46455
Chr2	-	19068920	1	AT2G46455
Chr2	-	19083949	1	AT2G46495
Chr2	-	19084035	2	AT2G46495
Chr2	-	19086472	4	AT2G46500
Chr2	-	19126130	9	AT2G46567
Chr2	-	19126568	1	AT2G46567
Chr2	+	19146987	6	AT2G46630
Chr2	+	19176623	1	AT2G46685
Chr2	+	19176667	4	AT2G46685
Chr2	+	19176935	1	AT2G46685
Chr2	+	19200331	1	AT2G46720
Chr2	+	19200359	5	AT2G46720
Chr2	+	19200407	4	AT2G46720
Chr2	-	19249031	2	AT2G46840
Chr2	-	19286406	1	AT2G46940
Chr2	-	19298849	1	AT2G46980
Chr2	+	19415427	3	AT2G47275
Chr2	+	19415772	2	AT2G47275
Chr2	-	19502629	1	AT2G47520
Chr2	-	19545656	17	AT2G47680
Chr2	+	19591552	1	AT2G47820
Chr2	+	19603739	1	AT2G47870
Chr2	-	19663272	1	AT2G48075
Chr2	-	19663592	1	AT2G48075
Chr2	+	19687792	4	NULL
Chr3	+	14793	1	AT3G01050
Chr3	+	14836	2	AT3G01050
Chr3	+	14904	3	AT3G01050
Chr3	+	48323	5	AT3G01142
Chr3	-	54478	5	AT3G01160
Chr3	+	73331	10	AT3G01210
Chr3	-	104684	14	AT3G01313
Chr3	-	135890	2	AT3G01360
Chr3	-	143875	1	AT3G01380
Chr3	-	143926	5	AT3G01380
Chr3	-	143977	1	AT3G01380
Chr3	-	144009	3	AT3G01380
Chr3	-	144071	3	AT3G01380
Chr3	-	144112	5	AT3G01380
Chr3	-	144147	2	AT3G01380
Chr3	+	231512	1	AT3G01600
Chr3	+	275447	2	AT3G01760
Chr3	+	275506	1	AT3G01760
Chr3	-	296066	1	AT3G01840
Chr3	+	299480	1	AT3G01830
Chr3	+	299628	1	AT3G01830
Chr3	-	312197	5	AT3G01900
Chr3	-	312263	2	AT3G01900
Chr3	-	322709	1	AT3G01940
Chr3	-	324378	1	AT3G01960
Chr3	-	324445	1	AT3G01960
Chr3	-	324472	1	AT3G01960
Chr3	+	340544	1	AT3G02010
Chr3	+	340605	10	AT3G02010
Chr3	+	420776	1	AT3G02242
Chr3	+	476980	1	AT3G02335
Chr3	+	491827	1	AT3G02400
Chr3	+	491869	1	AT3G02400
Chr3	-	491940	2	AT3G02410
Chr3	+	550687	1	AT3G02590
Chr3	-	606253	1	AT3G02800
Chr3	-	606309	6	AT3G02800
Chr3	-	606355	5	AT3G02800
Chr3	+	617438	1	AT3G02832
Chr3	-	619601	1	AT3G02850
Chr3	-	649881	1	AT3G02920
Chr3	-	670643	2	AT3G02980
Chr3	-	670693	5	AT3G02980
Chr3	+	734603	25	AT3G03180
Chr3	+	734687	1	AT3G03180
Chr3	-	767867	1	AT3G03300
Chr3	-	796905	2	AT3G03370
Chr3	-	796980	1	AT3G03370
Chr3	+	834595	1	AT3G03500
Chr3	+	838339	1	AT3G03510
Chr3	-	845979	1	AT3G03540
Chr3	-	889230	1	AT3G03660
Chr3	-	976715	4	AT3G03820
Chr3	-	976775	7	AT3G03820
Chr3	-	976815	1	AT3G03820
Chr3	+	990769	3	AT3G03855
Chr3	+	990832	12	AT3G03855
Chr3	-	1002778	1	AT3G03900
Chr3	-	1002840	61	AT3G03900
Chr3	-	1042735	1	AT3G04030
Chr3	-	1061263	1	AT3G04070
Chr3	-	1061441	11	AT3G04070
Chr3	-	1099837	1	AT3G04184
Chr3	+	1099859	1	AT3G04181
Chr3	-	1099907	5	AT3G04184
Chr3	-	1108744	1	AT3G04220
Chr3	-	1108836	8	AT3G04220
Chr3	-	1108920	2	AT3G04220
Chr3	-	1109003	1	AT3G04220
Chr3	-	1141309	5	AT3G04310
Chr3	+	1146488	1	AT3G04330
Chr3	-	1156943	1	AT3G04360
Chr3	-	1301004	2	AT3G04750
Chr3	-	1313934	1	AT3G04800
Chr3	-	1349153	1	AT3G04900
Chr3	-	1408468	1	AT3G05050
Chr3	-	1417240	1	AT3G05090
Chr3	-	1417839	2	AT3G05090
Chr3	-	1433105	1	AT3G05130
Chr3	-	1433293	3	AT3G05130
Chr3	-	1500455	2	AT3G05270
Chr3	-	1500495	1	AT3G05270
Chr3	-	1500564	37	AT3G05270
Chr3	-	1513374	6	AT3G05320
Chr3	-	1522049	5	AT3G05345
Chr3	-	1522092	4	AT3G05345
Chr3	-	1522139	3	AT3G05345
Chr3	+	1613908	6	AT3G05550
Chr3	-	1617680	1	AT3G05580
Chr3	-	1617755	4	AT3G05580
Chr3	-	1629468	1	AT3G05620
Chr3	-	1719993	2	AT3G05790
Chr3	-	1743384	5	AT3G05850
Chr3	-	1751284	2	AT3G05860
Chr3	-	1770273	1	AT3G05932
Chr3	+	1814341	1	AT3G06020
Chr3	+	1867346	1	AT3G06160
Chr3	-	1883478	1	AT3G06220
Chr3	-	1883513	1	AT3G06220
Chr3	+	2062168	1	AT3G06610
Chr3	+	2087784	1	AT3G66652
Chr3	-	2105401	2	AT3G06670
Chr3	+	2185145	1	AT3G06920
Chr3	+	2197470	4	AT3G06962
Chr3	+	2197619	1	AT3G06962
Chr3	+	2208332	1	AT3G06990
Chr3	-	2222598	3	AT3G07030
Chr3	-	2222669	20	AT3G07030
Chr3	-	2222710	12	AT3G07030
Chr3	-	2222792	9	AT3G07030
Chr3	-	2222867	7	AT3G07030
Chr3	-	2229377	1	AT3G07050
Chr3	-	2229450	60	AT3G07050
Chr3	+	2240185	3	AT3G07070
Chr3	+	2240264	8	AT3G07070
Chr3	+	2300996	1	AT3G07230
Chr3	-	2321562	3	AT3G07290
Chr3	-	2321639	3	AT3G07290
Chr3	+	2391893	1	AT3G07490
Chr3	+	2394493	4	AT3G07500
Chr3	+	2404458	3	AT3G07530
Chr3	+	2469737	2	AT3G07730
Chr3	+	2469803	2	AT3G07730
Chr3	+	2543527	1	AT3G07970
Chr3	+	2543616	2	AT3G07970
Chr3	-	2576717	1	AT3G08500
Chr3	+	2586273	1	AT3G08520
Chr3	+	2586377	359	AT3G08520
Chr3	+	2586505	3	AT3G08520
Chr3	-	2602168	1	AT3G08570
Chr3	+	2633493	1	AT3G08660
Chr3	-	2675453	1	AT3G08810
Chr3	-	2677036	1	AT3G08820
Chr3	-	2679437	1	AT3G08840
Chr3	-	2705120	1	AT3G08885
Chr3	+	2800624	1	AT3G09130
Chr3	-	2805588	4	AT3G09160
Chr3	-	2835413	1	AT3G09240
Chr3	-	2835483	1	AT3G09240
Chr3	-	2835528	1	AT3G09240
Chr3	+	2856934	1	AT3G09290
Chr3	-	2864654	1	AT3G09330
Chr3	-	2910221	4	AT3G09470
Chr3	+	2925697	1	AT3G09520
Chr3	+	2925772	1	AT3G09520
Chr3	+	2925798	1	AT3G09520
Chr3	+	2986641	1	AT3G09730
Chr3	+	2986779	1	AT3G09730
Chr3	+	3036740	1	AT3G09900
Chr3	-	3051637	1	AT3G09925
Chr3	-	3051670	19	AT3G09925
Chr3	-	3051736	3	AT3G09925
Chr3	-	3051808	1	AT3G09925
Chr3	-	3081756	4	AT3G10010
Chr3	-	3146181	1	AT3G10180
Chr3	-	3173363	1	AT3G10270
Chr3	-	3173395	1	AT3G10270
Chr3	+	3188277	258	AT3G10300
Chr3	+	3188325	10	AT3G10300
Chr3	+	3188485	1	AT3G10300
Chr3	+	3188616	1	AT3G10300
Chr3	+	3195349	1	AT3G10310
Chr3	+	3195377	1	AT3G10310
Chr3	+	3201913	5	AT3G10330
Chr3	+	3232454	4	AT3G10390
Chr3	-	3310022	1	AT3G10590
Chr3	-	3310204	1	AT3G10590
Chr3	+	3354344	1	AT3G10710
Chr3	+	3368533	1	AT3G10750
Chr3	+	3368659	1	AT3G10750
Chr3	+	3368809	2	AT3G10750
Chr3	-	3381627	4	AT3G10810
Chr3	-	3381663	16	AT3G10810
Chr3	-	3381772	4	AT3G10810
Chr3	-	3400639	1	AT3G10870
Chr3	-	3444039	1	AT3G10986
Chr3	-	3444094	1	AT3G10986
Chr3	+	3463341	2	AT3G11040
Chr3	+	3463473	5	AT3G11040
Chr3	+	3473639	2	AT3G11080
Chr3	+	3473691	1	AT3G11080
Chr3	+	3473742	1	AT3G11080
Chr3	+	3475732	1	AT3G11090
Chr3	+	3562933	3	AT3G11370
Chr3	+	3563025	14	AT3G11370
Chr3	+	3568982	1	AT3G11385
Chr3	+	3569091	1	AT3G11385
Chr3	+	3572048	1	AT3G11390
Chr3	+	3572087	5	AT3G11390
Chr3	+	3589697	4	AT3G11415
Chr3	+	3589773	2	AT3G11415
Chr3	+	3589816	2	AT3G11415
Chr3	-	3617371	56	AT3G11490
Chr3	+	3617628	3	AT3G11480
Chr3	-	3644344	1	AT3G11570
Chr3	-	3644569	1	AT3G11570
Chr3	-	3702092	1	AT3G11710
Chr3	-	3714888	8	AT3G11750
Chr3	-	3714948	9	AT3G11750
Chr3	-	3714995	1	AT3G11750
Chr3	+	3793720	1	AT3G11960
Chr3	-	3793794	2	AT3G11964
Chr3	-	3891192	1	AT3G12203
Chr3	-	3896371	4	AT3G12220
Chr3	-	3896399	1	AT3G12220
Chr3	-	3896426	1	AT3G12220
Chr3	-	3899240	1	AT3G12230
Chr3	-	3902256	1	AT3G12240
Chr3	+	3977435	1	AT3G12540
Chr3	-	4056935	3	AT3G12770
Chr3	+	4061284	2	AT3G12775
[truncated: 2,269 more rows]

## Sheet: A-IPAC
chr	strand	coordinate	read count	antisense gene	antisense gene class	antisense region
Chr1	+	64160	1	AT1G01140	protein coding gene	3UTR
Chr1	+	65902	1	AT1G01140	protein coding gene	intron
Chr1	+	84391	1	AT1G01190	protein coding gene	CDS
Chr1	+	132472	1	AT1G01340	protein coding gene	CDS
Chr1	+	172931	3	AT1G01470	protein coding gene	5UTR
Chr1	+	180388	1	AT1G01490	protein coding gene	3UTR
Chr1	+	181093	1	AT1G01490	protein coding gene	intron
Chr1	+	233160	1	AT1G01650	protein coding gene	3UTR
Chr1	+	343583	1	AT1G01990	protein coding gene	CDS
Chr1	+	343620	1	AT1G01990	protein coding gene	CDS
Chr1	+	403304	7	AT1G02140	protein coding gene	3UTR
Chr1	+	514173	1	AT1G02475	protein coding gene	CDS
Chr1	+	515215	6	AT1G02475	protein coding gene	CDS
Chr1	+	755020	1	AT1G03140	protein coding gene	intron
Chr1	+	818947	2	AT1G03330	protein coding gene	CDS
Chr1	+	843111	1	AT1G03400	protein coding gene	CDS
Chr1	+	1011033	1	AT1G03940	protein coding gene	5UTR
Chr1	+	1011182	10	AT1G03950	protein coding gene	3UTR
Chr1	+	1011221	2	AT1G03950	protein coding gene	3UTR
Chr1	+	1180645	1	AT1G04390	protein coding gene	intron
Chr1	+	1403191	1	AT1G04950	protein coding gene	3UTR
Chr1	+	1437474	2	AT1G05020	protein coding gene	5UTR
Chr1	+	1473472	1	AT1G05120	protein coding gene	CDS
Chr1	+	1510280	2	AT1G05205	protein coding gene	5UTR
Chr1	+	1635458	1	AT1G05520	protein coding gene	CDS
Chr1	+	1658336	1	AT1G05570	protein coding gene	CDS
Chr1	+	1766838	1	AT1G05850	protein coding gene	CDS
Chr1	+	1767068	2	AT1G05850	protein coding gene	CDS
Chr1	+	1772375	1	AT1G05870	protein coding gene	3UTR
Chr1	+	1829716	2	AT1G06040	protein coding gene	5UTR
Chr1	+	1869128	1	AT1G06150	protein coding gene	AMB
Chr1	+	1894611	1	AT1G06200	protein coding gene	CDS
Chr1	+	1968515	2	AT1G06460	protein coding gene	CDS
Chr1	+	2003796	2	AT1G06550	protein coding gene	3UTR
Chr1	+	2003836	1	AT1G06550	protein coding gene	CDS
Chr1	+	2052069	1	AT1G06690	protein coding gene	5UTR
Chr1	+	2162021	1	AT1G07040	protein coding gene	CDS
Chr1	+	2190170	2	AT1G07135	protein coding gene	CDS
Chr1	+	2190204	1	AT1G07135	protein coding gene	CDS
Chr1	+	2229287	3	AT1G07260	protein coding gene	5UTR
Chr1	+	2339389	29	AT1G07590	protein coding gene	5UTR
Chr1	+	2360719	1	AT1G07650	protein coding gene	CDS
Chr1	+	2394831	1	AT1G07725	protein coding gene	3UTR
Chr1	+	2586623	1	AT1G08230	protein coding gene	CDS
Chr1	+	2623630	1	AT1G08320	protein coding gene	intron
Chr1	+	2641755	25	AT1G08380	protein coding gene	5UTR
Chr1	+	2668335	1	AT1G08450	protein coding gene	CDS
Chr1	+	2688582	1	AT1G08490	protein coding gene	5UTR
Chr1	+	2694122	1	AT1G08510	protein coding gene	5UTR
Chr1	+	2750782	1	AT1G08640	protein coding gene	intron
Chr1	+	2938038	1	AT1G09100	protein coding gene	CDS
Chr1	+	2942250	1	AT1G09130	protein coding gene	5UTR
Chr1	+	2957898	1	AT1G09170	protein coding gene	intron
Chr1	+	2975955	1	AT1G09210	protein coding gene	CDS
Chr1	+	2977773	2	AT1G09220	protein coding gene	3UTR
Chr1	+	2979477	1	AT1G09230	protein coding gene	3UTR
Chr1	+	2979614	1	AT1G09230	protein coding gene	3UTR
Chr1	+	3101750	1	AT1G09575	protein coding gene	3UTR
Chr1	+	3101811	1	AT1G09575	protein coding gene	3UTR
Chr1	+	3130994	1	AT1G09660	protein coding gene	5UTR
Chr1	+	3166124	1	AT1G09780	protein coding gene	CDS
Chr1	+	3193067	1	AT1G09830	protein coding gene	CDS
Chr1	+	3195943	1	AT1G09840	protein coding gene	3UTR
Chr1	+	3209357	2	AT1G09880	protein coding gene	intron
Chr1	+	3224851	1	AT1G09920	protein coding gene	3UTR
Chr1	+	3225229	1	AT1G09920	protein coding gene	intron
Chr1	+	3230776	1	AT1G09932	protein coding gene	CDS
Chr1	+	3256528	1	AT1G09980	protein coding gene	3UTR
Chr1	+	3297649	1	AT1G10095	protein coding gene	intron
Chr1	+	3298178	1	AT1G10095	protein coding gene	intron
Chr1	+	3382091	1	AT1G10310	protein coding gene	CDS
Chr1	+	3393733	1	AT1G10350	protein coding gene	CDS
Chr1	+	3443006	1	AT1G10470	protein coding gene	intron
Chr1	+	3461394	1	AT1G10500	protein coding gene	5UTR
Chr1	+	3479389	1	AT1G10550	protein coding gene	CDS
Chr1	+	3525842	1	AT1G10650	protein coding gene	intron
Chr1	+	3545391	1	AT1G10682	ncRNA	exon
Chr1	+	3568484	1	AT1G10740	protein coding gene	AMB
Chr1	+	3767972	1	AT1G11240	protein coding gene	CDS
Chr1	+	3768255	1	AT1G11240	protein coding gene	5UTR
Chr1	+	3987089	1	AT1G11800	protein coding gene	CDS
Chr1	+	3993007	2	AT1G11820	protein coding gene	CDS
Chr1	+	4163445	1	AT1G12260	protein coding gene	CDS
Chr1	+	4405140	1	AT1G12930	protein coding gene	CDS
Chr1	+	4437882	1	AT1G13000	protein coding gene	CDS
Chr1	+	4610556	1	AT1G13440	protein coding gene	5UTR
Chr1	+	4677355	1	AT1G13640	protein coding gene	CDS
Chr1	+	4732091	1	AT1G13800	protein coding gene	CDS
Chr1	+	4747542	1	AT1G13870	protein coding gene	CDS
Chr1	+	4843319	2	AT1G14170	protein coding gene	3UTR
Chr1	+	5008430	1	AT1G14610	protein coding gene	3UTR
Chr1	+	5063244	1	AT1G14710	protein coding gene	intron
Chr1	+	5132736	1	AT1G14880	protein coding gene	3UTR
Chr1	+	5132776	1	AT1G14880	protein coding gene	3UTR
Chr1	+	5159551	1	AT1G14960	protein coding gene	CDS
Chr1	+	5212318	1	AT1G15140	protein coding gene	5UTR
Chr1	+	5252057	2	AT1G15270	protein coding gene	5UTR
Chr1	+	5278520	1	AT1G15350	protein coding gene	CDS
Chr1	+	5297948	1	AT1G15405	ncRNA	exon
Chr1	+	5298017	2	AT1G15405	ncRNA	exon
Chr1	+	5335890	1	AT1G15520	protein coding gene	CDS
Chr1	+	5447724	1	AT1G15820	protein coding gene	5UTR
Chr1	+	5447781	1	AT1G15820	protein coding gene	5UTR
Chr1	+	5556232	1	AT1G16240	protein coding gene	CDS
Chr1	+	5787543	1	AT1G16920	protein coding gene	CDS
Chr1	+	5898601	5	AT1G17240	protein coding gene	CDS
Chr1	+	5955634	1	AT1G17380	protein coding gene	3UTR
Chr1	+	6209403	1	AT1G18040	protein coding gene	5UTR
Chr1	+	6279222	1	AT1G18260	protein coding gene	CDS
Chr1	+	6323825	1	AT1G18370	protein coding gene	intron
Chr1	+	6378420	1	AT1G18540	protein coding gene	CDS
Chr1	+	6419734	1	AT1G18650	protein coding gene	intron
Chr1	+	6427659	1	AT1G18670	protein coding gene	intron
Chr1	+	6557640	1	AT1G18980	protein coding gene	CDS
Chr1	+	6610966	1	AT1G19140	protein coding gene	3UTR
Chr1	+	6628269	1	AT1G19220	protein coding gene	3UTR
Chr1	+	6628377	1	AT1G19220	protein coding gene	3UTR
Chr1	+	6651031	1	AT1G19250	protein coding gene	intron
Chr1	+	6691459	1	AT1G19360	protein coding gene	CDS
Chr1	+	6800296	1	AT1G19660	protein coding gene	intron
Chr1	+	6937934	1	AT1G20010	protein coding gene	3UTR
Chr1	+	6969696	3	AT1G20100	protein coding gene	CDS
Chr1	+	6998840	1	AT1G20190	protein coding gene	CDS
Chr1	+	7042985	5	AT1G20340	protein coding gene	CDS
Chr1	+	7043028	10	AT1G20340	protein coding gene	CDS
Chr1	+	7043314	2	AT1G20340	protein coding gene	5UTR
Chr1	+	7082111	1	AT1G20410	protein coding gene	CDS
Chr1	+	7085714	2	AT1G20440	protein coding gene	5UTR
Chr1	+	7088820	1	AT1G20450	protein coding gene	CDS
Chr1	+	7089422	1	AT1G20450	protein coding gene	5UTR
Chr1	+	7089448	2	AT1G20450	protein coding gene	5UTR
Chr1	+	7379430	1	AT1G21080	protein coding gene	CDS
Chr1	+	7396734	1	AT1G21120	protein coding gene	5UTR
Chr1	+	7396773	1	AT1G21120	protein coding gene	5UTR
Chr1	+	7400566	2	AT1G21130	protein coding gene	5UTR
Chr1	+	7453548	1	AT1G21310	protein coding gene	3UTR
Chr1	+	7453846	2	AT1G21310	protein coding gene	CDS
Chr1	+	7453933	2	AT1G21310	protein coding gene	CDS
Chr1	+	7454605	1	AT1G21310	protein coding gene	CDS
Chr1	+	7532587	1	AT1G21510	protein coding gene	5UTR
Chr1	+	7814943	1	AT1G22140	protein coding gene	AMB
Chr1	+	7900361	1	AT1G22380	protein coding gene	3UTR
Chr1	+	7904191	1	AT1G22400	protein coding gene	CDS
Chr1	+	7905267	1	AT1G22400	protein coding gene	intron
Chr1	+	7905816	1	AT1G22400	protein coding gene	intron
Chr1	+	7933382	1	AT1G22470	protein coding gene	5UTR
Chr1	+	8026201	1	AT1G22680	protein coding gene	5UTR
Chr1	+	8183534	1	AT1G23080	protein coding gene	5UTR
Chr1	+	8188539	2	AT1G23090	protein coding gene	intron
Chr1	+	8269261	1	AT1G23310	protein coding gene	CDS
Chr1	+	8269394	1	AT1G23310	protein coding gene	CDS
Chr1	+	8269421	1	AT1G23310	protein coding gene	intron
Chr1	+	8271719	2	AT1G23310	protein coding gene	5UTR
Chr1	+	8280316	1	AT1G23330	protein coding gene	intron
Chr1	+	8298448	3	AT1G23380	protein coding gene	intron
Chr1	+	8298480	3	AT1G23380	protein coding gene	intron
Chr1	+	8312996	1	AT1G23400	protein coding gene	intron
Chr1	+	8363397	1	AT1G23610	protein coding gene	CDS
Chr1	+	8518854	2	AT1G24070	protein coding gene	CDS
Chr1	+	8518920	1	AT1G24070	protein coding gene	intron
Chr1	+	8527086	1	AT1G24100	protein coding gene	5UTR
Chr1	+	8561316	1	AT1G24180	protein coding gene	CDS
Chr1	+	8854167	1	AT1G25260	protein coding gene	CDS
Chr1	+	8889226	1	AT1G25350	protein coding gene	3UTR
Chr1	+	8912181	11	AT1G25400	protein coding gene	CDS
Chr1	+	8912278	2	AT1G25400	protein coding gene	CDS
Chr1	+	9031256	1	AT1G26120	protein coding gene	CDS
Chr1	+	9072812	1	AT1G26230	protein coding gene	intron
Chr1	+	9075914	1	AT1G26230	protein coding gene	AMB
Chr1	+	9130484	1	AT1G26390	protein coding gene	CDS
Chr1	+	9163490	1	AT1G26520	protein coding gene	CDS
Chr1	+	9407377	1	AT1G27100	protein coding gene	3UTR
Chr1	+	9407873	1	AT1G27100	protein coding gene	intron
Chr1	+	9408949	3	AT1G27100	protein coding gene	intron
Chr1	+	9411137	3	AT1G27100	protein coding gene	5UTR
Chr1	+	9628493	1	AT1G27670	protein coding gene	5UTR
Chr1	+	9732481	1	AT1G27930	protein coding gene	5UTR
Chr1	+	9833292	1	AT1G28140	protein coding gene	CDS
Chr1	+	9833340	1	AT1G28140	protein coding gene	CDS
Chr1	+	9889308	1	AT1G28290	protein coding gene	3UTR
Chr1	+	9889426	1	AT1G28290	protein coding gene	CDS
Chr1	+	9890977	1	AT1G28290	protein coding gene	AMB
Chr1	+	10041915	1	AT1G28570	protein coding gene	CDS
Chr1	+	10190682	1	AT1G29170	protein coding gene	AMB
Chr1	+	10287017	1	AT1G29390	protein coding gene	CDS
Chr1	+	10288290	5	AT1G29395	protein coding gene	3UTR
Chr1	+	10288678	2	AT1G29395	protein coding gene	intron
Chr1	+	10288770	2	AT1G29395	protein coding gene	CDS
Chr1	+	10290259	1	AT1G29400	protein coding gene	3UTR
Chr1	+	10807456	1	AT1G30510	protein coding gene	CDS
Chr1	+	11115611	1	AT1G31130	protein coding gene	CDS
Chr1	+	11216010	1	AT1G31330	protein coding gene	5UTR
Chr1	+	11247021	1	AT1G31410	protein coding gene	3UTR
Chr1	+	11247132	2	AT1G31410	protein coding gene	CDS
Chr1	+	11262819	1	AT1G31460	protein coding gene	5UTR
Chr1	+	11410833	1	AT1G31812	protein coding gene	3UTR
Chr1	+	11411003	1	AT1G31812	protein coding gene	3UTR
Chr1	+	11411069	1	AT1G31812	protein coding gene	3UTR
Chr1	+	11412139	12	AT1G31812	protein coding gene	5UTR
Chr1	+	11412199	1	AT1G31812	protein coding gene	5UTR
Chr1	+	11413464	1	AT1G31814	protein coding gene	CDS
Chr1	+	11414491	1	AT1G31814	protein coding gene	5UTR
Chr1	+	11602507	2	AT1G32200	protein coding gene	CDS
Chr1	+	11742760	1	AT1G32490	protein coding gene	CDS
Chr1	+	11749755	1	AT1G32490	protein coding gene	5UTR
Chr1	+	11771938	1	AT1G32550	protein coding gene	AMB
Chr1	+	11800917	1	AT1G32640	protein coding gene	5UTR
Chr1	+	11920633	1	AT1G32900	protein coding gene	CDS
Chr1	+	12052558	5	AT1G33240	protein coding gene	CDS
Chr1	+	12053696	1	AT1G33240	protein coding gene	intron
Chr1	+	12157358	1	AT1G33520	protein coding gene	3UTR
Chr1	+	12246095	1	AT1G33780	protein coding gene	5UTR
Chr1	+	12371082	1	AT1G34030	protein coding gene	CDS
Chr1	+	12371494	1	AT1G34030	protein coding gene	5UTR
Chr1	+	12371545	2	AT1G34030	protein coding gene	5UTR
Chr1	+	12418791	1	AT1G34110	protein coding gene	CDS
Chr1	+	12420914	1	AT1G34110	protein coding gene	CDS
Chr1	+	12651691	1	AT1G34550	protein coding gene	intron
Chr1	+	12936427	1	AT1G35255	protein coding gene	5UTR
Chr1	+	12937430	3	AT1G35260	protein coding gene	intron
Chr1	+	12937529	1	AT1G35260	protein coding gene	CDS
Chr1	+	12984575	1	AT1G35350	protein coding gene	CDS
Chr1	+	13117221	4	AT1G35560	protein coding gene	5UTR
Chr1	+	13632368	1	AT1G36270	transposable element gene	exon
Chr1	+	13853276	1	AT1G36640	protein coding gene	CDS
Chr1	+	15652502	2	AT1G41880	protein coding gene	5UTR
Chr1	+	17075385	1	AT1G45145	protein coding gene	CDS
Chr1	+	17076311	9	AT1G45145	protein coding gene	5UTR
Chr1	+	17083917	4	AT1G45160	protein coding gene	intron
Chr1	+	17182828	1	AT1G45545	protein coding gene	CDS
Chr1	+	17266532	1	AT1G46768	protein coding gene	5UTR
Chr1	+	17537821	1	AT1G47670	protein coding gene	CDS
Chr1	+	17717256	2	AT1G48030	protein coding gene	3UTR
Chr1	+	17886293	1	AT1G48410	protein coding gene	CDS
Chr1	+	17983306	3	AT1G48630	protein coding gene	5UTR
Chr1	+	18045535	1	AT1G48790	protein coding gene	CDS
Chr1	+	18117735	2	AT1G48970	protein coding gene	5UTR
Chr1	+	18117797	2	AT1G48970	protein coding gene	5UTR
Chr1	+	18319057	1	AT1G49490	protein coding gene	CDS
Chr1	+	18378671	1	AT1G49660	protein coding gene	3UTR
Chr1	+	18378816	1	AT1G49660	protein coding gene	CDS
Chr1	+	18391670	1	AT1G49710	protein coding gene	CDS
Chr1	+	18412027	1	AT1G49750	protein coding gene	CDS
Chr1	+	18591717	1	AT1G50200	protein coding gene	CDS
Chr1	+	18595186	1	AT1G50200	protein coding gene	intron
Chr1	+	18810285	1	AT1G50750	protein coding gene	intron
Chr1	+	18810467	3	AT1G50750	protein coding gene	CDS
Chr1	+	19254294	1	AT1G51850	protein coding gene	CDS
Chr1	+	19468580	1	AT1G52280	protein coding gene	CDS
Chr1	+	19470531	1	AT1G52290	protein coding gene	CDS
Chr1	+	19565257	1	AT1G52510	protein coding gene	AMB
Chr1	+	19607288	2	AT1G52630	protein coding gene	intron
Chr1	+	19607395	13	AT1G52630	protein coding gene	CDS
Chr1	+	19822160	1	AT1G53170	protein coding gene	5UTR
Chr1	+	19891667	1	AT1G53320	protein coding gene	CDS
Chr1	+	19893373	1	AT1G53320	protein coding gene	CDS
Chr1	+	19993089	1	AT1G53580	protein coding gene	CDS
Chr1	+	19993232	1	AT1G53580	protein coding gene	CDS
Chr1	+	20071478	2	AT1G53770	protein coding gene	CDS
Chr1	+	20154546	5	AT1G54000	protein coding gene	3UTR
Chr1	+	20155845	2	AT1G54000	protein coding gene	intron
Chr1	+	20155888	3	AT1G54000	protein coding gene	intron
Chr1	+	20172042	1	AT1G54040	protein coding gene	AMB
Chr1	+	20309921	3	AT1G54410	protein coding gene	3UTR
Chr1	+	20310298	2	AT1G54410	protein coding gene	intron
Chr1	+	20310595	1	AT1G54410	protein coding gene	CDS
Chr1	+	20310631	1	AT1G54410	protein coding gene	5UTR
Chr1	+	20310665	1	AT1G54410	protein coding gene	5UTR
Chr1	+	20380488	1	AT1G54570	protein coding gene	3UTR
Chr1	+	20586065	1	AT1G55180	protein coding gene	intron
Chr1	+	20728718	1	AT1G55525	ncRNA	exon
Chr1	+	20756566	1	AT1G55560	protein coding gene	5UTR
Chr1	+	20803115	1	AT1G55670	protein coding gene	CDS
Chr1	+	20804571	1	AT1G55675	protein coding gene	5UTR
Chr1	+	20971103	6	AT1G56070	protein coding gene	5UTR
Chr1	+	21009424	1	AT1G56145	protein coding gene	intron
Chr1	+	21073331	1	AT1G56280	protein coding gene	3UTR
Chr1	+	21073634	1	AT1G56280	protein coding gene	CDS
Chr1	+	21080292	1	AT1G56300	protein coding gene	5UTR
Chr1	+	21175288	1	AT1G56520	protein coding gene	AMB
Chr1	+	21175333	2	AT1G56520	protein coding gene	AMB
Chr1	+	21331097	1	AT1G57600	protein coding gene	CDS
Chr1	+	21337611	1	AT1G57610	protein coding gene	CDS
Chr1	+	21441914	2	AT1G57990	protein coding gene	CDS
Chr1	+	21466374	1	AT1G58030	protein coding gene	CDS
Chr1	+	21468231	1	AT1G58030	protein coding gene	5UTR
Chr1	+	22272438	1	AT1G60450	protein coding gene	intron
Chr1	+	22328381	1	AT1G60610	protein coding gene	CDS
Chr1	+	22328421	1	AT1G60610	protein coding gene	CDS
Chr1	+	22369280	1	AT1G60780	protein coding gene	3UTR
Chr1	+	22508761	1	AT1G61100	protein coding gene	3UTR
Chr1	+	22509478	1	AT1G61100	protein coding gene	CDS
Chr1	+	22535310	1	AT1G61140	protein coding gene	AMB
Chr1	+	22639328	1	AT1G61360	protein coding gene	intron
Chr1	+	22719023	1	AT1G61570	protein coding gene	CDS
Chr1	+	22798395	1	AT1G61740	protein coding gene	CDS
Chr1	+	22865467	1	AT1G61870	protein coding gene	CDS
Chr1	+	22869902	12	AT1G61890	protein coding gene	intron
Chr1	+	22871196	2	AT1G61890	protein coding gene	5UTR
Chr1	+	23017601	1	AT1G62300	protein coding gene	intron
Chr1	+	23136987	1	AT1G62510	protein coding gene	CDS
Chr1	+	23217186	1	AT1G62700	protein coding gene	intron
Chr1	+	23260232	1	AT1G62810	protein coding gene	intron
Chr1	+	23261940	2	AT1G62810	protein coding gene	5UTR
Chr1	+	23348309	1	AT1G63010	protein coding gene	CDS
Chr1	+	23456948	8	AT1G63240	protein coding gene	CDS
Chr1	+	23457298	2	AT1G63240	protein coding gene	intron
Chr1	+	23457333	1	AT1G63240	protein coding gene	CDS
Chr1	+	23608605	1	AT1G63670	protein coding gene	CDS
Chr1	+	23690061	1	AT1G63840	protein coding gene	CDS
Chr1	+	23703659	2	AT1G63860	protein coding gene	CDS
Chr1	+	23739816	1	AT1G63970	protein coding gene	CDS
Chr1	+	23943674	1	AT1G64460	protein coding gene	3UTR
Chr1	+	24060932	1	AT1G64780	protein coding gene	3UTR
Chr1	+	24290283	1	AT1G65385	pseudogene	pseudogenic_exon
Chr1	+	24361957	1	AT1G65520	protein coding gene	5UTR
Chr1	+	24435587	2	AT1G65700	protein coding gene	CDS
Chr1	+	24440585	1	AT1G65720	protein coding gene	CDS
Chr1	+	24655330	1	AT1G66200	protein coding gene	AMB
Chr1	+	24700112	1	AT1G66270	protein coding gene	CDS
Chr1	+	24700670	1	AT1G66270	protein coding gene	CDS
Chr1	+	24771367	1	AT1G66400	protein coding gene	5UTR
Chr1	+	24864057	1	AT1G66670	protein coding gene	CDS
Chr1	+	24870822	1	AT1G66690	protein coding gene	5UTR
Chr1	+	25048460	28	AT1G67090	protein coding gene	3UTR
Chr1	+	25048545	1	AT1G67090	protein coding gene	AMB
Chr1	+	25048941	1	AT1G67090	protein coding gene	CDS
Chr1	+	25137914	1	AT1G67195	miRNA	exon
Chr1	+	25238090	1	AT1G67360	protein coding gene	AMB
Chr1	+	25287776	1	AT1G67500	protein coding gene	CDS
Chr1	+	25288323	1	AT1G67500	protein coding gene	CDS
Chr1	+	25395026	1	AT1G67740	protein coding gene	5UTR
Chr1	+	25395079	1	AT1G67740	protein coding gene	5UTR
Chr1	+	25444877	1	AT1G67860	protein coding gene	3UTR
Chr1	+	25475347	1	AT1G67930	protein coding gene	intron
Chr1	+	25580058	1	AT1G68250	protein coding gene	5UTR
Chr1	+	25713106	1	AT1G68530	protein coding gene	AMB
Chr1	+	25814565	1	AT1G68740	protein coding gene	CDS
Chr1	+	25924079	1	AT1G68940	protein coding gene	intron
Chr1	+	26041878	1	AT1G69270	protein coding gene	CDS
Chr1	+	26363277	1	AT1G70000	protein coding gene	AMB
Chr1	+	26471911	1	AT1G70290	protein coding gene	CDS
Chr1	+	26478541	1	AT1G70300	protein coding gene	CDS
Chr1	+	26513158	1	AT1G70370	protein coding gene	CDS
Chr1	+	26513793	1	AT1G70370	protein coding gene	CDS
Chr1	+	26534106	2	AT1G70410	protein coding gene	3UTR
Chr1	+	26695245	1	AT1G70780	protein coding gene	3UTR
Chr1	+	26710172	1	AT1G70830	protein coding gene	3UTR
Chr1	+	26710216	3	AT1G70830	protein coding gene	AMB
Chr1	+	26715356	1	AT1G70850	protein coding gene	3UTR
Chr1	+	26715427	1	AT1G70850	protein coding gene	3UTR
Chr1	+	26726398	1	AT1G70890	protein coding gene	CDS
Chr1	+	26726534	3	AT1G70890	protein coding gene	5UTR
Chr1	+	26768006	1	AT1G70990	protein coding gene	CDS
Chr1	+	26886988	1	AT1G71340	protein coding gene	intron
Chr1	+	26887654	1	AT1G71340	protein coding gene	5UTR
Chr1	+	26934479	1	AT1G71490	protein coding gene	CDS
Chr1	+	27171282	1	AT1G72200	protein coding gene	5UTR
Chr1	+	27212535	3	AT1G72280	protein coding gene	CDS
Chr1	+	27255050	1	AT1G72410	protein coding gene	CDS
Chr1	+	27258979	2	AT1G72416	protein coding gene	3UTR
Chr1	+	27259289	2	AT1G72416	protein coding gene	CDS
Chr1	+	27259374	1	AT1G72416	protein coding gene	CDS
Chr1	+	27319887	1	AT1G72550	protein coding gene	3UTR
Chr1	+	27386851	1	AT1G72760	protein coding gene	CDS
Chr1	+	27645803	1	AT1G73540	protein coding gene	3UTR
Chr1	+	27755294	1	AT1G73810	protein coding gene	5UTR
Chr1	+	27837306	2	AT1G74020	protein coding gene	5UTR
Chr1	+	27926789	1	AT1G74260	protein coding gene	CDS
Chr1	+	27979776	1	AT1G74440	protein coding gene	intron
Chr1	+	27998689	1	AT1G74500	protein coding gene	5UTR
Chr1	+	28090604	1	AT1G74770	protein coding gene	CDS
Chr1	+	28130056	5	AT1G74880	protein coding gene	3UTR
Chr1	+	28141362	1	AT1G74920	protein coding gene	CDS
Chr1	+	28278399	1	AT1G75370	protein coding gene	CDS
Chr1	+	28282251	1	AT1G75380	protein coding gene	CDS
Chr1	+	28315938	2	AT1G75450	protein coding gene	intron
Chr1	+	28315998	1	AT1G75450	protein coding gene	intron
Chr1	+	28316028	3	AT1G75450	protein coding gene	intron
Chr1	+	28316104	1	AT1G75450	protein coding gene	CDS
Chr1	+	28316299	3	AT1G75450	protein coding gene	CDS
Chr1	+	28644237	1	AT1G76360	protein coding gene	CDS
Chr1	+	28682323	1	AT1G76440	protein coding gene	3UTR
Chr1	+	28772990	2	AT1G76670	protein coding gene	CDS
Chr1	+	28791271	2	AT1G76710	protein coding gene	CDS
Chr1	+	28895490	2	AT1G76930	protein coding gene	AMB
Chr1	+	29138327	2	AT1G77550	protein coding gene	3UTR
Chr1	+	29138452	5	AT1G77550	protein coding gene	3UTR
Chr1	+	29423752	1	AT1G78210	protein coding gene	CDS
Chr1	+	29458366	1	AT1G78290	protein coding gene	intron
Chr1	+	29484547	1	AT1G78370	protein coding gene	CDS
Chr1	+	29548146	1	AT1G78560	protein coding gene	intron
Chr1	+	29573882	1	AT1G78620	protein coding gene	CDS
Chr1	+	29642749	1	AT1G78850	protein coding gene	CDS
Chr1	+	29724992	2	AT1G79010	protein coding gene	3UTR
Chr1	+	29725026	2	AT1G79010	protein coding gene	3UTR
Chr1	+	29725082	1	AT1G79010	protein coding gene	3UTR
Chr1	+	29745345	1	AT1G79070	protein coding gene	intron
Chr1	+	29805757	1	AT1G79245	pseudogene	pseudogenic_exon
Chr1	+	29805807	6	AT1G79245	pseudogene	pseudogenic_exon
Chr1	+	29805904	1	AT1G79245	pseudogene	pseudogenic_exon
Chr1	+	29806166	1	AT1G79245	pseudogene	pseudogenic_exon
Chr1	+	29806759	1	AT1G79245	pseudogene	pseudogenic_exon
Chr1	+	29808120	1	AT1G79245	pseudogene	pseudogenic_exon
Chr1	+	29808148	3	AT1G79245	pseudogene	pseudogenic_exon
Chr1	+	29952417	1	AT1G79600	protein coding gene	CDS
Chr1	+	29972317	1	AT1G79650	protein coding gene	3UTR
Chr1	+	30033498	1	AT1G79830	protein coding gene	CDS
Chr1	+	30105087	1	AT1G80030	protein coding gene	3UTR
Chr1	+	30111651	1	AT1G80050	protein coding gene	3UTR
Chr1	+	30157101	1	AT1G80180	protein coding gene	CDS
Chr1	+	30388423	1	AT1G80860	protein coding gene	3UTR
Chr1	+	30408466	1	AT1G80930	protein coding gene	CDS
Chr1	-	111099	1	AT1G01260	protein coding gene	CDS
Chr1	-	117173	9	AT1G01300	protein coding gene	CDS
Chr1	-	117283	1	AT1G01300	protein coding gene	CDS
Chr1	-	118543	1	AT1G01300	protein coding gene	3UTR
Chr1	-	219136	1	AT1G01600	protein coding gene	5UTR
Chr1	-	455085	2	AT1G02300	protein coding gene	intron
Chr1	-	455237	2	AT1G02300	protein coding gene	intron
Chr1	-	489184	1	AT1G02400	protein coding gene	CDS
Chr1	-	539918	1	AT1G02560	protein coding gene	3UTR
Chr1	-	620138	1	AT1G02810	protein coding gene	CDS
Chr1	-	636257	1	AT1G02860	protein coding gene	CDS
Chr1	-	739839	1	AT1G03090	protein coding gene	CDS
Chr1	-	791183	1	AT1G03230	protein coding gene	CDS
Chr1	-	873205	46	AT1G03495	protein coding gene	5UTR
Chr1	-	898899	13	AT1G03600	protein coding gene	5UTR
Chr1	-	899525	27	AT1G03600	protein coding gene	3UTR
Chr1	-	902595	1	AT1G03610	protein coding gene	CDS
Chr1	-	1027102	1	AT1G03990	protein coding gene	CDS
Chr1	-	1165259	1	AT1G04350	protein coding gene	5UTR
Chr1	-	1193734	3	AT1G04420	protein coding gene	3UTR
Chr1	-	1243923	2	AT1G04555	protein coding gene	CDS
Chr1	-	1280551	1	AT1G04610	protein coding gene	CDS
Chr1	-	1315344	1	AT1G04690	protein coding gene	CDS
Chr1	-	1315675	1	AT1G04690	protein coding gene	3UTR
Chr1	-	1427952	1	AT1G05000	protein coding gene	CDS
Chr1	-	1557404	1	AT1G05320	protein coding gene	intron
Chr1	-	1580151	1	AT1G05380	protein coding gene	CDS
Chr1	-	1707568	1	AT1G05690	protein coding gene	intron
Chr1	-	1746063	1	AT1G05805	protein coding gene	intron
Chr1	-	1883047	1	AT1G06160	protein coding gene	CDS
Chr1	-	1958539	2	AT1G06410	protein coding gene	3UTR
Chr1	-	1958679	1	AT1G06410	protein coding gene	3UTR
Chr1	-	2047907	1	AT1G06680	protein coding gene	5UTR
Chr1	-	2069561	1	AT1G06730	protein coding gene	intron
Chr1	-	2069599	1	AT1G06730	protein coding gene	intron
Chr1	-	2086161	1	AT1G06780	protein coding gene	CDS
Chr1	-	2086633	2	AT1G06780	protein coding gene	CDS
Chr1	-	2086714	1	AT1G06780	protein coding gene	CDS
Chr1	-	2200873	9	AT1G07170	protein coding gene	CDS
Chr1	-	2223739	5	AT1G07240	protein coding gene	5UTR
Chr1	-	2223811	1	AT1G07240	protein coding gene	5UTR
Chr1	-	2249139	2	AT1G07320	protein coding gene	5UTR
Chr1	-	2279594	1	AT1G07420	protein coding gene	CDS
Chr1	-	2279971	3	AT1G07420	protein coding gene	CDS
Chr1	-	2439196	1	AT1G07890	protein coding gene	intron
Chr1	-	2439254	2	AT1G07890	protein coding gene	intron
Chr1	-	2439396	2	AT1G07890	protein coding gene	AMB
Chr1	-	2454886	1	AT1G07920	protein coding gene	5UTR
Chr1	-	2458290	1	AT1G07930	protein coding gene	5UTR
Chr1	-	2569667	3	AT1G08190	protein coding gene	intron
Chr1	-	2689355	2	AT1G08500	protein coding gene	intron
Chr1	-	2689402	1	AT1G08500	protein coding gene	CDS
Chr1	-	2689433	1	AT1G08500	protein coding gene	CDS
Chr1	-	2696635	1	AT1G08520	protein coding gene	CDS
Chr1	-	2700830	1	AT1G08520	protein coding gene	3UTR
Chr1	-	2707428	9	AT1G08550	protein coding gene	5UTR
Chr1	-	2877120	1	AT1G08930	protein coding gene	3UTR
Chr1	-	2885654	1	AT1G08980	protein coding gene	CDS
Chr1	-	2927752	1	AT1G09070	protein coding gene	5UTR
Chr1	-	3017960	1	AT1G09340	protein coding gene	CDS
Chr1	-	3018026	1	AT1G09340	protein coding gene	CDS
Chr1	-	3122130	1	AT1G09640	protein coding gene	CDS
Chr1	-	3157974	1	AT1G09750	protein coding gene	CDS
Chr1	-	3252327	3	AT1G09970	protein coding gene	5UTR
Chr1	-	3252472	1	AT1G09970	protein coding gene	CDS
Chr1	-	3401331	3	AT1G10380	protein coding gene	intron
Chr1	-	3534285	1	AT1G10660	protein coding gene	CDS
Chr1	-	3662533	1	AT1G10950	protein coding gene	CDS
Chr1	-	3813187	7	AT1G11330	protein coding gene	CDS
Chr1	-	3874494	1	AT1G11530	protein coding gene	5UTR
Chr1	-	3889870	1	AT1G11580	protein coding gene	intron
Chr1	-	3997539	1	AT1G11840	protein coding gene	3UTR
Chr1	-	4003340	1	AT1G11860	protein coding gene	AMB
Chr1	-	4076220	3	AT1G12050	protein coding gene	3UTR
Chr1	-	4390931	1	AT1G12880	protein coding gene	CDS
Chr1	-	4450529	1	AT1G13050	protein coding gene	AMB
Chr1	-	4547490	2	AT1G13280	protein coding gene	5UTR
Chr1	-	4547881	1	AT1G13280	protein coding gene	intron
Chr1	-	4547906	2	AT1G13280	protein coding gene	intron
Chr1	-	4547936	1	AT1G13280	protein coding gene	intron
Chr1	-	4547986	2	AT1G13280	protein coding gene	intron
Chr1	-	4548063	1	AT1G13280	protein coding gene	CDS
Chr1	-	4558098	1	AT1G13300	protein coding gene	CDS
Chr1	-	4758781	3	AT1G13920	protein coding gene	CDS
Chr1	-	4758850	32	AT1G13920	protein coding gene	intron
Chr1	-	4759318	6	AT1G13920	protein coding gene	intron
Chr1	-	4759509	11	AT1G13920	protein coding gene	intron
Chr1	-	4992690	1	AT1G14580	protein coding gene	3UTR
Chr1	-	5031005	4	AT1G14650	protein coding gene	AMB
Chr1	-	5031048	2	AT1G14650	protein coding gene	AMB
Chr1	-	5031075	36	AT1G14650	protein coding gene	AMB
Chr1	-	5031110	1	AT1G14650	protein coding gene	AMB
Chr1	-	5047916	1	AT1G14687	protein coding gene	5UTR
Chr1	-	5171541	1	AT1G15010	protein coding gene	CDS
Chr1	-	5243618	1	AT1G15240	protein coding gene	5UTR
Chr1	-	5384336	1	AT1G15660	protein coding gene	intron
Chr1	-	5456711	1	AT1G15860	protein coding gene	CDS
Chr1	-	5494535	1	AT1G16000	protein coding gene	5UTR
Chr1	-	5515757	1	AT1G16080	protein coding gene	CDS
Chr1	-	5519683	1	AT1G16110	protein coding gene	CDS
Chr1	-	5580329	1	AT1G16310	protein coding gene	CDS
Chr1	-	5713669	1	AT1G16705	protein coding gene	3UTR
Chr1	-	5727722	1	AT1G16740	protein coding gene	5UTR
Chr1	-	5727752	1	AT1G16740	protein coding gene	5UTR
Chr1	-	5774412	1	AT1G16880	protein coding gene	intron
Chr1	-	5809684	1	AT1G16980	protein coding gene	CDS
Chr1	-	5875692	1	AT1G17190	protein coding gene	CDS
Chr1	-	5875844	1	AT1G17190	protein coding gene	intron
Chr1	-	5876193	4	AT1G17190	protein coding gene	CDS
Chr1	-	5938489	1	AT1G17340	protein coding gene	3UTR
Chr1	-	5981214	3	AT1G17420	protein coding gene	CDS
Chr1	-	5981303	9	AT1G17420	protein coding gene	CDS
Chr1	-	6099106	1	AT1G17730	protein coding gene	5UTR
Chr1	-	6329700	1	AT1G18390	protein coding gene	CDS
Chr1	-	6329767	2	AT1G18390	protein coding gene	CDS
Chr1	-	6390690	1	AT1G18570	protein coding gene	CDS
Chr1	-	6452329	2	AT1G18710	protein coding gene	intron
Chr1	-	6462004	1	AT1G18730	protein coding gene	AMB
Chr1	-	6462133	8	AT1G18730	protein coding gene	3UTR
Chr1	-	6698238	2	AT1G19380	protein coding gene	CDS
Chr1	-	6698739	1	AT1G19380	protein coding gene	3UTR
Chr1	-	6944338	1	AT1G20020	protein coding gene	CDS
Chr1	-	6944484	2	AT1G20020	protein coding gene	CDS
Chr1	-	6944539	8	AT1G20020	protein coding gene	CDS
Chr1	-	6944810	31	AT1G20020	protein coding gene	CDS
Chr1	-	7145331	3	AT1G20620	protein coding gene	CDS
Chr1	-	7145520	1	AT1G20620	protein coding gene	CDS
Chr1	-	7145578	1	AT1G20620	protein coding gene	CDS
Chr1	-	7145885	1	AT1G20620	protein coding gene	AMB
Chr1	-	7146150	9	AT1G20620	protein coding gene	AMB
Chr1	-	7146220	1	AT1G20620	protein coding gene	3UTR
Chr1	-	7146414	1	AT1G20620	protein coding gene	3UTR
Chr1	-	7373799	1	AT1G21060	protein coding gene	CDS
Chr1	-	7374432	1	AT1G21065	protein coding gene	CDS
Chr1	-	7587247	1	AT1G21630	protein coding gene	CDS
Chr1	-	7618974	1	AT1G21695	protein coding gene	5UTR
Chr1	-	7886593	2	AT1G22330	protein coding gene	5UTR
Chr1	-	7887211	6	AT1G22330	protein coding gene	intron
Chr1	-	7888204	1	AT1G22330	protein coding gene	intron
Chr1	-	8006211	2	AT1G22640	protein coding gene	5UTR
Chr1	-	8096995	1	AT1G22880	protein coding gene	intron
Chr1	-	8101597	1	AT1G22885	protein coding gene	5UTR
Chr1	-	8102148	1	AT1G22885	protein coding gene	3UTR
Chr1	-	8143807	2	AT1G23000	protein coding gene	CDS
Chr1	-	8165432	1	AT1G23040	protein coding gene	CDS
Chr1	-	8200949	4	AT1G23130	protein coding gene	CDS
Chr1	-	8338433	1	AT1G23490	protein coding gene	3UTR
Chr1	-	8338542	1	AT1G23490	protein coding gene	3UTR
Chr1	-	8345639	1	AT1G23530	protein coding gene	5UTR
Chr1	-	8541423	1	AT1G24145	protein coding gene	CDS
Chr1	-	8704822	1	AT1G24560	protein coding gene	intron
Chr1	-	8860776	5	AT1G25275	protein coding gene	CDS
Chr1	-	8861053	1	AT1G25275	protein coding gene	intron
Chr1	-	8861093	1	AT1G25275	protein coding gene	intron
Chr1	-	9184645	1	AT1G26580	protein coding gene	5UTR
Chr1	-	9185033	6	AT1G26580	protein coding gene	5UTR
Chr1	-	9185241	2	AT1G26580	protein coding gene	5UTR
Chr1	-	9187278	1	AT1G26580	protein coding gene	3UTR
Chr1	-	9211591	1	AT1G26650	protein coding gene	3UTR
Chr1	-	9244125	1	AT1G26730	protein coding gene	CDS
Chr1	-	9318804	1	AT1G26890	protein coding gene	CDS
Chr1	-	9318839	2	AT1G26890	protein coding gene	CDS
Chr1	-	9352123	1	AT1G26945	protein coding gene	intron
Chr1	-	9380382	1	AT1G27020	protein coding gene	CDS
Chr1	-	9481888	5	AT1G27290	protein coding gene	CDS
Chr1	-	9482331	1	AT1G27290	protein coding gene	intron
Chr1	-	9492968	1	AT1G27330	protein coding gene	5UTR
Chr1	-	9747858	1	AT1G27970	protein coding gene	AMB
Chr1	-	9782510	3	AT1G28060	protein coding gene	3UTR
Chr1	-	10017728	1	AT1G28490	protein coding gene	intron
Chr1	-	10096029	1	AT1G28815	protein coding gene	CDS
Chr1	-	10096244	1	AT1G28815	protein coding gene	CDS
Chr1	-	10135228	1	AT1G29040	protein coding gene	3UTR
Chr1	-	10328048	1	AT1G29540	protein coding gene	3UTR
Chr1	-	10478012	35	AT1G29930	protein coding gene	5UTR
Chr1	-	10597018	1	AT1G30135	protein coding gene	CDS
Chr1	-	10715847	3	AT1G30360	protein coding gene	5UTR
Chr1	-	10722940	1	AT1G30380	protein coding gene	CDS
Chr1	-	10723007	68	AT1G30380	protein coding gene	CDS
Chr1	-	10735058	1	AT1G30400	protein coding gene	intron
Chr1	-	10769012	1	AT1G30450	protein coding gene	CDS
Chr1	-	10899745	1	AT1G30720	protein coding gene	CDS
Chr1	-	10996019	3	AT1G30890	protein coding gene	3UTR
Chr1	-	11133728	1	AT1G31170	protein coding gene	CDS
Chr1	-	11133813	1	AT1G31170	protein coding gene	CDS
Chr1	-	11194936	1	AT1G31300	protein coding gene	intron
Chr1	-	11311785	3	AT1G31580	protein coding gene	3UTR
Chr1	-	11311871	1	AT1G31580	protein coding gene	3UTR
Chr1	-	11477471	3	AT1G31950	protein coding gene	intron
Chr1	-	11477506	1	AT1G31950	protein coding gene	intron
Chr1	-	11529139	5	AT1G32050	protein coding gene	intron
Chr1	-	11554349	1	AT1G32120	protein coding gene	CDS
Chr1	-	11929144	1	AT1G32920	protein coding gene	3UTR
Chr1	-	11929187	1	AT1G32920	protein coding gene	3UTR
Chr1	-	11956564	1	AT1G32990	protein coding gene	CDS
Chr1	-	12005714	1	AT1G33110	protein coding gene	intron
Chr1	-	12091953	1	AT1G33360	protein coding gene	5UTR
Chr1	-	12181575	2	AT1G33600	protein coding gene	CDS
Chr1	-	12265092	5	AT1G33810	protein coding gene	CDS
Chr1	-	12265164	1	AT1G33810	protein coding gene	CDS
Chr1	-	12269772	1	AT1G33811	protein coding gene	3UTR
Chr1	-	12375910	2	AT1G34040	protein coding gene	intron
Chr1	-	12376063	2	AT1G34040	protein coding gene	CDS
Chr1	-	12376139	1	AT1G34040	protein coding gene	CDS
Chr1	-	12376177	1	AT1G34040	protein coding gene	CDS
Chr1	-	12428614	1	AT1G34120	protein coding gene	CDS
Chr1	-	12429481	1	AT1G34120	protein coding gene	CDS
Chr1	-	12429550	2	AT1G34120	protein coding gene	3UTR
Chr1	-	12453998	1	AT1G34190	protein coding gene	3UTR
Chr1	-	12747131	1	AT1G34770	protein coding gene	CDS
Chr1	-	12852962	3	AT1G35140	protein coding gene	CDS
Chr1	-	12892147	1	AT1G35190	protein coding gene	intron
Chr1	-	13145982	1	AT1G35612	transposable element gene	exon
Chr1	-	13208892	1	AT1G35680	protein coding gene	CDS
Chr1	-	13209454	1	AT1G35680	protein coding gene	CDS
Chr1	-	13223460	1	AT1G35710	protein coding gene	CDS
Chr1	-	13224058	1	AT1G35710	protein coding gene	intron
Chr1	-	13453083	1	AT1G36050	protein coding gene	AMB
Chr1	-	15893654	1	AT1G42430	protein coding gene	CDS
Chr1	-	15938524	1	AT1G42480	protein coding gene	AMB
Chr1	-	15938662	1	AT1G42480	protein coding gene	AMB
Chr1	-	16134571	1	AT1G42980	protein coding gene	CDS
Chr1	-	16923579	1	AT1G44810	protein coding gene	5UTR
Chr1	-	17128533	1	AT1G45201	protein coding gene	AMB
Chr1	-	17253078	1	AT1G46554	ncRNA	exon
Chr1	-	17253158	1	AT1G46554	ncRNA	exon
Chr1	-	17401051	2	AT1G47440	pseudogene	pseudogenic_exon
Chr1	-	17560126	1	AT1G47710	protein coding gene	3UTR
Chr1	-	17568505	1	AT1G47740	protein coding gene	CDS
Chr1	-	17725294	1	AT1G48050	protein coding gene	CDS
Chr1	-	17789660	1	AT1G48170	protein coding gene	3UTR
Chr1	-	17868094	27	AT1G48350	protein coding gene	CDS
Chr1	-	18098127	1	AT1G48920	protein coding gene	5UTR
Chr1	-	18138390	1	AT1G49032	protein coding gene	CDS
Chr1	-	18305601	2	AT1G49450	protein coding gene	5UTR
Chr1	-	18459522	1	AT1G49860	protein coding gene	CDS
Chr1	-	18517667	1	AT1G50010	protein coding gene	5UTR
Chr1	-	18872398	1	AT1G50920	protein coding gene	CDS
Chr1	-	18979438	1	AT1G51190	protein coding gene	intron
Chr1	-	18986383	3	AT1G51200	protein coding gene	AMB
Chr1	-	19053181	2	AT1G51402	protein coding gene	intron
Chr1	-	19053236	1	AT1G51402	protein coding gene	intron
Chr1	-	19687078	1	AT1G52870	protein coding gene	CDS
Chr1	-	19687955	1	AT1G52870	protein coding gene	AMB
Chr1	-	19871636	1	AT1G53290	protein coding gene	CDS
Chr1	-	19923702	1	AT1G53390	protein coding gene	3UTR
Chr1	-	19965735	1	AT1G53490	protein coding gene	intron
Chr1	-	20058698	1	AT1G53720	protein coding gene	CDS
Chr1	-	20058906	1	AT1G53720	protein coding gene	CDS
Chr1	-	20059008	1	AT1G53720	protein coding gene	CDS
Chr1	-	20099835	1	AT1G53830	protein coding gene	CDS
Chr1	-	20390511	1	AT1G54580	protein coding gene	intron
Chr1	-	20447363	1	AT1G54820	protein coding gene	5UTR
Chr1	-	20505985	1	AT1G54970	protein coding gene	CDS
Chr1	-	21043402	1	AT1G56220	protein coding gene	5UTR
Chr1	-	21166375	1	AT1G56500	protein coding gene	CDS
Chr1	-	21169831	1	AT1G56510	protein coding gene	CDS
Chr1	-	21686910	1	AT1G58370	protein coding gene	CDS
Chr1	-	21761548	1	AT1G58602	protein coding gene	CDS
Chr1	-	21884142	1	AT1G59580	protein coding gene	5UTR
Chr1	-	21938408	6	AT1G59710	protein coding gene	5UTR
Chr1	-	21938488	1	AT1G59710	protein coding gene	5UTR
Chr1	-	22048398	1	AT1G59890	protein coding gene	CDS
Chr1	-	22292079	1	AT1G60500	protein coding gene	intron
Chr1	-	22700028	1	AT1G61520	protein coding gene	AMB
Chr1	-	22838229	1	AT1G61820	protein coding gene	intron
Chr1	-	22906660	1	AT1G61970	protein coding gene	3UTR
Chr1	-	22917015	1	AT1G62010	protein coding gene	CDS
Chr1	-	23330491	1	AT1G62975	protein coding gene	CDS
Chr1	-	23448951	1	AT1G63220	protein coding gene	5UTR
Chr1	-	23516649	1	AT1G63420	protein coding gene	CDS
Chr1	-	23518781	1	AT1G63420	protein coding gene	3UTR
Chr1	-	23622138	2	AT1G63690	protein coding gene	3UTR
Chr1	-	23779271	2	AT1G64065	protein coding gene	CDS
Chr1	-	23790800	1	AT1G64090	protein coding gene	3UTR
Chr1	-	23888368	1	AT1G64360	protein coding gene	3UTR
Chr1	-	23889209	4	AT1G64370	protein coding gene	CDS
Chr1	-	23889274	1	AT1G64370	protein coding gene	CDS
Chr1	-	23889417	9	AT1G64370	protein coding gene	CDS
Chr1	-	23958252	1	AT1G64520	protein coding gene	3UTR
Chr1	-	23968807	2	AT1G64550	protein coding gene	5UTR
Chr1	-	23969247	1	AT1G64550	protein coding gene	CDS
Chr1	-	24044687	5	AT1G64710	protein coding gene	AMB
Chr1	-	24059419	1	AT1G64770	protein coding gene	AMB
Chr1	-	24095269	1	AT1G64840	protein coding gene	3UTR
Chr1	-	24294267	1	AT1G65390	protein coding gene	AMB
Chr1	-	24390723	1	AT1G65590	protein coding gene	intron
Chr1	-	24485105	2	AT1G65820	protein coding gene	5UTR
Chr1	-	24491354	1	AT1G65840	protein coding gene	intron
Chr1	-	24538943	2	AT1G65930	protein coding gene	5UTR
Chr1	-	24614801	3	AT1G66120	protein coding gene	3UTR
Chr1	-	24648339	1	AT1G66180	protein coding gene	CDS
Chr1	-	24749943	1	AT1G66350	protein coding gene	3UTR
Chr1	-	24840459	1	AT1G66580	protein coding gene	3UTR
Chr1	-	24884399	1	AT1G66725	miRNA	exon
Chr1	-	24952659	2	AT1G66880	protein coding gene	intron
Chr1	-	24952693	1	AT1G66880	protein coding gene	intron
Chr1	-	25036628	1	AT1G67060	protein coding gene	5UTR
Chr1	-	25057493	1	AT1G67105	ncRNA	exon
Chr1	-	25057752	1	AT1G67105	ncRNA	exon
Chr1	-	25495745	1	AT1G68010	protein coding gene	3UTR
Chr1	-	25499587	1	AT1G68020	protein coding gene	AMB
Chr1	-	25560778	2	AT1G68190	protein coding gene	CDS
Chr1	-	25643733	1	AT1G68390	protein coding gene	intron
Chr1	-	25644696	1	AT1G68390	protein coding gene	intron
Chr1	-	25693829	1	AT1G68490	protein coding gene	intron
Chr1	-	25695360	1	AT1G68490	protein coding gene	3UTR
Chr1	-	25785548	1	AT1G68680	protein coding gene	5UTR
Chr1	-	25785597	1	AT1G68680	protein coding gene	5UTR
Chr1	-	25786688	4	AT1G68680	protein coding gene	3UTR
Chr1	-	25868553	1	AT1G68820	protein coding gene	CDS
Chr1	-	25926963	128	AT1G68945	protein coding gene	5UTR
Chr1	-	26069565	1	AT1G69340	protein coding gene	intron
Chr1	-	26129243	1	AT1G69520	protein coding gene	intron
Chr1	-	26172881	1	AT1G69580	protein coding gene	intron
Chr1	-	26571752	1	AT1G70505	protein coding gene	CDS
Chr1	-	26656869	1	AT1G70700	protein coding gene	3UTR
Chr1	-	26755375	1	AT1G70950	protein coding gene	3UTR
Chr1	-	26787667	1	AT1G71010	protein coding gene	CDS
Chr1	-	26936892	1	AT1G71500	protein coding gene	CDS
Chr1	-	27093844	1	AT1G71970	protein coding gene	3UTR
Chr1	-	27100092	1	AT1G71980	protein coding gene	3UTR
Chr1	-	27312522	1	AT1G72520	protein coding gene	CDS
Chr1	-	27371558	1	AT1G72700	protein coding gene	3UTR
Chr1	-	27375265	2	AT1G72710	protein coding gene	CDS
Chr1	-	27384197	1	AT1G72750	protein coding gene	3UTR
Chr1	-	27433438	1	AT1G72900	protein coding gene	CDS
Chr1	-	27507557	1	AT1G73160	protein coding gene	CDS
Chr1	-	27519329	1	AT1G73180	protein coding gene	CDS
Chr1	-	27736723	1	AT1G73750	protein coding gene	CDS
Chr1	-	27779666	2	AT1G73870	protein coding gene	CDS
Chr1	-	27916752	1	AT1G74230	protein coding gene	CDS
Chr1	-	27916844	1	AT1G74230	protein coding gene	CDS
Chr1	-	27966971	1	AT1G74410	protein coding gene	CDS
Chr1	-	27983864	1	AT1G74450	protein coding gene	CDS
Chr1	-	28016630	1	AT1G74550	protein coding gene	CDS
Chr1	-	28041844	1	AT1G74650	protein coding gene	CDS
Chr1	-	28147375	1	AT1G74940	protein coding gene	3UTR
Chr1	-	28274977	1	AT1G75360	protein coding gene	5UTR
Chr1	-	28430003	1	AT1G75710	protein coding gene	intron
Chr1	-	28663600	1	AT1G76405	protein coding gene	AMB
Chr1	-	28696138	3	AT1G76490	protein coding gene	CDS
Chr1	-	28698100	1	AT1G76490	protein coding gene	CDS
Chr1	-	28698339	1	AT1G76490	protein coding gene	3UTR
Chr1	-	28698418	1	AT1G76490	protein coding gene	3UTR
Chr1	-	28717234	1	AT1G76520	protein coding gene	CDS
Chr1	-	28741979	1	AT1G76590	protein coding gene	3UTR
Chr1	-	28857355	1	AT1G76870	protein coding gene	CDS
Chr1	-	28857424	1	AT1G76870	protein coding gene	CDS
Chr1	-	28933806	1	AT1G76990	protein coding gene	intron
Chr1	-	28933929	1	AT1G76990	protein coding gene	CDS
Chr1	-	28933991	1	AT1G76990	protein coding gene	intron
Chr1	-	28934426	1	AT1G76990	protein coding gene	CDS
Chr1	-	28935531	5	AT1G76990	protein coding gene	3UTR
Chr1	-	29038401	1	AT1G77290	protein coding gene	AMB
Chr1	-	29119687	1	AT1G77490	protein coding gene	intron
Chr1	-	29130413	1	AT1G77520	protein coding gene	5UTR
Chr1	-	29130993	1	AT1G77520	protein coding gene	CDS
Chr1	-	29332244	1	AT1G78000	protein coding gene	CDS
Chr1	-	29332338	3	AT1G78000	protein coding gene	intron
Chr1	-	29346509	5	AT1G78040	protein coding gene	CDS
Chr1	-	29358318	2	AT1G78070	protein coding gene	CDS
Chr1	-	29365652	1	AT1G78080	protein coding gene	CDS
Chr1	-	29415045	1	AT1G78170	protein coding gene	3UTR
Chr1	-	29421733	1	AT1G78200	protein coding gene	3UTR
Chr1	-	29506897	1	AT1G78420	protein coding gene	CDS
Chr1	-	29577560	1	AT1G78630	protein coding gene	3UTR
Chr1	-	29587901	1	AT1G78660	protein coding gene	CDS
Chr1	-	29664617	3	AT1G78900	protein coding gene	3UTR
Chr1	-	29703752	1	AT1G78970	protein coding gene	CDS
Chr1	-	29782274	1	AT1G79170	protein coding gene	CDS
Chr1	-	29860669	2	AT1G79380	protein coding gene	5UTR
Chr1	-	29860728	1	AT1G79380	protein coding gene	5UTR
Chr1	-	29947515	1	AT1G79590	protein coding gene	CDS
Chr1	-	30044747	1	AT1G79870	protein coding gene	5UTR
Chr1	-	30077405	1	AT1G79950	protein coding gene	intron
Chr1	-	30085381	1	AT1G79990	protein coding gene	AMB
Chr1	-	30120355	1	AT1G80070	protein coding gene	CDS
Chr1	-	30152167	9	AT1G80160	protein coding gene	3UTR
Chr1	-	30152200	3	AT1G80160	protein coding gene	3UTR
Chr1	-	30242595	1	AT1G80440	protein coding gene	CDS
Chr1	-	30242880	1	AT1G80440	protein coding gene	3UTR
Chr1	-	30337550	1	AT1G80720	protein coding gene	3UTR
Chr1	-	30359016	1	AT1G80780	protein coding gene	CDS
Chr2	+	96498	1	AT2G01140	protein coding gene	5UTR
Chr2	+	133153	1	AT2G01250	protein coding gene	AMB
Chr2	+	144154	1	AT2G01275	protein coding gene	intron
Chr2	+	183252	3	AT2G01420	protein coding gene	5UTR
Chr2	+	290761	1	AT2G01660	protein coding gene	3UTR
Chr2	+	313546	1	AT2G01690	protein coding gene	5UTR
Chr2	+	357696	1	AT2G01820	protein coding gene	CDS
Chr2	+	470116	1	AT2G02000	protein coding gene	intron
Chr2	+	520653	6	AT2G02080	protein coding gene	AMB
Chr2	+	520697	1	AT2G02080	protein coding gene	intron
Chr2	+	520808	1	AT2G02080	protein coding gene	intron
Chr2	+	619376	2	AT2G02360	protein coding gene	3UTR
Chr2	+	970490	1	AT2G03220	protein coding gene	CDS
Chr2	+	1019745	1	AT2G03350	protein coding gene	CDS
Chr2	+	1031141	3	AT2G03390	protein coding gene	intron
Chr2	+	1040008	2	AT2G03440	protein coding gene	5UTR
Chr2	+	1040089	2	AT2G03440	protein coding gene	5UTR
Chr2	+	1149043	1	AT2G03750	protein coding gene	5UTR
Chr2	+	1382740	1	AT2G04110	pseudogene	pseudogenic_exon
Chr2	+	1501767	1	AT2G04305	protein coding gene	CDS
Chr2	+	2084851	1	AT2G05630	protein coding gene	5UTR
Chr2	+	2289225	1	AT2G05940	protein coding gene	CDS
Chr2	+	2430694	1	AT2G06210	protein coding gene	CDS
Chr2	+	2843266	3	AT2G06925	protein coding gene	5UTR
Chr2	+	2921255	22	AT2G07042	ncRNA	intron
Chr2	+	2921290	2	AT2G07042	ncRNA	intron
Chr2	+	2921371	146	AT2G07042	ncRNA	intron
Chr2	+	2983190	3	AT2G07180	protein coding gene	intron
Chr2	+	3202498	1	AT2G07620	transposable element gene	exon
Chr2	+	4311987	3	AT2G10940	protein coding gene	CDS
Chr2	+	4341282	1	AT2G11000	protein coding gene	3UTR
Chr2	+	4417647	1	AT2G11140	transposable element gene	exon
Chr2	+	4482821	1	AT2G11240	transposable element gene	exon
Chr2	+	4482848	1	AT2G11240	transposable element gene	exon
Chr2	+	4482891	1	AT2G11240	transposable element gene	exon
Chr2	+	5050578	1	AT2G12462	protein coding gene	3UTR
Chr2	+	5593182	1	AT2G13440	protein coding gene	3UTR
Chr2	+	5649504	1	AT2G13550	protein coding gene	5UTR
Chr2	+	5649562	1	AT2G13550	protein coding gene	5UTR
Chr2	+	5649741	1	AT2G13550	protein coding gene	5UTR
Chr2	+	5649790	4	AT2G13550	protein coding gene	5UTR
Chr2	+	5675798	2	AT2G13610	protein coding gene	5UTR
Chr2	+	5687699	1	AT2G13650	protein coding gene	AMB
Chr2	+	5933000	1	AT2G14095	protein coding gene	CDS
Chr2	+	6525247	1	AT2G15060	transposable element gene	exon
Chr2	+	6891174	1	AT2G15820	protein coding gene	CDS
Chr2	+	6918051	1	AT2G15880	protein coding gene	CDS
Chr2	+	6918228	1	AT2G15880	protein coding gene	CDS
Chr2	+	7443056	1	AT2G17110	protein coding gene	3UTR
Chr2	+	7478011	2	AT2G17190	protein coding gene	3UTR
Chr2	+	7482191	1	AT2G17200	protein coding gene	CDS
Chr2	+	7483076	1	AT2G17200	protein coding gene	CDS
Chr2	+	7630786	1	AT2G17540	protein coding gene	CDS
Chr2	+	7725698	1	AT2G17780	protein coding gene	AMB
Chr2	+	7757167	1	AT2G17840	protein coding gene	CDS
Chr2	+	7767849	1	AT2G17880	protein coding gene	5UTR
Chr2	+	8112845	1	AT2G18710	protein coding gene	CDS
Chr2	+	8497255	1	AT2G19660	protein coding gene	CDS
Chr2	+	8524171	1	AT2G19780	protein coding gene	5UTR
Chr2	+	8531467	1	AT2G19800	protein coding gene	CDS
Chr2	+	8638014	1	AT2G20010	protein coding gene	CDS
Chr2	+	8723034	1	AT2G20210	protein coding gene	CDS
Chr2	+	8739657	2	AT2G20270	protein coding gene	5UTR
Chr2	+	8880382	2	AT2G20610	protein coding gene	5UTR
Chr2	+	8934173	1	AT2G20725	protein coding gene	CDS
Chr2	+	9001297	3	AT2G20930	protein coding gene	CDS
Chr2	+	9001693	1	AT2G20930	protein coding gene	5UTR
Chr2	+	9071827	1	AT2G21170	protein coding gene	CDS
Chr2	+	9590874	1	AT2G22570	protein coding gene	5UTR
Chr2	+	9803813	1	AT2G23030	protein coding gene	CDS
Chr2	+	9847955	4	AT2G23140	protein coding gene	intron
Chr2	+	9905867	1	AT2G23290	protein coding gene	5UTR
Chr2	+	9930451	1	AT2G23330	transposable element gene	exon
Chr2	+	9988847	1	AT2G23450	protein coding gene	3UTR
Chr2	+	10030346	1	AT2G23560	protein coding gene	5UTR
Chr2	+	10044665	1	AT2G23610	protein coding gene	CDS
Chr2	+	10046434	2	AT2G23610	protein coding gene	5UTR
Chr2	+	10046501	11	AT2G23610	protein coding gene	5UTR
Chr2	+	10218888	1	AT2G24020	protein coding gene	CDS
Chr2	+	10286804	2	AT2G24200	protein coding gene	3UTR
Chr2	+	10329382	1	AT2G24270	protein coding gene	intron
Chr2	+	10401623	4	AT2G24500	protein coding gene	CDS
Chr2	+	10709709	1	AT2G25160	protein coding gene	intron
Chr2	+	10777310	1	AT2G25310	protein coding gene	3UTR
Chr2	+	10830259	6	AT2G25450	protein coding gene	3UTR
Chr2	+	10830305	1	AT2G25450	protein coding gene	CDS
Chr2	+	10830679	2	AT2G25450	protein coding gene	CDS
Chr2	+	10830783	1	AT2G25450	protein coding gene	CDS
Chr2	+	10831612	2	AT2G25450	protein coding gene	5UTR
Chr2	+	10834711	2	AT2G25460	protein coding gene	intron
Chr2	+	10930438	1	AT2G25670	protein coding gene	CDS
Chr2	+	11049607	1	AT2G25910	protein coding gene	CDS
Chr2	+	11075436	3	AT2G25970	protein coding gene	CDS
Chr2	+	11148775	1	AT2G26190	protein coding gene	CDS
Chr2	+	11160633	1	AT2G26215	transposable element gene	exon
Chr2	+	11160779	2	AT2G26215	transposable element gene	intron
Chr2	+	11171136	1	AT2G26250	protein coding gene	CDS
Chr2	+	11260073	1	AT2G26470	protein coding gene	CDS
Chr2	+	11290204	1	AT2G26540	protein coding gene	CDS
Chr2	+	11294379	1	AT2G26560	protein coding gene	CDS
Chr2	+	11333497	1	AT2G26650	protein coding gene	CDS
Chr2	+	11524187	1	AT2G27000	protein coding gene	CDS
Chr2	+	11814590	1	AT2G27700	protein coding gene	intron
Chr2	+	11911592	2	AT2G27960	protein coding gene	5UTR
Chr2	+	11911630	1	AT2G27960	protein coding gene	5UTR
Chr2	+	12135914	1	AT2G28380	protein coding gene	CDS
Chr2	+	12148895	1	AT2G28400	protein coding gene	CDS
Chr2	+	12415402	1	AT2G28900	protein coding gene	CDS
Chr2	+	12496485	1	AT2G29090	protein coding gene	CDS
Chr2	+	12625607	1	AT2G29450	protein coding gene	5UTR
Chr2	+	12769250	2	AT2G29960	protein coding gene	CDS
Chr2	+	12769301	1	AT2G29960	protein coding gene	CDS
Chr2	+	12796994	1	AT2G29995	protein coding gene	3UTR
Chr2	+	12797177	1	AT2G29995	protein coding gene	CDS
Chr2	+	12904448	1	AT2G30250	protein coding gene	CDS
Chr2	+	12906165	6	AT2G30260	protein coding gene	CDS
Chr2	+	12954050	1	AT2G30390	protein coding gene	5UTR
Chr2	+	12994208	1	AT2G30490	protein coding gene	CDS
Chr2	+	13001019	1	AT2G30505	protein coding gene	3UTR
Chr2	+	13084424	1	AT2G30700	protein coding gene	5UTR
Chr2	+	13085101	1	AT2G30700	protein coding gene	5UTR
Chr2	+	13287096	1	AT2G31180	protein coding gene	CDS
Chr2	+	13448108	1	AT2G31590	protein coding gene	CDS
Chr2	+	13473635	1	AT2G31680	protein coding gene	3UTR
Chr2	+	13639192	1	AT2G32060	protein coding gene	3UTR
Chr2	+	13641012	1	AT2G32070	protein coding gene	CDS
Chr2	+	13641057	1	AT2G32070	protein coding gene	CDS
Chr2	+	13714994	1	AT2G32290	protein coding gene	CDS
Chr2	+	13753165	1	AT2G32400	protein coding gene	intron
Chr2	+	13925332	1	AT2G32810	protein coding gene	5UTR
Chr2	+	13928634	2	AT2G32830	protein coding gene	intron
Chr2	+	13944857	1	AT2G32870	protein coding gene	3UTR
Chr2	+	13948984	1	AT2G32880	protein coding gene	CDS
Chr2	+	14047695	2	AT2G33150	protein coding gene	3UTR
Chr2	+	14121421	1	AT2G33320	protein coding gene	5UTR
Chr2	+	14121893	1	AT2G33320	protein coding gene	5UTR
Chr2	+	14121937	4	AT2G33320	protein coding gene	5UTR
Chr2	+	14122039	1	AT2G33320	protein coding gene	5UTR
Chr2	+	14178493	1	AT2G33470	protein coding gene	5UTR
Chr2	+	14309932	1	AT2G33830	protein coding gene	CDS
Chr2	+	14309994	3	AT2G33830	protein coding gene	CDS
Chr2	+	14325274	1	AT2G33860	protein coding gene	3UTR
Chr2	+	14379821	1	AT2G34040	protein coding gene	intron
Chr2	+	14532857	1	AT2G34480	protein coding gene	3UTR
Chr2	+	14535773	1	AT2G34490	protein coding gene	3UTR
Chr2	+	14545561	1	AT2G34510	protein coding gene	intron
Chr2	+	14641095	1	AT2G34710	protein coding gene	CDS
Chr2	+	14753306	1	AT2G35000	protein coding gene	5UTR
Chr2	+	14821842	3	AT2G35155	protein coding gene	5UTR
Chr2	+	14861819	1	AT2G35290	protein coding gene	CDS
Chr2	+	14863019	1	AT2G35300	protein coding gene	3UTR
Chr2	+	14900687	1	AT2G35420	protein coding gene	5UTR
Chr2	+	14905331	1	AT2G35450	protein coding gene	CDS
Chr2	+	15063844	1	AT2G35880	protein coding gene	CDS
Chr2	+	15070084	1	AT2G35900	protein coding gene	3UTR
Chr2	+	15070205	2	AT2G35900	protein coding gene	CDS
Chr2	+	15224721	4	AT2G36310	protein coding gene	CDS
Chr2	+	15226773	1	AT2G36310	protein coding gene	5UTR
Chr2	+	15272288	1	AT2G36400	protein coding gene	CDS
Chr2	+	15272433	2	AT2G36400	protein coding gene	CDS
Chr2	+	15300562	2	AT2G36470	protein coding gene	5UTR
Chr2	+	15300934	2	AT2G36470	protein coding gene	5UTR
Chr2	+	15369059	1	AT2G36680	protein coding gene	AMB
Chr2	+	15556626	1	AT2G37035	protein coding gene	CDS
Chr2	+	15620113	1	AT2G37190	protein coding gene	5UTR
Chr2	+	15634760	3	AT2G37220	protein coding gene	3UTR
Chr2	+	15636335	1	AT2G37220	protein coding gene	5UTR
Chr2	+	15698482	1	AT2G37410	protein coding gene	CDS
Chr2	+	15753703	1	AT2G37540	protein coding gene	CDS
Chr2	+	15978671	2	AT2G38130	protein coding gene	CDS
Chr2	+	16031392	1	AT2G38270	protein coding gene	CDS
Chr2	+	16033071	1	AT2G38270	protein coding gene	5UTR
Chr2	+	16157755	1	AT2G38640	protein coding gene	CDS
Chr2	+	16161658	1	AT2G38650	protein coding gene	AMB
Chr2	+	16161714	9	AT2G38650	protein coding gene	AMB
Chr2	+	16162010	1	AT2G38650	protein coding gene	CDS
Chr2	+	16195035	1	AT2G38740	protein coding gene	CDS
Chr2	+	16236907	1	AT2G38870	protein coding gene	intron
Chr2	+	16286562	1	AT2G39000	protein coding gene	AMB
Chr2	+	16447342	2	AT2G39380	protein coding gene	CDS
Chr2	+	16487156	1	AT2G39490	protein coding gene	CDS
Chr2	+	16561972	1	AT2G39710	protein coding gene	3UTR
Chr2	+	16572190	1	AT2G39730	protein coding gene	CDS
Chr2	+	16648632	1	AT2G39880	protein coding gene	CDS
Chr2	+	16648689	1	AT2G39880	protein coding gene	CDS
Chr2	+	16689771	2	AT2G39980	protein coding gene	CDS
Chr2	+	16734797	1	AT2G40080	protein coding gene	CDS
Chr2	+	16828928	1	AT2G40290	protein coding gene	3UTR
Chr2	+	17065476	1	AT2G40900	protein coding gene	CDS
Chr2	+	17262226	2	AT2G41410	protein coding gene	CDS
Chr2	+	17323777	1	AT2G41530	protein coding gene	CDS
Chr2	+	17516749	1	AT2G41960	protein coding gene	CDS
Chr2	+	17516782	1	AT2G41960	protein coding gene	CDS
Chr2	+	17519044	1	AT2G41960	protein coding gene	5UTR
Chr2	+	17817629	1	AT2G42820	protein coding gene	CDS
Chr2	+	18037471	1	AT2G43430	protein coding gene	CDS
Chr2	+	18167735	1	AT2G43870	protein coding gene	intron
Chr2	+	18188993	1	AT2G43920	protein coding gene	3UTR
Chr2	+	18305834	1	AT2G44290	protein coding gene	intron
Chr2	+	18442593	2	AT2G44740	protein coding gene	intron
Chr2	+	18462204	1	AT2G44790	protein coding gene	CDS
Chr2	+	18462230	4	AT2G44790	protein coding gene	CDS
Chr2	+	18462261	1	AT2G44790	protein coding gene	CDS
Chr2	+	18462656	3	AT2G44790	protein coding gene	intron
Chr2	+	18462816	3	AT2G44790	protein coding gene	intron
Chr2	+	18530220	1	AT2G44930	protein coding gene	CDS
Chr2	+	18695508	1	AT2G45350	protein coding gene	CDS
Chr2	+	18705617	2	AT2G45400	protein coding gene	intron
Chr2	+	18779990	1	AT2G45570	protein coding gene	CDS
Chr2	+	18808712	1	AT2G45660	protein coding gene	CDS
Chr2	+	18817715	1	AT2G45670	protein coding gene	intron
Chr2	+	18859006	1	AT2G45800	protein coding gene	AMB
Chr2	+	18863707	1	AT2G45820	protein coding gene	CDS
Chr2	+	18878598	1	AT2G45880	protein coding gene	3UTR
Chr2	+	18914287	1	AT2G45970	protein coding gene	5UTR
Chr2	+	19026230	1	AT2G46340	protein coding gene	CDS
Chr2	+	19088956	1	AT2G46500	protein coding gene	5UTR
Chr2	+	19138736	1	AT2G46610	protein coding gene	AMB
Chr2	+	19140433	1	AT2G46620	protein coding gene	CDS
Chr2	+	19165407	1	AT2G46680	protein coding gene	3UTR
Chr2	+	19349716	1	AT2G47130	protein coding gene	CDS
Chr2	+	19400573	1	AT2G47250	protein coding gene	CDS
Chr2	+	19444513	1	AT2G47390	protein coding gene	CDS
Chr2	+	19461659	1	AT2G47430	protein coding gene	CDS
Chr2	+	19647996	1	AT2G48030	protein coding gene	CDS
Chr2	-	117335	1	AT2G01190	protein coding gene	3UTR
Chr2	-	236887	2	AT2G01520	protein coding gene	3UTR
Chr2	-	237018	2	AT2G01520	protein coding gene	3UTR
Chr2	-	434043	1	AT2G01940	protein coding gene	intron
Chr2	-	509173	1	AT2G02070	protein coding gene	3UTR
Chr2	-	538334	1	AT2G02120	protein coding gene	CDS
Chr2	-	540043	1	AT2G02130	protein coding gene	5UTR
Chr2	-	622626	1	AT2G02370	protein coding gene	CDS
Chr2	-	665237	2	AT2G02480	protein coding gene	CDS
Chr2	-	705400	1	AT2G02590	protein coding gene	CDS
Chr2	-	876723	1	AT2G03000	protein coding gene	intron
Chr2	-	1073213	1	AT2G03530	protein coding gene	CDS
Chr2	-	1163526	2	AT2G03810	protein coding gene	CDS
Chr2	-	1657797	1	AT2G04740	protein coding gene	intron
Chr2	-	1873647	1	AT2G05170	protein coding gene	3UTR
Chr2	-	1967328	1	AT2G05380	protein coding gene	intron
Chr2	-	1993947	1	AT2G05440	protein coding gene	CDS
Chr2	-	2023788	1	AT2G05518	ncRNA	exon
Chr2	-	2145658	1	AT2G05710	protein coding gene	CDS
Chr2	-	2324888	1	AT2G05990	protein coding gene	3UTR
Chr2	-	2335751	1	AT2G06005	protein coding gene	intron
Chr2	-	2900791	1	AT2G06990	protein coding gene	intron
Chr2	-	4621407	1	AT2G11520	protein coding gene	CDS
Chr2	-	4621541	2	AT2G11520	protein coding gene	3UTR
Chr2	-	5908260	1	AT2G14045	protein coding gene	AMB
Chr2	-	6214801	1	AT2G14560	protein coding gene	AMB
Chr2	-	6315706	1	AT2G14750	protein coding gene	3UTR
Chr2	-	6512127	1	AT2G15042	protein coding gene	CDS
Chr2	-	6519089	1	AT2G15050	protein coding gene	CDS
Chr2	-	6798076	2	AT2G15580	protein coding gene	CDS
Chr2	-	6812313	1	AT2G15620	protein coding gene	CDS
Chr2	-	7051135	1	AT2G16280	protein coding gene	5UTR
Chr2	-	7502919	1	AT2G17250	protein coding gene	CDS
Chr2	-	7554913	1	AT2G17380	protein coding gene	3UTR
Chr2	-	7563469	1	AT2G17410	protein coding gene	CDS
Chr2	-	7693187	1	AT2G17705	protein coding gene	3UTR
Chr2	-	7754763	1	AT2G17830	protein coding gene	CDS
Chr2	-	7936626	1	AT2G18240	protein coding gene	3UTR
Chr2	-	7941453	1	AT2G18250	protein coding gene	CDS
Chr2	-	7980853	1	AT2G18370	protein coding gene	CDS
Chr2	-	7981527	1	AT2G18370	protein coding gene	3UTR
Chr2	-	8059331	3	AT2G18560	protein coding gene	5UTR
Chr2	-	8060875	1	AT2G18560	protein coding gene	3UTR
Chr2	-	8063322	1	AT2G18570	protein coding gene	5UTR
Chr2	-	8094606	1	AT2G18670	protein coding gene	3UTR
Chr2	-	8095781	1	AT2G18680	protein coding gene	3UTR
Chr2	-	8123267	1	AT2G18740	protein coding gene	5UTR
Chr2	-	8123298	6	AT2G18740	protein coding gene	5UTR
Chr2	-	8128053	1	AT2G18750	protein coding gene	CDS
Chr2	-	8128422	1	AT2G18750	protein coding gene	3UTR
Chr2	-	8170812	2	AT2G18876	protein coding gene	CDS
Chr2	-	8170931	6	AT2G18876	protein coding gene	intron
Chr2	-	8736743	3	AT2G20260	protein coding gene	5UTR
Chr2	-	8980640	1	AT2G20860	protein coding gene	CDS
Chr2	-	9007807	2	AT2G20960	protein coding gene	CDS
Chr2	-	9014865	1	AT2G20990	protein coding gene	CDS
Chr2	-	9156651	1	AT2G21390	protein coding gene	3UTR
Chr2	-	9166117	1	AT2G21410	protein coding gene	CDS
Chr2	-	9297878	1	AT2G21790	protein coding gene	3UTR
Chr2	-	9316527	1	AT2G21850	protein coding gene	intron
Chr2	-	9384616	1	AT2G22070	protein coding gene	CDS
Chr2	-	9387422	1	AT2G22080	protein coding gene	intron
Chr2	-	9490146	1	AT2G22330	protein coding gene	intron
Chr2	-	9490177	1	AT2G22330	protein coding gene	intron
Chr2	-	9587880	1	AT2G22560	protein coding gene	CDS
Chr2	-	9636588	2	AT2G22670	protein coding gene	5UTR
Chr2	-	9737625	1	AT2G22860	protein coding gene	5UTR
Chr2	-	9842334	7	AT2G23120	protein coding gene	CDS
Chr2	-	9844299	2	AT2G23130	protein coding gene	AMB
Chr2	-	9881244	1	AT2G23200	protein coding gene	CDS
Chr2	-	9926271	1	AT2G23320	protein coding gene	3UTR
Chr2	-	10241998	2	AT2G24090	protein coding gene	5UTR
Chr2	-	10539069	1	AT2G24750	pseudogene	pseudogenic_exon
Chr2	-	10685360	1	AT2G25110	protein coding gene	CDS
Chr2	-	10734024	1	AT2G25190	protein coding gene	5UTR
Chr2	-	10735425	1	AT2G25190	protein coding gene	CDS
Chr2	-	10799875	1	AT2G25350	protein coding gene	intron
Chr2	-	10856986	3	AT2G25510	protein coding gene	AMB
Chr2	-	10862203	1	AT2G25520	protein coding gene	3UTR
Chr2	-	11013886	1	AT2G25810	protein coding gene	CDS
Chr2	-	11042620	2	AT2G25900	protein coding gene	CDS
Chr2	-	11121337	1	AT2G26110	protein coding gene	CDS
Chr2	-	11164594	1	AT2G26230	protein coding gene	5UTR
Chr2	-	11197951	1	AT2G26300	protein coding gene	intron
Chr2	-	11270469	6	AT2G26500	protein coding gene	CDS
Chr2	-	11270574	3	AT2G26500	protein coding gene	CDS
Chr2	-	11270610	3	AT2G26500	protein coding gene	AMB
Chr2	-	11341917	1	AT2G26670	protein coding gene	CDS
Chr2	-	11365635	2	AT2G26695	protein coding gene	CDS
Chr2	-	11390432	1	AT2G26730	protein coding gene	intron
Chr2	-	11390498	3	AT2G26730	protein coding gene	intron
Chr2	-	11390694	1	AT2G26730	protein coding gene	CDS
Chr2	-	11484548	8	AT2G26910	protein coding gene	CDS
Chr2	-	11512876	1	AT2G26975	protein coding gene	5UTR
Chr2	-	11512929	1	AT2G26975	protein coding gene	5UTR
Chr2	-	11986785	1	AT2G28120	protein coding gene	CDS
Chr2	-	12014505	43	AT2G28190	protein coding gene	5UTR
Chr2	-	12469817	1	AT2G29020	protein coding gene	5UTR
Chr2	-	12678967	1	AT2G29660	protein coding gene	5UTR
Chr2	-	12679049	2	AT2G29660	protein coding gene	5UTR
Chr2	-	12679111	1	AT2G29660	protein coding gene	5UTR
Chr2	-	12779429	1	AT2G29970	protein coding gene	CDS
Chr2	-	12973218	1	AT2G30440	protein coding gene	5UTR
Chr2	-	13015884	1	AT2G30550	protein coding gene	CDS
Chr2	-	13017063	1	AT2G30550	protein coding gene	AMB
Chr2	-	13139080	1	AT2G30860	protein coding gene	5UTR
Chr2	-	13162680	1	AT2G30930	protein coding gene	CDS
Chr2	-	13331458	1	AT2G31270	protein coding gene	intron
Chr2	-	13379126	2	AT2G31370	protein coding gene	AMB
Chr2	-	13497236	2	AT2G31750	protein coding gene	5UTR
Chr2	-	13648065	1	AT2G32100	protein coding gene	CDS
Chr2	-	13659230	6	AT2G32150	protein coding gene	CDS
Chr2	-	13660624	1	AT2G32150	protein coding gene	3UTR
Chr2	-	13678025	1	AT2G32210	protein coding gene	5UTR
Chr2	-	13774543	1	AT2G32430	protein coding gene	3UTR
Chr2	-	13884929	1	AT2G32730	protein coding gene	intron
Chr2	-	14079637	1	AT2G33220	protein coding gene	CDS
Chr2	-	14173785	1	AT2G33450	protein coding gene	CDS
Chr2	-	14181792	1	AT2G33480	protein coding gene	intron
Chr2	-	14576512	1	AT2G34610	protein coding gene	3UTR
Chr2	-	14759978	1	AT2G35020	protein coding gene	CDS
Chr2	-	15047830	1	AT2G35800	protein coding gene	CDS
Chr2	-	15166439	1	AT2G36120	protein coding gene	3UTR
Chr2	-	15261606	1	AT2G36380	protein coding gene	CDS
Chr2	-	15269116	1	AT2G36390	protein coding gene	intron
Chr2	-	15290475	1	AT2G36430	protein coding gene	CDS
Chr2	-	15516015	1	AT2G36950	protein coding gene	intron
Chr2	-	15516097	2	AT2G36950	protein coding gene	intron
Chr2	-	15609089	1	AT2G37160	protein coding gene	CDS
Chr2	-	15668876	2	AT2G37320	protein coding gene	3UTR
Chr2	-	15706858	1	AT2G37430	protein coding gene	CDS
Chr2	-	15706969	3	AT2G37430	protein coding gene	CDS
Chr2	-	15794328	1	AT2G37650	protein coding gene	CDS
Chr2	-	15935920	1	AT2G38080	protein coding gene	CDS
Chr2	-	15976790	1	AT2G38120	protein coding gene	CDS
Chr2	-	15976836	1	AT2G38120	protein coding gene	3UTR
Chr2	-	16078199	1	AT2G38380	protein coding gene	CDS
Chr2	-	16078343	1	AT2G38380	protein coding gene	3UTR
Chr2	-	16129041	9	AT2G38530	protein coding gene	3UTR
Chr2	-	16130382	1	AT2G38540	protein coding gene	5UTR
Chr2	-	16130590	1	AT2G38540	protein coding gene	CDS
Chr2	-	16292025	1	AT2G39010	protein coding gene	intron
Chr2	-	16292602	4	AT2G39010	protein coding gene	CDS
Chr2	-	16293666	1	AT2G39010	protein coding gene	CDS
Chr2	-	16293786	1	AT2G39010	protein coding gene	3UTR
Chr2	-	16295807	1	AT2G39020	protein coding gene	CDS
Chr2	-	16460371	32	AT2G39420	protein coding gene	5UTR
Chr2	-	16460423	1	AT2G39420	protein coding gene	5UTR
Chr2	-	16460543	2	AT2G39420	protein coding gene	intron
Chr2	-	16460723	1	AT2G39420	protein coding gene	CDS
Chr2	-	16460748	2	AT2G39420	protein coding gene	CDS
Chr2	-	16474886	2	AT2G39460	protein coding gene	AMB
Chr2	-	16476008	3	AT2G39460	protein coding gene	3UTR
Chr2	-	16508309	1	AT2G39570	protein coding gene	CDS
Chr2	-	16516874	1	AT2G39580	protein coding gene	CDS
Chr2	-	16671231	2	AT2G39930	protein coding gene	intron
Chr2	-	16774356	1	AT2G40140	protein coding gene	3UTR
Chr2	-	16777207	5	AT2G40150	protein coding gene	3UTR
Chr2	-	16777260	6	AT2G40150	protein coding gene	3UTR
Chr2	-	16777640	6	AT2G40160	protein coding gene	CDS
Chr2	-	16778451	1	AT2G40160	protein coding gene	intron
Chr2	-	17112877	1	AT2G41000	protein coding gene	AMB
Chr2	-	17113006	1	AT2G41000	protein coding gene	AMB
Chr2	-	17133866	1	AT2G41080	protein coding gene	CDS
Chr2	-	17133923	7	AT2G41080	protein coding gene	CDS
Chr2	-	17138098	1	AT2G41100	protein coding gene	AMB
Chr2	-	17139259	1	AT2G41100	protein coding gene	CDS
Chr2	-	17139286	3	AT2G41100	protein coding gene	CDS
Chr2	-	17139384	16	AT2G41100	protein coding gene	CDS
Chr2	-	17228348	1	AT2G41330	protein coding gene	3UTR
Chr2	-	17252789	2	AT2G41380	protein coding gene	CDS
Chr2	-	17507556	2	AT2G41940	protein coding gene	CDS
Chr2	-	17584076	1	AT2G42190	protein coding gene	3UTR
Chr2	-	17625709	10	AT2G42310	protein coding gene	3UTR
Chr2	-	17784230	1	AT2G42710	protein coding gene	intron
Chr2	-	17784312	1	AT2G42710	protein coding gene	CDS
Chr2	-	17850798	1	AT2G42890	protein coding gene	CDS
Chr2	-	17887582	1	AT2G43010	protein coding gene	CDS
Chr2	-	17891911	1	AT2G43020	protein coding gene	5UTR
Chr2	-	17923412	1	AT2G43110	protein coding gene	intron
Chr2	-	18021830	1	AT2G43400	protein coding gene	CDS
Chr2	-	18067536	1	AT2G43510	protein coding gene	CDS
Chr2	-	18070510	2	AT2G43530	protein coding gene	CDS
Chr2	-	18216709	1	AT2G44010	protein coding gene	5UTR
Chr2	-	18216799	1	AT2G44010	protein coding gene	5UTR
Chr2	-	18262266	1	AT2G44160	protein coding gene	5UTR
Chr2	-	18282393	1	AT2G44210	protein coding gene	CDS
Chr2	-	18333618	33	AT2G44430	protein coding gene	CDS
Chr2	-	18333662	1	AT2G44430	protein coding gene	CDS
Chr2	-	18414363	1	AT2G44620	protein coding gene	CDS
Chr2	-	18610447	1	AT2G45135	protein coding gene	3UTR
Chr2	-	18626508	1	AT2G45180	protein coding gene	CDS
Chr2	-	18626556	2	AT2G45180	protein coding gene	CDS
Chr2	-	18626592	1	AT2G45180	protein coding gene	CDS
Chr2	-	18626693	6	AT2G45180	protein coding gene	CDS
Chr2	-	18669903	1	AT2G45270	protein coding gene	3UTR
Chr2	-	18727887	1	AT2G45430	protein coding gene	CDS
Chr2	-	18789647	1	AT2G45600	protein coding gene	5UTR
Chr2	-	18832237	2	AT2G45710	protein coding gene	3UTR
Chr2	-	18899482	1	AT2G45920	protein coding gene	CDS
Chr2	-	18977389	2	AT2G46210	protein coding gene	5UTR
Chr2	-	18977511	1	AT2G46210	protein coding gene	5UTR
Chr2	-	18980430	1	AT2G46220	protein coding gene	CDS
Chr2	-	18980594	4	AT2G46220	protein coding gene	3UTR
Chr2	-	18980635	1	AT2G46220	protein coding gene	3UTR
Chr2	-	19036399	1	AT2G46370	protein coding gene	3UTR
Chr2	-	19059511	1	AT2G46430	protein coding gene	CDS
Chr2	-	19100153	1	AT2G46520	protein coding gene	3UTR
Chr2	-	19108226	1	AT2G46530	protein coding gene	3UTR
Chr2	-	19240109	1	AT2G46810	protein coding gene	intron
Chr2	-	19240996	1	AT2G46810	protein coding gene	intron
Chr2	-	19244905	1	AT2G46820	protein coding gene	3UTR
Chr2	-	19366629	1	AT2G47170	protein coding gene	5UTR
Chr2	-	19446864	5	AT2G47400	protein coding gene	5UTR
Chr2	-	19453589	1	AT2G47410	protein coding gene	intron
Chr2	-	19469764	1	AT2G47440	protein coding gene	5UTR
Chr2	-	19469820	1	AT2G47440	protein coding gene	5UTR
Chr2	-	19473833	1	AT2G47450	protein coding gene	CDS
Chr2	-	19478286	1	AT2G47460	protein coding gene	intron
Chr2	-	19556337	2	AT2G47730	protein coding gene	5UTR
Chr2	-	19558735	1	AT2G47730	protein coding gene	intron
Chr2	-	19672668	1	AT2G48100	protein coding gene	AMB
Chr3	+	39759	1	AT3G01120	protein coding gene	CDS
Chr3	+	62277	5	AT3G01180	protein coding gene	3UTR
Chr3	+	89063	1	AT3G01290	protein coding gene	CDS
Chr3	+	89143	1	AT3G01290	protein coding gene	intron
Chr3	+	161530	1	AT3G01420	protein coding gene	intron
Chr3	+	195183	13	AT3G01500	protein coding gene	CDS
Chr3	+	195266	1	AT3G01500	protein coding gene	CDS
Chr3	+	196140	1	AT3G01500	protein coding gene	intron
Chr3	+	196200	3	AT3G01500	protein coding gene	intron
Chr3	+	236470	1	AT3G01620	protein coding gene	intron
Chr3	+	293839	1	AT3G01820	protein coding gene	3UTR
Chr3	+	320883	2	AT3G01930	protein coding gene	AMB
Chr3	+	320968	1	AT3G01930	protein coding gene	AMB
Chr3	+	527076	1	AT3G02520	protein coding gene	CDS
Chr3	+	602632	1	AT3G02780	protein coding gene	CDS
Chr3	+	621109	2	AT3G02850	protein coding gene	intron
Chr3	+	825651	1	AT3G03470	protein coding gene	CDS
Chr3	+	937253	1	AT3G03740	protein coding gene	CDS
Chr3	+	1018305	1	AT3G03940	protein coding gene	intron
Chr3	+	1038148	4	AT3G04010	protein coding gene	intron
Chr3	+	1039420	1	AT3G04010	protein coding gene	5UTR
Chr3	+	1072166	1	AT3G04090	protein coding gene	3UTR
Chr3	+	1101832	1	AT3G04190	protein coding gene	3UTR
Chr3	+	1106253	4	AT3G04210	protein coding gene	CDS
Chr3	+	1106321	1	AT3G04210	protein coding gene	CDS
Chr3	+	1106391	1	AT3G04210	protein coding gene	CDS
Chr3	+	1106451	18	AT3G04210	protein coding gene	CDS
Chr3	+	1134936	1	AT3G04290	protein coding gene	intron
Chr3	+	1235404	1	AT3G04580	protein coding gene	3UTR
Chr3	+	1286073	1	AT3G04720	protein coding gene	intron
Chr3	+	1290599	3	AT3G04730	protein coding gene	5UTR
Chr3	+	1523276	1	AT3G05345	protein coding gene	CDS
Chr3	+	1531080	1	AT3G05350	protein coding gene	intron
Chr3	+	1620052	1	AT3G05580	protein coding gene	5UTR
Chr3	+	1682063	2	AT3G05700	protein coding gene	3UTR
Chr3	+	1682269	1	AT3G05700	protein coding gene	3UTR
Chr3	+	1824816	1	AT3G06040	protein coding gene	CDS
Chr3	+	1824866	1	AT3G06040	protein coding gene	CDS
Chr3	+	1991546	1	AT3G06483	protein coding gene	CDS
Chr3	+	2039781	1	AT3G06550	protein coding gene	CDS
Chr3	+	2039807	1	AT3G06550	protein coding gene	CDS
Chr3	+	2059674	1	AT3G06600	protein coding gene	CDS
Chr3	+	2117492	7	AT3G06700	protein coding gene	3UTR
Chr3	+	2175464	1	AT3G06880	protein coding gene	CDS
Chr3	+	2384550	1	AT3G07460	protein coding gene	AMB
Chr3	+	2387039	1	AT3G07470	protein coding gene	3UTR
Chr3	+	2394842	5	AT3G07520	protein coding gene	3UTR
Chr3	+	2407521	1	AT3G07540	protein coding gene	5UTR
Chr3	+	2580099	7	AT3G08505	protein coding gene	3UTR
Chr3	+	2580159	1	AT3G08505	protein coding gene	3UTR
Chr3	+	2580239	1	AT3G08505	protein coding gene	3UTR
Chr3	+	2584186	2	AT3G08510	protein coding gene	CDS
Chr3	+	2605599	3	AT3G08580	protein coding gene	3UTR
Chr3	+	2609070	1	AT3G08590	protein coding gene	CDS
Chr3	+	2610539	1	AT3G08590	protein coding gene	CDS
Chr3	+	2652019	1	AT3G08730	protein coding gene	CDS
Chr3	+	2823998	1	AT3G09200	protein coding gene	intron
Chr3	+	2841575	1	AT3G09260	protein coding gene	CDS
Chr3	+	2849269	2	AT3G09270	protein coding gene	5UTR
Chr3	+	3092042	2	AT3G10030	protein coding gene	3UTR
Chr3	+	3107584	7	AT3G10080	protein coding gene	CDS
Chr3	+	3109077	1	AT3G10090	protein coding gene	CDS
Chr3	+	3235648	1	AT3G10410	protein coding gene	CDS
Chr3	+	3324363	1	AT3G10640	protein coding gene	intron
Chr3	+	3422376	1	AT3G10940	protein coding gene	CDS
Chr3	+	3491866	1	AT3G11130	protein coding gene	5UTR
Chr3	+	3628849	2	AT3G11530	protein coding gene	CDS
Chr3	+	3779502	1	AT3G11940	protein coding gene	AMB
Chr3	+	3780942	1	AT3G11945	protein coding gene	CDS
Chr3	+	3781465	1	AT3G11945	protein coding gene	CDS
Chr3	+	3854870	1	AT3G12100	protein coding gene	intron
Chr3	+	3860833	1	AT3G12120	protein coding gene	CDS
Chr3	+	3860949	1	AT3G12120	protein coding gene	CDS
Chr3	+	3861497	2	AT3G12120	protein coding gene	CDS
Chr3	+	3864227	1	AT3G12130	protein coding gene	3UTR
Chr3	+	3944653	1	AT3G12400	protein coding gene	CDS
Chr3	+	3962674	1	AT3G12500	protein coding gene	CDS
Chr3	+	4196312	1	AT3G13080	protein coding gene	AMB
Chr3	+	4220491	1	AT3G13120	protein coding gene	CDS
Chr3	+	4362055	1	AT3G13410	protein coding gene	3UTR
Chr3	+	4363970	2	AT3G13410	protein coding gene	CDS
Chr3	+	4384810	1	AT3G13460	protein coding gene	3UTR
Chr3	+	4396014	1	AT3G13490	protein coding gene	CDS
Chr3	+	4493629	2	AT3G13700	protein coding gene	5UTR
Chr3	+	4495337	1	AT3G13720	protein coding gene	CDS
Chr3	+	4495464	1	AT3G13720	protein coding gene	CDS
Chr3	+	4523074	1	AT3G13772	protein coding gene	CDS
Chr3	+	4533895	1	AT3G13790	protein coding gene	CDS
Chr3	+	4594914	1	AT3G13920	protein coding gene	5UTR
Chr3	+	4628046	1	AT3G13990	protein coding gene	CDS
Chr3	+	4657021	1	AT3G14060	protein coding gene	3UTR
Chr3	+	4657591	1	AT3G14060	protein coding gene	5UTR
Chr3	+	4658574	1	AT3G14067	protein coding gene	CDS
Chr3	+	4660584	1	AT3G14067	protein coding gene	CDS
Chr3	+	4743830	2	AT3G14240	protein coding gene	CDS
Chr3	+	4772322	1	AT3G14310	protein coding gene	CDS
Chr3	+	5296994	1	AT3G15630	protein coding gene	3UTR
Chr3	+	5297520	3	AT3G15630	protein coding gene	5UTR
Chr3	+	5348286	1	AT3G15810	protein coding gene	CDS
Chr3	+	5524991	1	AT3G16290	protein coding gene	CDS
Chr3	+	5618411	1	AT3G16520	protein coding gene	AMB
Chr3	+	5619502	1	AT3G16520	protein coding gene	CDS
Chr3	+	5669420	1	AT3G16640	protein coding gene	3UTR
Chr3	+	5686202	1	AT3G16690	protein coding gene	intron
Chr3	+	5686316	1	AT3G16690	protein coding gene	intron
Chr3	+	5776613	3	AT3G16920	protein coding gene	3UTR
Chr3	+	5788175	1	AT3G16950	protein coding gene	CDS
Chr3	+	5805967	1	AT3G17030	protein coding gene	intron
Chr3	+	5989837	1	AT3G17510	protein coding gene	CDS
Chr3	+	5990028	1	AT3G17510	protein coding gene	CDS
Chr3	+	6168876	1	AT3G18030	protein coding gene	5UTR
Chr3	+	6171494	4	AT3G18035	protein coding gene	CDS
Chr3	+	6445912	1	AT3G18730	protein coding gene	3UTR
Chr3	+	6499391	1	AT3G18850	protein coding gene	3UTR
Chr3	+	6549185	1	AT3G18990	protein coding gene	CDS
Chr3	+	6567614	4	AT3G19040	protein coding gene	intron
Chr3	+	6567714	2	AT3G19040	protein coding gene	intron
Chr3	+	6568966	3	AT3G19040	protein coding gene	intron
Chr3	+	6569139	1	AT3G19040	protein coding gene	intron
Chr3	+	6669837	1	AT3G19260	protein coding gene	CDS
Chr3	+	6670748	1	AT3G19260	protein coding gene	CDS
Chr3	+	6715542	1	AT3G19380	protein coding gene	CDS
Chr3	+	6716040	9	AT3G19380	protein coding gene	5UTR
Chr3	+	6759670	1	AT3G19500	protein coding gene	intron
Chr3	+	6790982	1	AT3G19553	protein coding gene	3UTR
Chr3	+	6817204	1	AT3G19620	protein coding gene	CDS
Chr3	+	6898282	1	AT3G19850	protein coding gene	3UTR
Chr3	+	7087987	1	AT3G20320	protein coding gene	intron
Chr3	+	7088055	1	AT3G20320	protein coding gene	intron
Chr3	+	7457436	1	AT3G21250	protein coding gene	3UTR
Chr3	+	7493434	30	AT3G21300	protein coding gene	3UTR
Chr3	+	7615533	2	AT3G21630	protein coding gene	3UTR
Chr3	+	7662613	1	AT3G21740	protein coding gene	CDS
Chr3	+	7795402	1	AT3G22120	protein coding gene	CDS
Chr3	+	7818985	2	AT3G22160	protein coding gene	5UTR
Chr3	+	7839968	1	AT3G22220	protein coding gene	intron
Chr3	+	8055565	1	AT3G22790	protein coding gene	CDS
Chr3	+	8063053	1	AT3G22800	protein coding gene	3UTR
Chr3	+	8179117	1	AT3G23020	protein coding gene	CDS
Chr3	+	8268497	1	AT3G23170	protein coding gene	CDS
Chr3	+	8387145	1	AT3G23420	protein coding gene	CDS
Chr3	+	8424052	1	AT3G23490	protein coding gene	CDS
Chr3	+	8457993	1	AT3G23570	protein coding gene	3UTR
Chr3	+	8589460	1	AT3G23810	protein coding gene	CDS
Chr3	+	8705871	1	AT3G24120	protein coding gene	3UTR
Chr3	+	8922465	2	AT3G24503	protein coding gene	intron
Chr3	+	8922502	1	AT3G24503	protein coding gene	intron
Chr3	+	8968453	1	AT3G24570	protein coding gene	CDS
Chr3	+	9270454	1	AT3G25520	protein coding gene	AMB
Chr3	+	9557583	1	AT3G26134	pseudogene	pseudogenic_exon
Chr3	+	9596771	1	AT3G26220	protein coding gene	CDS
Chr3	+	9596977	1	AT3G26220	protein coding gene	CDS
Chr3	+	9598624	1	AT3G26230	protein coding gene	CDS
Chr3	+	9598854	3	AT3G26230	protein coding gene	intron
Chr3	+	9641627	1	AT3G26310	protein coding gene	CDS
Chr3	+	9681834	1	AT3G26450	protein coding gene	CDS
Chr3	+	9681945	1	AT3G26450	protein coding gene	intron
Chr3	+	9683399	7	AT3G26450	protein coding gene	5UTR
Chr3	+	9946183	1	AT3G26980	protein coding gene	3UTR
Chr3	+	9946649	1	AT3G26980	protein coding gene	CDS
Chr3	+	9946722	1	AT3G26980	protein coding gene	CDS
Chr3	+	9961942	1	AT3G27020	protein coding gene	CDS
Chr3	+	9974190	1	AT3G27030	protein coding gene	CDS
Chr3	+	10040413	1	AT3G27190	protein coding gene	CDS
Chr3	+	10046454	1	AT3G27210	protein coding gene	intron
Chr3	+	10087753	1	AT3G27310	protein coding gene	intron
Chr3	+	10472452	1	AT3G28150	protein coding gene	CDS
Chr3	+	10472525	2	AT3G28150	protein coding gene	CDS
Chr3	+	10657395	1	AT3G28430	protein coding gene	3UTR
Chr3	+	10738693	7	AT3G28660	protein coding gene	3UTR
Chr3	+	10881114	1	AT3G28865	transposable element gene	exon
Chr3	+	10904450	5	AT3G28900	protein coding gene	5UTR
Chr3	+	10941670	1	AT3G28920	protein coding gene	5UTR
Chr3	+	10941713	1	AT3G28920	protein coding gene	5UTR
Chr3	+	10968147	1	AT3G28940	protein coding gene	3UTR
Chr3	+	10969330	2	AT3G28940	protein coding gene	5UTR
Chr3	+	10977432	2	AT3G28950	protein coding gene	5UTR
Chr3	+	11012910	1	AT3G29030	protein coding gene	CDS
Chr3	+	11977430	2	AT3G30390	protein coding gene	CDS
Chr3	+	12363950	1	AT3G30737	transposable element gene	exon
Chr3	+	15518649	1	AT3G43610	protein coding gene	CDS
Chr3	+	15518902	1	AT3G43610	protein coding gene	intron
Chr3	+	15664522	5	AT3G43810	protein coding gene	3UTR
Chr3	+	15664549	1	AT3G43810	protein coding gene	3UTR
Chr3	+	15664662	2	AT3G43810	protein coding gene	CDS
Chr3	+	15779241	1	AT3G43980	protein coding gene	5UTR
Chr3	+	15800108	10	AT3G44010	protein coding gene	3UTR
Chr3	+	15866210	1	AT3G44100	protein coding gene	CDS
Chr3	+	15866403	5	AT3G44100	protein coding gene	CDS
Chr3	+	15866482	1	AT3G44100	protein coding gene	CDS
Chr3	+	15952235	3	AT3G44260	protein coding gene	CDS
Chr3	+	16231126	1	AT3G44690	protein coding gene	CDS
Chr3	+	16547519	1	AT3G45190	protein coding gene	CDS
Chr3	+	16570690	1	AT3G45242	protein coding gene	3UTR
Chr3	+	16598136	1	AT3G45260	protein coding gene	CDS
Chr3	+	16753780	1	AT3G45630	protein coding gene	5UTR
Chr3	+	16802577	1	AT3G45760	protein coding gene	CDS
Chr3	+	16805629	1	AT3G45770	protein coding gene	3UTR
Chr3	+	16805798	1	AT3G45770	protein coding gene	CDS
Chr3	+	16865495	1	AT3G45860	protein coding gene	CDS
Chr3	+	16907620	3	AT3G46000	protein coding gene	3UTR
Chr3	+	17093271	1	AT3G46450	protein coding gene	3UTR
Chr3	+	17096032	2	AT3G46460	protein coding gene	3UTR
Chr3	+	17100421	1	AT3G46470	protein coding gene	CDS
Chr3	+	17123985	1	AT3G46510	protein coding gene	3UTR
Chr3	+	17137744	4	AT3G46550	protein coding gene	CDS
Chr3	+	17179083	1	AT3G46620	protein coding gene	CDS
Chr3	+	17180960	1	AT3G46630	protein coding gene	3UTR
Chr3	+	17182392	1	AT3G46630	protein coding gene	5UTR
Chr3	+	17186121	9	AT3G46650	protein coding gene	intron
Chr3	+	17186269	3	AT3G46650	protein coding gene	intron
Chr3	+	17200371	1	AT3G46700	protein coding gene	3UTR
Chr3	+	17241960	2	AT3G46820	protein coding gene	3UTR
Chr3	+	17242046	1	AT3G46820	protein coding gene	3UTR
Chr3	+	17307827	1	AT3G46980	protein coding gene	AMB
Chr3	+	17317800	1	AT3G47010	protein coding gene	intron
Chr3	+	17438009	1	AT3G47340	protein coding gene	3UTR
Chr3	+	17494736	1	AT3G47470	protein coding gene	CDS
Chr3	+	17494821	15	AT3G47470	protein coding gene	5UTR
Chr3	+	17717025	1	AT3G48000	protein coding gene	3UTR
Chr3	+	18222965	1	AT3G49160	protein coding gene	CDS
Chr3	+	18344851	1	AT3G49490	protein coding gene	3UTR
Chr3	+	18344923	1	AT3G49490	protein coding gene	3UTR
Chr3	+	18350025	1	AT3G49500	protein coding gene	CDS
Chr3	+	18362557	1	AT3G49530	protein coding gene	3UTR
Chr3	+	18362626	1	AT3G49530	protein coding gene	3UTR
Chr3	+	18363043	1	AT3G49530	protein coding gene	CDS
Chr3	+	18441030	1	AT3G49720	protein coding gene	CDS
Chr3	+	18443199	1	AT3G49725	protein coding gene	CDS
Chr3	+	18475237	1	AT3G49810	protein coding gene	CDS
Chr3	+	18502186	1	AT3G49900	protein coding gene	intron
Chr3	+	18531022	1	AT3G49980	protein coding gene	CDS
Chr3	+	18834375	1	AT3G50685	protein coding gene	CDS
Chr3	+	18863229	1	AT3G50750	protein coding gene	5UTR
Chr3	+	19053990	9	AT3G51330	protein coding gene	CDS
Chr3	+	19098648	2	AT3G51470	protein coding gene	CDS
Chr3	+	19098728	3	AT3G51470	protein coding gene	intron
Chr3	+	19098760	2	AT3G51470	protein coding gene	CDS
Chr3	+	19120267	1	AT3G51550	protein coding gene	CDS
Chr3	+	19138645	4	AT3G51600	protein coding gene	3UTR
Chr3	+	19139163	1	AT3G51600	protein coding gene	5UTR
Chr3	+	19164309	1	AT3G51660	protein coding gene	CDS
Chr3	+	19213115	1	AT3G51800	protein coding gene	CDS
Chr3	+	19217100	1	AT3G51820	protein coding gene	CDS
Chr3	+	19217448	1	AT3G51820	protein coding gene	CDS
Chr3	+	19280564	1	AT3G51950	protein coding gene	5UTR
Chr3	+	19311754	1	AT3G52060	protein coding gene	CDS
Chr3	+	19345605	1	AT3G52160	protein coding gene	intron
Chr3	+	19440965	1	AT3G52450	protein coding gene	CDS
Chr3	+	19467232	1	AT3G52500	protein coding gene	5UTR
Chr3	+	19467292	5	AT3G52500	protein coding gene	5UTR
Chr3	+	19485768	1	AT3G52530	protein coding gene	CDS
Chr3	+	19492873	1	AT3G52550	protein coding gene	CDS
Chr3	+	19495317	1	AT3G52560	protein coding gene	CDS
Chr3	+	19543145	1	AT3G52730	protein coding gene	3UTR
Chr3	+	19544147	2	AT3G52730	protein coding gene	CDS
Chr3	+	19566350	1	AT3G52790	protein coding gene	5UTR
Chr3	+	19656986	1	AT3G53010	protein coding gene	intron
Chr3	+	19744151	1	AT3G53260	protein coding gene	3UTR
Chr3	+	19788826	1	AT3G53370	protein coding gene	5UTR
Chr3	+	19819486	1	AT3G53460	protein coding gene	AMB
Chr3	+	19819565	1	AT3G53460	protein coding gene	AMB
Chr3	+	19821115	1	AT3G53460	protein coding gene	CDS
Chr3	+	19821330	1	AT3G53460	protein coding gene	CDS
Chr3	+	19839734	1	AT3G53510	protein coding gene	5UTR
Chr3	+	19839768	1	AT3G53510	protein coding gene	5UTR
Chr3	+	19907120	1	AT3G53720	protein coding gene	intron
Chr3	+	19914119	5	AT3G53740	protein coding gene	CDS
Chr3	+	19990562	106	AT3G53990	protein coding gene	CDS
Chr3	+	19990937	1	AT3G53990	protein coding gene	CDS
Chr3	+	19990965	2	AT3G53990	protein coding gene	CDS
Chr3	+	19991044	1	AT3G53990	protein coding gene	5UTR
Chr3	+	20083697	1	AT3G54250	protein coding gene	intron
Chr3	+	20085098	1	AT3G54260	protein coding gene	CDS
Chr3	+	20085126	6	AT3G54260	protein coding gene	CDS
Chr3	+	20122264	1	AT3G54350	protein coding gene	3UTR
Chr3	+	20122381	1	AT3G54350	protein coding gene	intron
Chr3	+	20149091	1	AT3G54440	protein coding gene	CDS
Chr3	+	20453138	1	AT3G55170	protein coding gene	CDS
Chr3	+	20453232	1	AT3G55170	protein coding gene	intron
Chr3	+	20454319	1	AT3G55170	protein coding gene	5UTR
Chr3	+	20521880	1	AT3G55360	protein coding gene	CDS
Chr3	+	20723083	1	AT3G55850	protein coding gene	intron
Chr3	+	20761057	1	AT3G55960	protein coding gene	CDS
Chr3	+	20768449	1	AT3G55970	protein coding gene	intron
Chr3	+	20800499	3	AT3G56050	protein coding gene	CDS
Chr3	+	20805758	1	AT3G56060	protein coding gene	CDS
Chr3	+	20868970	1	AT3G56260	protein coding gene	5UTR
Chr3	+	21029811	1	AT3G56770	protein coding gene	AMB
Chr3	+	21037517	2	AT3G56810	protein coding gene	intron
Chr3	+	21037610	1	AT3G56810	protein coding gene	intron
Chr3	+	21101593	1	AT3G57030	protein coding gene	3UTR
Chr3	+	21151650	1	AT3G57140	protein coding gene	intron
Chr3	+	21197357	1	AT3G57290	protein coding gene	CDS
Chr3	+	21407087	1	AT3G57790	protein coding gene	CDS
Chr3	+	21650286	1	AT3G58550	protein coding gene	5UTR
Chr3	+	22055722	1	AT3G59710	protein coding gene	intron
Chr3	+	22145588	1	AT3G59950	protein coding gene	AMB
Chr3	+	22292936	1	AT3G60320	protein coding gene	intron
Chr3	+	22410475	1	AT3G60630	protein coding gene	3UTR
Chr3	+	22650226	1	AT3G61190	protein coding gene	AMB
Chr3	+	22650610	1	AT3G61190	protein coding gene	3UTR
Chr3	+	22675550	1	AT3G61260	protein coding gene	CDS
Chr3	+	22675778	2	AT3G61260	protein coding gene	intron
Chr3	+	22871866	1	AT3G61790	protein coding gene	3UTR
Chr3	+	22873453	1	AT3G61790	protein coding gene	CDS
Chr3	+	22881436	2	AT3G61820	protein coding gene	CDS
Chr3	+	22907267	1	AT3G61880	protein coding gene	CDS
Chr3	+	22956348	2	AT3G61980	protein coding gene	CDS
Chr3	+	22956814	1	AT3G61980	protein coding gene	5UTR
Chr3	+	23001600	1	AT3G62120	protein coding gene	CDS
Chr3	+	23075200	1	AT3G62360	protein coding gene	CDS
Chr3	+	23150898	1	AT3G62600	protein coding gene	3UTR
Chr3	+	23165114	1	AT3G62630	protein coding gene	5UTR
Chr3	+	23222961	1	AT3G62780	protein coding gene	5UTR
Chr3	+	23259338	1	AT3G62910	protein coding gene	intron
Chr3	+	23333727	1	AT3G63160	protein coding gene	3UTR
Chr3	+	23343516	1	AT3G63190	protein coding gene	CDS
Chr3	+	23429027	1	AT3G63450	protein coding gene	AMB
Chr3	-	73160	1	AT3G01210	protein coding gene	3UTR
Chr3	-	85644	1	AT3G01280	protein coding gene	5UTR
Chr3	-	142902	1	AT3G01370	protein coding gene	intron
Chr3	-	143099	1	AT3G01370	protein coding gene	CDS
Chr3	-	481458	4	AT3G02350	protein coding gene	3UTR
Chr3	-	483439	1	AT3G02360	protein coding gene	CDS
Chr3	-	511102	1	AT3G02468	protein coding gene	3UTR
Chr3	-	634791	1	AT3G02880	protein coding gene	5UTR
Chr3	-	983476	1	AT3G03850	protein coding gene	CDS
Chr3	-	993989	1	AT3G03860	protein coding gene	CDS
Chr3	-	1081514	1	AT3G04120	protein coding gene	intron
Chr3	-	1083289	1	AT3G04120	protein coding gene	3UTR
Chr3	-	1167311	2	AT3G04400	protein coding gene	5UTR
Chr3	-	1167802	2	AT3G04400	protein coding gene	CDS
Chr3	-	1168302	1	AT3G04400	protein coding gene	CDS
Chr3	-	1300576	1	AT3G04740	protein coding gene	3UTR
Chr3	-	1367534	2	AT3G04940	protein coding gene	3UTR
Chr3	-	1491180	3	AT3G05220	protein coding gene	3UTR
Chr3	-	1603494	1	AT3G05530	protein coding gene	5UTR
Chr3	-	1611968	1	AT3G05545	protein coding gene	CDS
Chr3	-	1727365	1	AT3G05800	protein coding gene	5UTR
Chr3	-	1936290	2	AT3G06380	protein coding gene	5UTR
Chr3	-	1941890	1	AT3G06400	protein coding gene	intron
Chr3	-	1959035	1	AT3G06433	pseudogene	pseudogenic_exon
Chr3	-	1983665	1	AT3G06460	protein coding gene	3UTR
Chr3	-	1983708	1	AT3G06460	protein coding gene	3UTR
Chr3	-	2014591	1	AT3G06500	protein coding gene	CDS
Chr3	-	2015317	1	AT3G06500	protein coding gene	CDS
Chr3	-	2015533	1	AT3G06500	protein coding gene	3UTR
Chr3	-	2154133	2	AT3G06830	protein coding gene	5UTR
Chr3	-	2348382	1	AT3G07350	protein coding gene	CDS
Chr3	-	2371473	1	AT3G07400	protein coding gene	CDS
Chr3	-	2439756	3	AT3G07640	protein coding gene	3UTR
Chr3	-	2455397	1	AT3G07680	protein coding gene	5UTR
Chr3	-	2492956	1	AT3G07810	protein coding gene	CDS
Chr3	-	2534301	1	AT3G07950	protein coding gene	3UTR
Chr3	-	2632602	15	AT3G08660	protein coding gene	intron
Chr3	-	2632643	1	AT3G08660	protein coding gene	intron
Chr3	-	2754596	3	AT3G09020	protein coding gene	3UTR
Chr3	-	2764668	1	AT3G09050	protein coding gene	5UTR
Chr3	-	2764720	1	AT3G09050	protein coding gene	5UTR
Chr3	-	2967506	1	AT3G09670	protein coding gene	CDS
Chr3	-	3012092	3	AT3G09820	protein coding gene	AMB
Chr3	-	3014750	1	AT3G09820	protein coding gene	3UTR
Chr3	-	3016591	1	AT3G09830	protein coding gene	5UTR
Chr3	-	3018698	2	AT3G09830	protein coding gene	3UTR
Chr3	-	3026111	2	AT3G09860	protein coding gene	5UTR
Chr3	-	3026218	2	AT3G09860	protein coding gene	CDS
Chr3	-	3188004	1	AT3G10300	protein coding gene	AMB
Chr3	-	3301688	2	AT3G10560	protein coding gene	3UTR
Chr3	-	3481072	3	AT3G11120	protein coding gene	5UTR
Chr3	-	3502008	1	AT3G11170	protein coding gene	CDS
Chr3	-	3591511	1	AT3G11420	protein coding gene	5UTR
Chr3	-	3594480	1	AT3G11420	protein coding gene	3UTR
Chr3	-	3726123	4	AT3G11800	protein coding gene	5UTR
Chr3	-	3759637	2	AT3G11900	protein coding gene	intron
Chr3	-	3936304	1	AT3G12360	protein coding gene	CDS
Chr3	-	3936333	1	AT3G12360	protein coding gene	CDS
Chr3	-	4037974	1	AT3G12700	protein coding gene	intron
Chr3	-	4113116	1	AT3G12915	protein coding gene	intron
Chr3	-	4128447	1	AT3G12930	protein coding gene	5UTR
Chr3	-	4291534	1	AT3G13277	ncRNA	exon
Chr3	-	4317584	1	AT3G13320	protein coding gene	CDS
Chr3	-	4371626	2	AT3G13432	protein coding gene	intron
Chr3	-	4392125	2	AT3G13470	protein coding gene	intron
Chr3	-	4409230	2	AT3G13520	protein coding gene	CDS
Chr3	-	4409306	8	AT3G13520	protein coding gene	3UTR
Chr3	-	4515990	1	AT3G13750	protein coding gene	3UTR
Chr3	-	4588888	1	AT3G13900	protein coding gene	CDS
Chr3	-	4599741	1	AT3G13930	protein coding gene	CDS
Chr3	-	4689105	1	AT3G14140	protein coding gene	CDS
Chr3	-	4731132	1	AT3G14210	protein coding gene	intron
Chr3	-	4731531	1	AT3G14210	protein coding gene	CDS
Chr3	-	4818920	1	AT3G14415	protein coding gene	CDS
Chr3	-	4819696	1	AT3G14415	protein coding gene	CDS
Chr3	-	4820562	1	AT3G14415	protein coding gene	intron
Chr3	-	4918593	1	AT3G14630	protein coding gene	CDS
Chr3	-	4918639	1	AT3G14630	protein coding gene	CDS
Chr3	-	4937984	2	AT3G14690	protein coding gene	CDS
Chr3	-	4993192	1	AT3G14840	protein coding gene	AMB
Chr3	-	4993947	1	AT3G14840	protein coding gene	AMB
Chr3	-	5083210	1	AT3G15095	protein coding gene	CDS
Chr3	-	5111905	1	AT3G15180	protein coding gene	5UTR
Chr3	-	5299191	1	AT3G15640	protein coding gene	5UTR
Chr3	-	5549492	1	AT3G16350	protein coding gene	3UTR
Chr3	-	5563292	1	AT3G16390	protein coding gene	intron
Chr3	-	5566097	1	AT3G16400	protein coding gene	AMB
Chr3	-	5567282	5	AT3G16400	protein coding gene	intron
Chr3	-	5568394	1	AT3G16400	protein coding gene	3UTR
Chr3	-	5682098	1	AT3G16670	protein coding gene	CDS
Chr3	-	5682144	1	AT3G16670	protein coding gene	3UTR
Chr3	-	5693452	1	AT3G16720	protein coding gene	CDS
Chr3	-	5706128	1	AT3G16770	protein coding gene	intron
Chr3	-	5706841	1	AT3G16770	protein coding gene	3UTR
Chr3	-	5706924	1	AT3G16770	protein coding gene	3UTR
Chr3	-	5717961	1	AT3G16785	protein coding gene	intron
Chr3	-	5718025	1	AT3G16785	protein coding gene	intron
Chr3	-	5718062	7	AT3G16785	protein coding gene	intron
Chr3	-	5749364	2	AT3G16850	protein coding gene	CDS
Chr3	-	5749519	1	AT3G16850	protein coding gene	CDS
Chr3	-	5829409	1	AT3G17090	protein coding gene	3UTR
Chr3	-	5862002	1	AT3G17185	ncRNA	exon
Chr3	-	5862121	1	AT3G17185	ncRNA	exon
Chr3	-	5862210	5	AT3G17185	ncRNA	exon
Chr3	-	6028482	1	AT3G17626	protein coding gene	CDS
Chr3	-	6032915	2	AT3G17640	protein coding gene	CDS
Chr3	-	6032949	1	AT3G17640	protein coding gene	CDS
Chr3	-	6127686	1	AT3G17890	protein coding gene	CDS
Chr3	-	6154367	1	AT3G17998	protein coding gene	5UTR
Chr3	-	6182696	1	AT3G18050	protein coding gene	3UTR
Chr3	-	6327261	1	AT3G18430	protein coding gene	CDS
Chr3	-	6365116	1	AT3G18520	protein coding gene	CDS
Chr3	-	6476863	3	AT3G18780	protein coding gene	3UTR
Chr3	-	6497285	1	AT3G18840	protein coding gene	CDS
Chr3	-	6665962	1	AT3G19240	protein coding gene	CDS
Chr3	-	6891945	1	AT3G19840	protein coding gene	CDS
Chr3	-	7068040	1	AT3G20270	protein coding gene	AMB
Chr3	-	7068703	1	AT3G20270	protein coding gene	AMB
Chr3	-	7159519	1	AT3G20500	protein coding gene	CDS
Chr3	-	7445767	1	AT3G21220	protein coding gene	5UTR
Chr3	-	7560790	1	AT3G21465	protein coding gene	CDS
Chr3	-	7562941	1	AT3G21465	protein coding gene	AMB
Chr3	-	7664419	4	AT3G21750	protein coding gene	5UTR
Chr3	-	7666037	1	AT3G21750	protein coding gene	3UTR
Chr3	-	7685917	1	AT3G21810	protein coding gene	intron
Chr3	-	7917256	1	AT3G22380	protein coding gene	CDS
Chr3	-	8114578	1	AT3G22890	protein coding gene	intron
Chr3	-	8114641	1	AT3G22890	protein coding gene	CDS
Chr3	-	8114734	2	AT3G22890	protein coding gene	CDS
Chr3	-	8173772	1	AT3G23000	protein coding gene	CDS
Chr3	-	8173853	1	AT3G23000	protein coding gene	CDS
Chr3	-	8173891	4	AT3G23000	protein coding gene	CDS
Chr3	-	8194750	1	AT3G23050	protein coding gene	5UTR
Chr3	-	8195863	1	AT3G23050	protein coding gene	intron
Chr3	-	8411838	3	AT3G23450	protein coding gene	CDS
Chr3	-	8462837	1	AT3G23580	protein coding gene	3UTR
Chr3	-	8475767	1	AT3G23600	protein coding gene	3UTR
Chr3	-	8604844	1	AT3G23820	protein coding gene	CDS
Chr3	-	8963256	1	AT3G24550	protein coding gene	CDS
Chr3	-	8963297	1	AT3G24550	protein coding gene	CDS
Chr3	-	9064561	2	AT3G24830	protein coding gene	5UTR
Chr3	-	9175572	1	AT3G25190	protein coding gene	CDS
Chr3	-	9298500	2	AT3G25585	protein coding gene	3UTR
Chr3	-	9370514	1	AT3G25710	protein coding gene	intron
Chr3	-	9404482	1	AT3G25760	protein coding gene	intron
Chr3	-	9496068	1	AT3G25940	protein coding gene	3UTR
Chr3	-	9519123	1	AT3G26030	protein coding gene	CDS
Chr3	-	9529462	1	AT3G26080	protein coding gene	CDS
Chr3	-	9535589	1	AT3G26090	protein coding gene	3UTR
Chr3	-	9590978	1	AT3G26200	protein coding gene	3UTR
Chr3	-	9760383	1	AT3G26580	protein coding gene	3UTR
Chr3	-	9795114	1	AT3G26650	protein coding gene	5UTR
Chr3	-	9795142	1	AT3G26650	protein coding gene	5UTR
Chr3	-	9810409	1	AT3G26700	protein coding gene	5UTR
Chr3	-	9814511	1	AT3G26710	protein coding gene	CDS
Chr3	-	9827820	2	AT3G26740	protein coding gene	5UTR
Chr3	-	9827879	2	AT3G26740	protein coding gene	CDS
Chr3	-	9828028	5	AT3G26740	protein coding gene	CDS
Chr3	-	9828209	19	AT3G26740	protein coding gene	CDS
Chr3	-	9828411	2	AT3G26740	protein coding gene	CDS
Chr3	-	9828445	1	AT3G26740	protein coding gene	CDS
Chr3	-	9970497	1	AT3G27025	protein coding gene	CDS
Chr3	-	10127904	3	AT3G27350	protein coding gene	3UTR
Chr3	-	10206938	1	AT3G27540	protein coding gene	3UTR
Chr3	-	10239785	1	AT3G27650	protein coding gene	intron
Chr3	-	10315203	1	AT3G27820	protein coding gene	5UTR
Chr3	-	10338229	1	AT3G27880	protein coding gene	5UTR
Chr3	-	10442823	1	AT3G28050	protein coding gene	5UTR
Chr3	-	10507012	1	AT3G28180	protein coding gene	CDS
Chr3	-	10508369	1	AT3G28180	protein coding gene	intron
Chr3	-	10802488	1	AT3G28770	protein coding gene	CDS
Chr3	-	11192068	1	AT3G29240	protein coding gene	CDS
Chr3	-	11527930	2	AT3G29670	protein coding gene	5UTR
Chr3	-	11672040	1	AT3G29780	protein coding gene	CDS
Chr3	-	11812087	1	AT3G30180	protein coding gene	intron
Chr3	-	14198983	6	AT3G41768	rRNA	exon
Chr3	-	15207755	13	AT3G43230	protein coding gene	5UTR
Chr3	-	15511745	1	AT3G43590	protein coding gene	CDS
Chr3	-	15754320	1	AT3G43920	protein coding gene	intron
Chr3	-	16201002	3	AT3G44630	protein coding gene	AMB
Chr3	-	16345195	1	AT3G44800	protein coding gene	CDS
Chr3	-	16383086	1	AT3G44870	protein coding gene	intron
Chr3	-	16383567	1	AT3G44870	protein coding gene	CDS
Chr3	-	16760088	1	AT3G45650	protein coding gene	CDS
Chr3	-	16893109	1	AT3G45960	protein coding gene	CDS
Chr3	-	16982270	1	AT3G46220	protein coding gene	CDS
Chr3	-	17230729	1	AT3G46780	protein coding gene	CDS
Chr3	-	17287376	1	AT3G46930	protein coding gene	CDS
Chr3	-	17481396	1	AT3G47430	protein coding gene	CDS
Chr3	-	17549682	1	AT3G47610	protein coding gene	intron
Chr3	-	17550758	1	AT3G47610	protein coding gene	intron
Chr3	-	17550798	3	AT3G47610	protein coding gene	intron
Chr3	-	17559605	5	AT3G47620	protein coding gene	CDS
Chr3	-	17610823	1	AT3G47750	protein coding gene	CDS
Chr3	-	17763525	1	AT3G48110	protein coding gene	CDS
Chr3	-	17764946	1	AT3G48110	protein coding gene	CDS
Chr3	-	17891169	1	AT3G48320	protein coding gene	5UTR
Chr3	-	17917374	1	AT3G48380	protein coding gene	CDS
Chr3	-	17940540	1	AT3G48430	protein coding gene	3UTR
Chr3	-	18077314	1	AT3G48760	protein coding gene	CDS
Chr3	-	18091191	8	AT3G48780	protein coding gene	intron
Chr3	-	18091246	1	AT3G48780	protein coding gene	intron
Chr3	-	18091288	1	AT3G48780	protein coding gene	intron
Chr3	-	18092332	1	AT3G48780	protein coding gene	3UTR
Chr3	-	18133903	1	AT3G48900	protein coding gene	intron
Chr3	-	18200824	2	AT3G49110	protein coding gene	CDS
Chr3	-	18504621	2	AT3G49910	protein coding gene	CDS
Chr3	-	18635135	1	AT3G50260	protein coding gene	CDS
Chr3	-	18675074	1	AT3G50360	protein coding gene	CDS
Chr3	-	18733544	6	AT3G50480	protein coding gene	CDS
Chr3	-	18733677	1	AT3G50480	protein coding gene	intron
Chr3	-	18916361	1	AT3G50890	protein coding gene	intron
Chr3	-	18929604	4	AT3G50930	protein coding gene	5UTR
Chr3	-	18931709	2	AT3G50930	protein coding gene	3UTR
Chr3	-	19015781	1	AT3G51180	protein coding gene	CDS
Chr3	-	19084787	1	AT3G51420	protein coding gene	CDS
Chr3	-	19085366	1	AT3G51420	protein coding gene	CDS
Chr3	-	19085423	1	AT3G51420	protein coding gene	CDS
Chr3	-	19108150	1	AT3G51500	protein coding gene	5UTR
Chr3	-	19151279	1	AT3G51630	protein coding gene	intron
Chr3	-	19188466	1	AT3G51730	protein coding gene	3UTR
Chr3	-	19235507	1	AT3G51850	protein coding gene	CDS
Chr3	-	19321963	1	AT3G52100	protein coding gene	intron
Chr3	-	19328762	2	AT3G52120	protein coding gene	5UTR
Chr3	-	19365705	1	AT3G52200	protein coding gene	CDS
Chr3	-	19429981	1	AT3G52420	protein coding gene	3UTR
Chr3	-	19430042	2	AT3G52420	protein coding gene	3UTR
Chr3	-	19431420	1	AT3G52430	protein coding gene	5UTR
Chr3	-	19586040	1	AT3G52840	protein coding gene	CDS
Chr3	-	19636558	1	AT3G52950	protein coding gene	3UTR
Chr3	-	19640009	1	AT3G52960	protein coding gene	CDS
Chr3	-	19652084	1	AT3G52990	protein coding gene	intron
Chr3	-	19951972	1	AT3G53870	protein coding gene	CDS
Chr3	-	19998633	1	AT3G54000	protein coding gene	3UTR
Chr3	-	20210941	4	AT3G54600	protein coding gene	5UTR
Chr3	-	20311105	1	AT3G54826	protein coding gene	intron
Chr3	-	20383647	1	AT3G55000	protein coding gene	3UTR
Chr3	-	20547762	2	AT3G55420	protein coding gene	5UTR
Chr3	-	20548507	1	AT3G55420	protein coding gene	CDS
Chr3	-	20639444	1	AT3G55630	protein coding gene	3UTR
Chr3	-	20776894	1	AT3G55980	protein coding gene	CDS
Chr3	-	20778239	1	AT3G55980	protein coding gene	CDS
Chr3	-	20778614	1	AT3G55980	protein coding gene	3UTR
Chr3	-	20829063	3	AT3G56130	protein coding gene	3UTR
Chr3	-	20882812	2	AT3G56310	protein coding gene	AMB
Chr3	-	21055475	1	AT3G56870	protein coding gene	CDS
Chr3	-	21176513	1	AT3G57220	protein coding gene	CDS
Chr3	-	21281918	1	AT3G57500	protein coding gene	5UTR
Chr3	-	21358040	1	AT3G57660	protein coding gene	CDS
Chr3	-	21362182	1	AT3G57660	protein coding gene	intron
Chr3	-	21441257	1	AT3G57890	protein coding gene	intron
Chr3	-	21441455	1	AT3G57890	protein coding gene	CDS
Chr3	-	21441491	1	AT3G57890	protein coding gene	CDS
Chr3	-	21708588	1	AT3G58680	protein coding gene	CDS
Chr3	-	21888572	1	AT3G59200	protein coding gene	CDS
Chr3	-	21888618	6	AT3G59200	protein coding gene	CDS
Chr3	-	21958847	1	AT3G59410	protein coding gene	CDS
Chr3	-	22210850	1	AT3G60130	protein coding gene	AMB
Chr3	-	22283813	1	AT3G60290	protein coding gene	intron
Chr3	-	22287116	1	AT3G60300	protein coding gene	CDS
Chr3	-	22305620	1	AT3G60340	protein coding gene	CDS
Chr3	-	22399653	1	AT3G60590	protein coding gene	CDS
Chr3	-	22402310	1	AT3G60600	protein coding gene	AMB
Chr3	-	22407383	1	AT3G60620	protein coding gene	CDS
Chr3	-	22456857	3	AT3G60750	protein coding gene	3UTR
Chr3	-	22600797	2	AT3G61050	protein coding gene	CDS
Chr3	-	22611644	1	AT3G61110	protein coding gene	5UTR
Chr3	-	22681530	1	AT3G61280	protein coding gene	intron
Chr3	-	22745747	1	AT3G61470	protein coding gene	CDS
Chr3	-	22746564	1	AT3G61470	protein coding gene	CDS
Chr3	-	22792158	2	AT3G61590	protein coding gene	5UTR
Chr3	-	23006662	2	AT3G62130	protein coding gene	3UTR
Chr3	-	23143264	1	AT3G62570	protein coding gene	intron
Chr3	-	23168310	1	AT3G62650	protein coding gene	AMB
Chr3	-	23201206	1	AT3G62720	protein coding gene	AMB
Chr3	-	23201242	1	AT3G62720	protein coding gene	AMB
Chr3	-	23202651	1	AT3G62720	protein coding gene	CDS
Chr3	-	23234286	1	AT3G62830	protein coding gene	CDS
Chr3	-	23386085	1	AT3G63300	protein coding gene	intron
Chr3	-	23386188	1	AT3G63300	protein coding gene	intron
Chr3	-	23386231	3	AT3G63300	protein coding gene	intron
Chr3	-	23439599	1	AT3G63470	protein coding gene	intron
Chr4	+	75294	50	AT4G00180	protein coding gene	5UTR
Chr4	+	142752	1	AT4G00330	protein coding gene	3UTR
Chr4	+	143112	1	AT4G00330	protein coding gene	CDS
Chr4	+	307589	2	AT4G00740	protein coding gene	3UTR
Chr4	+	308154	1	AT4G00740	protein coding gene	CDS
Chr4	+	308270	1	AT4G00740	protein coding gene	intron
Chr4	+	308366	1	AT4G00740	protein coding gene	intron
Chr4	+	308476	1	AT4G00740	protein coding gene	CDS
Chr4	+	383544	1	AT4G00900	protein coding gene	intron
Chr4	+	404275	3	AT4G00940	protein coding gene	intron
Chr4	+	462303	1	AT4G01070	protein coding gene	CDS
Chr4	+	508618	1	AT4G01210	protein coding gene	intron
Chr4	+	513606	1	AT4G01220	protein coding gene	AMB
Chr4	+	513692	3	AT4G01220	protein coding gene	AMB
Chr4	+	523330	1	AT4G01250	protein coding gene	intron
Chr4	+	523465	1	AT4G01250	protein coding gene	intron
Chr4	+	688860	1	AT4G01590	protein coding gene	3UTR
Chr4	+	688933	1	AT4G01590	protein coding gene	3UTR
Chr4	+	712580	3	AT4G01670	protein coding gene	5UTR
Chr4	+	779415	1	AT4G01810	protein coding gene	CDS
Chr4	+	801565	1	AT4G01860	protein coding gene	AMB
Chr4	+	810669	2	AT4G01880	protein coding gene	3UTR
Chr4	+	846767	1	AT4G01950	protein coding gene	5UTR
Chr4	+	980587	1	AT4G02230	protein coding gene	CDS
Chr4	+	992283	1	AT4G02270	protein coding gene	3UTR
Chr4	+	992562	1	AT4G02270	protein coding gene	CDS
Chr4	+	1046433	1	AT4G02380	protein coding gene	CDS
Chr4	+	1046474	1	AT4G02380	protein coding gene	CDS
Chr4	+	1046518	1	AT4G02380	protein coding gene	CDS
Chr4	+	1075844	1	AT4G02450	protein coding gene	5UTR
Chr4	+	1082712	1	AT4G02480	protein coding gene	CDS
Chr4	+	1123635	1	AT4G02560	protein coding gene	3UTR
Chr4	+	1138591	1	AT4G02590	protein coding gene	intron
Chr4	+	1227672	1	AT4G02760	protein coding gene	CDS
Chr4	+	1229712	1	AT4G02770	protein coding gene	CDS
Chr4	+	1229794	1	AT4G02770	protein coding gene	CDS
Chr4	+	1319886	1	AT4G02980	protein coding gene	3UTR
Chr4	+	1503643	10	AT4G03415	protein coding gene	AMB
Chr4	+	1537422	1	AT4G03460	protein coding gene	intron
Chr4	+	1562884	1	AT4G03520	protein coding gene	AMB
Chr4	+	2118079	2	AT4G04330	protein coding gene	CDS
Chr4	+	2118504	1	AT4G04330	protein coding gene	CDS
Chr4	+	2118562	1	AT4G04330	protein coding gene	CDS
Chr4	+	2588594	1	AT4G05050	protein coding gene	AMB
Chr4	+	2672540	2	AT4G05180	protein coding gene	CDS
Chr4	+	2672596	18	AT4G05180	protein coding gene	CDS
Chr4	+	2672944	17	AT4G05180	protein coding gene	CDS
Chr4	+	2673052	3	AT4G05180	protein coding gene	CDS
Chr4	+	2673200	4	AT4G05180	protein coding gene	5UTR
Chr4	+	5386309	1	AT4G08470	protein coding gene	CDS
Chr4	+	5406890	1	AT4G08500	protein coding gene	CDS
Chr4	+	5794822	1	AT4G09040	protein coding gene	3UTR
Chr4	+	6221803	1	AT4G09900	protein coding gene	CDS
Chr4	+	6300467	2	AT4G10080	protein coding gene	CDS
Chr4	+	6611808	1	AT4G10730	protein coding gene	CDS
Chr4	+	6632595	1	AT4G10770	protein coding gene	5UTR
Chr4	+	6710772	1	AT4G10940	protein coding gene	intron
Chr4	+	7199113	1	AT4G12010	protein coding gene	CDS
Chr4	+	7290877	1	AT4G12250	protein coding gene	5UTR
Chr4	+	7421256	1	AT4G12520	protein coding gene	3UTR
Chr4	+	7518063	2	AT4G12790	protein coding gene	CDS
Chr4	+	7656404	1	AT4G13170	protein coding gene	CDS
Chr4	+	7685332	1	AT4G13250	protein coding gene	intron
Chr4	+	7876804	1	AT4G13550	protein coding gene	5UTR
Chr4	+	8014187	1	AT4G13840	protein coding gene	CDS
Chr4	+	8014499	1	AT4G13840	protein coding gene	CDS
Chr4	+	8050059	1	AT4G13930	protein coding gene	5UTR
Chr4	+	8095729	5	AT4G14020	protein coding gene	5UTR
Chr4	+	8112736	1	AT4G14070	protein coding gene	CDS
Chr4	+	8275309	1	AT4G14368	protein coding gene	intron
Chr4	+	8303783	5	AT4G14420	protein coding gene	5UTR
Chr4	+	8303827	1	AT4G14420	protein coding gene	5UTR
Chr4	+	8349176	11	AT4G14550	protein coding gene	intron
Chr4	+	8565805	4	AT4G14990	protein coding gene	3UTR
Chr4	+	8642149	60	AT4G15150	protein coding gene	intron
Chr4	+	8642259	1	AT4G15150	protein coding gene	CDS
Chr4	+	8793401	1	AT4G15390	protein coding gene	CDS
Chr4	+	8854431	2	AT4G15490	protein coding gene	5UTR
Chr4	+	8973004	1	AT4G15760	protein coding gene	CDS
Chr4	+	8977138	11	AT4G15765	protein coding gene	intron
Chr4	+	9047358	1	AT4G15960	protein coding gene	5UTR
Chr4	+	9177278	2	AT4G16210	protein coding gene	CDS
Chr4	+	9248399	1	AT4G16370	protein coding gene	CDS
Chr4	+	9420966	1	AT4G16750	protein coding gene	3UTR
Chr4	+	9428724	1	AT4G16760	protein coding gene	5UTR
Chr4	+	9488694	1	AT4G16860	protein coding gene	CDS
Chr4	+	9496624	1	AT4G16880	protein coding gene	CDS
Chr4	+	9497066	2	AT4G16880	protein coding gene	intron
Chr4	+	9546660	1	AT4G16960	protein coding gene	intron
Chr4	+	9587416	1	AT4G17040	protein coding gene	CDS
Chr4	+	9750017	1	AT4G17486	protein coding gene	AMB
Chr4	+	9767105	1	AT4G17510	protein coding gene	3UTR
Chr4	+	9834490	1	AT4G17670	protein coding gene	CDS
Chr4	+	9844247	1	AT4G17680	protein coding gene	AMB
Chr4	+	9991273	1	AT4G18010	protein coding gene	CDS
Chr4	+	10090296	1	AT4G18250	protein coding gene	intron
Chr4	+	10099809	1	AT4G18270	protein coding gene	CDS
Chr4	+	10309137	1	AT4G18760	protein coding gene	CDS
Chr4	+	10309294	1	AT4G18760	protein coding gene	CDS
Chr4	+	10309323	1	AT4G18760	protein coding gene	CDS
Chr4	+	10460922	1	AT4G19120	protein coding gene	intron
Chr4	+	10588592	1	AT4G19420	protein coding gene	intron
Chr4	+	10590588	1	AT4G19420	protein coding gene	AMB
Chr4	+	10687401	1	AT4G19640	protein coding gene	3UTR
Chr4	+	10713981	1	AT4G19700	protein coding gene	CDS
Chr4	+	10782744	1	AT4G19870	protein coding gene	AMB
Chr4	+	10784869	3	AT4G19880	protein coding gene	CDS
Chr4	+	10852347	1	AT4G20050	protein coding gene	AMB
Chr4	+	11161085	1	AT4G20850	protein coding gene	CDS
Chr4	+	11175850	1	AT4G20870	protein coding gene	CDS
Chr4	+	11187606	1	AT4G20910	protein coding gene	intron
Chr4	+	11587067	1	AT4G21840	protein coding gene	3UTR
Chr4	+	11767260	2	AT4G22240	protein coding gene	5UTR
Chr4	+	11860435	1	AT4G22540	protein coding gene	3UTR
Chr4	+	11902431	1	AT4G22610	protein coding gene	CDS
Chr4	+	11923279	1	AT4G22680	protein coding gene	CDS
Chr4	+	11951392	1	AT4G22753	protein coding gene	AMB
Chr4	+	11971121	1	AT4G22780	protein coding gene	5UTR
Chr4	+	11988015	2	AT4G22820	protein coding gene	CDS
Chr4	+	12103533	1	AT4G23100	protein coding gene	AMB
Chr4	+	12164811	1	AT4G23250	protein coding gene	intron
Chr4	+	12321890	6	AT4G23640	protein coding gene	CDS
Chr4	+	12322919	1	AT4G23640	protein coding gene	CDS
Chr4	+	12332682	2	AT4G23670	protein coding gene	3UTR
Chr4	+	12332763	3	AT4G23670	protein coding gene	3UTR
Chr4	+	12332977	2	AT4G23670	protein coding gene	CDS
Chr4	+	12333676	1	AT4G23670	protein coding gene	5UTR
Chr4	+	12336470	3	AT4G23680	protein coding gene	CDS
Chr4	+	12336711	1	AT4G23680	protein coding gene	intron
Chr4	+	12343793	1	AT4G23700	protein coding gene	CDS
Chr4	+	12400085	1	AT4G23820	protein coding gene	5UTR
Chr4	+	12404668	1	AT4G23850	protein coding gene	CDS
Chr4	+	12416372	1	AT4G23880	protein coding gene	CDS
Chr4	+	12580511	1	AT4G24265	protein coding gene	3UTR
Chr4	+	12604045	1	AT4G24330	protein coding gene	CDS
Chr4	+	12753587	2	AT4G24730	protein coding gene	AMB
Chr4	+	12766519	1	AT4G24770	protein coding gene	CDS
Chr4	+	12793142	1	AT4G24830	protein coding gene	CDS
Chr4	+	12819714	1	AT4G24920	protein coding gene	3UTR
Chr4	+	12936655	3	AT4G25260	protein coding gene	5UTR
Chr4	+	12939926	1	AT4G25280	protein coding gene	CDS
Chr4	+	13015546	1	AT4G25470	protein coding gene	CDS
Chr4	+	13078316	2	AT4G25640	protein coding gene	CDS
Chr4	+	13083190	1	AT4G25650	protein coding gene	5UTR
Chr4	+	13112111	1	AT4G25750	protein coding gene	CDS
Chr4	+	13150582	3	AT4G25870	protein coding gene	CDS
Chr4	+	13301212	1	AT4G26270	protein coding gene	CDS
Chr4	+	13416123	1	AT4G26590	protein coding gene	intron
Chr4	+	13458016	2	AT4G26690	protein coding gene	intron
Chr4	+	13503330	1	AT4G26860	protein coding gene	CDS
Chr4	+	13621664	1	AT4G27190	protein coding gene	CDS
Chr4	+	13635237	1	AT4G27220	protein coding gene	CDS
Chr4	+	13690830	1	AT4G27350	protein coding gene	3UTR
Chr4	+	13708430	1	AT4G27410	protein coding gene	intron
[truncated: 958 more rows]

## Sheet: SO-IPAC
chr	strand	coordinate	read count
Chr1	-	55193	1
Chr1	+	64064	1
Chr1	+	79409	1
Chr1	+	90617	3
Chr1	-	178674	1
Chr1	-	258656	2
Chr1	+	259266	10
Chr1	+	259313	1
Chr1	-	471133	2
Chr1	+	558933	1
Chr1	+	590344	2
Chr1	+	767526	2
Chr1	-	802526	1
Chr1	-	898574	1
Chr1	-	898609	2
Chr1	-	903437	1
Chr1	+	952595	1
Chr1	-	1024639	2
Chr1	+	1122780	1
Chr1	-	1249612	1
Chr1	+	1282395	1
Chr1	-	1480052	1
Chr1	-	1480111	2
Chr1	-	1480188	4
Chr1	-	1480218	3
Chr1	+	1661505	1
Chr1	-	1744449	1
Chr1	-	1843196	1
Chr1	+	2144032	1
Chr1	-	2172347	1
Chr1	-	2172978	1
Chr1	+	2196013	4
Chr1	+	2196080	1
Chr1	-	2225584	1
Chr1	+	2407937	296
Chr1	+	2408115	4
Chr1	-	2439749	1
Chr1	+	2444431	7
Chr1	-	2877412	1
Chr1	+	3101609	1
Chr1	-	3157246	1
Chr1	-	3157285	1
Chr1	+	3241866	1
Chr1	-	3242715	1
Chr1	+	3265061	3
Chr1	+	3265099	2
Chr1	+	3265127	1
Chr1	+	3265170	11
Chr1	+	3265210	6
Chr1	+	3323809	1
Chr1	-	3449476	1
Chr1	-	3548845	1
Chr1	-	3548881	1
Chr1	+	3571859	1
Chr1	+	3757306	2
Chr1	+	3775147	1
Chr1	+	4066976	1
Chr1	-	4086898	1
Chr1	+	4089599	1
Chr1	+	4103240	1
Chr1	+	4578384	2
Chr1	+	4696501	1
Chr1	-	4759874	4
Chr1	+	4782929	1
Chr1	-	4814562	1
Chr1	-	4996749	1
Chr1	-	5134677	1
Chr1	+	5192611	1
Chr1	-	5375396	1
Chr1	+	5375834	52
Chr1	+	5375863	1
Chr1	+	5375904	3
Chr1	-	5971443	1
Chr1	-	6105349	1
Chr1	-	6220866	1
Chr1	+	6269041	1
Chr1	+	6270419	1
Chr1	-	6334846	1
Chr1	-	6456364	1
Chr1	+	6487433	1
Chr1	+	6506755	2
Chr1	-	6509031	2
Chr1	-	6619093	6
Chr1	-	6619823	1
Chr1	+	6620537	1
Chr1	+	6627732	1
Chr1	+	6637359	1
Chr1	+	6794889	1
Chr1	-	6921664	1
Chr1	-	6941753	1
Chr1	-	7475703	1
Chr1	-	7610164	1
Chr1	+	7686206	1
Chr1	+	7695173	1
Chr1	+	7900166	1
Chr1	-	7931787	1
Chr1	-	7979892	1
Chr1	-	8038122	1
Chr1	+	8155470	1
Chr1	+	8155619	1
Chr1	+	8189280	1
Chr1	-	8239787	1
Chr1	-	8383232	13
Chr1	+	8383329	1
Chr1	-	8547378	1
Chr1	+	8559220	1
Chr1	-	8756227	1
Chr1	-	8756370	6
Chr1	+	8844272	1
Chr1	+	8844485	1
Chr1	-	8860460	1
Chr1	+	8862387	2
Chr1	+	8862674	2
Chr1	-	8910078	3
Chr1	-	8910243	1
Chr1	-	8910286	1
Chr1	+	8924259	1
Chr1	-	8983844	1
Chr1	-	8987751	1
Chr1	-	9381352	1
Chr1	+	9733015	1
Chr1	+	9794706	1
Chr1	+	9794808	1
Chr1	-	9799499	4
Chr1	-	9799606	1
Chr1	-	9910166	1
Chr1	-	9955165	1
Chr1	-	10012450	1
Chr1	-	10105029	2
Chr1	-	10105090	5
Chr1	+	10249874	1
Chr1	-	10263854	1
Chr1	-	10517932	1
Chr1	+	10840741	1
Chr1	+	10840778	2
Chr1	-	10865184	1
Chr1	-	11171001	1
Chr1	-	11223801	1
Chr1	+	11374498	1
Chr1	+	11374611	2
Chr1	+	11453979	1
Chr1	-	11454104	2
Chr1	-	11454206	1
Chr1	+	11454434	1
Chr1	-	11464737	1
Chr1	+	11472730	1
Chr1	+	11472814	3
Chr1	+	11472858	2
Chr1	-	11532275	1
Chr1	+	11545565	1
Chr1	+	11617581	1
Chr1	-	11670576	1
Chr1	-	11671500	9
Chr1	-	11672193	4
Chr1	+	11779442	4
Chr1	-	11927498	1
Chr1	-	12188670	1
Chr1	+	12421729	1
Chr1	-	12584326	1
Chr1	+	12659694	1
Chr1	-	12895560	5
Chr1	-	12922161	1
Chr1	-	12922798	1
Chr1	+	12938052	4
Chr1	-	12964826	1
Chr1	+	12987903	1
Chr1	-	12995824	1
Chr1	+	13036835	1
Chr1	-	13039671	1
Chr1	-	13147965	1
Chr1	-	13603025	3
Chr1	-	13765617	1
Chr1	-	13838458	1
Chr1	-	13838492	3
Chr1	-	13838622	2
Chr1	+	13839077	1
Chr1	-	13860197	1
Chr1	+	14298518	1
Chr1	-	16115518	4
Chr1	-	16115604	1
Chr1	-	16263317	1
Chr1	-	16416172	4
Chr1	-	16416210	3
Chr1	-	16416400	1
Chr1	-	16885474	1
Chr1	-	16885664	1
Chr1	-	16887196	1
Chr1	+	17292934	20
Chr1	+	17293009	36
Chr1	+	17296193	1
Chr1	+	17296249	9
Chr1	+	17296287	1
Chr1	+	17392908	1
Chr1	+	17392937	1
Chr1	-	17483887	19
Chr1	-	17498943	1
Chr1	-	17560498	3
Chr1	-	17560554	2
Chr1	+	17763134	1
Chr1	-	17895819	1
Chr1	+	17976622	2
Chr1	+	18028537	1
Chr1	-	18427884	1
Chr1	-	18908760	1
Chr1	+	19212973	1
Chr1	+	19252450	1
Chr1	+	19359032	1
Chr1	-	19391777	1
Chr1	-	19729946	1
Chr1	-	19730014	1
Chr1	-	19783033	1
Chr1	-	20000318	2
Chr1	-	20000367	1
Chr1	-	20006472	1
Chr1	-	20006524	47
Chr1	-	20006604	3
Chr1	-	20010587	1
Chr1	+	20149940	1
Chr1	-	20210623	1
Chr1	+	20436900	1
Chr1	+	20437278	1
Chr1	-	20488144	7
Chr1	+	20495721	1
Chr1	-	20496638	1
Chr1	+	20670306	1
Chr1	+	20849397	1
Chr1	+	20910837	2
Chr1	+	20910895	6
Chr1	-	20911377	1
Chr1	+	20943188	2
Chr1	-	21052267	1
Chr1	-	21052333	4
Chr1	-	21052445	2
Chr1	-	21052827	1
Chr1	+	21228608	1
Chr1	-	21429111	1
Chr1	+	21616830	1
Chr1	+	21617300	1
Chr1	-	21707119	1
Chr1	-	21887376	1
Chr1	-	22031036	3
Chr1	-	22076567	22
Chr1	+	22173011	1
Chr1	+	22207610	1
Chr1	-	22392190	1
Chr1	+	22556641	1
Chr1	+	22556681	1
Chr1	-	22581264	1
Chr1	+	22595381	1
Chr1	+	22729049	1
Chr1	+	22753133	1
Chr1	-	22767444	2
Chr1	-	22777063	1
Chr1	+	22816744	2
Chr1	+	22816817	1
Chr1	+	22816877	2
Chr1	+	22928642	1
Chr1	-	23034469	1
Chr1	-	23034509	2
Chr1	-	23035331	1
Chr1	-	23089895	2
Chr1	-	23111603	1
Chr1	+	23158050	1
Chr1	-	23344457	1
Chr1	-	23346484	1
Chr1	-	23394921	1
Chr1	+	23460403	1
Chr1	+	23479648	1
Chr1	-	23649322	1
Chr1	-	23649566	1
Chr1	+	23750038	1
Chr1	-	23951068	1
Chr1	-	23963585	5
Chr1	+	24015365	1
Chr1	+	24023422	11
Chr1	-	24252654	1
Chr1	+	24649876	1
Chr1	+	24654178	1
Chr1	+	24789647	2
Chr1	-	24911754	1
Chr1	-	24911886	1
Chr1	-	24911916	4
Chr1	-	24911949	20
Chr1	-	24912002	61
Chr1	-	24912085	3
Chr1	-	24912176	12
Chr1	-	24912295	1
Chr1	-	24912349	2
Chr1	+	24916246	1
Chr1	-	24957335	1
Chr1	+	25119920	10
Chr1	+	25120023	41
Chr1	+	25232765	1
Chr1	-	25464054	1
Chr1	-	25473182	1
Chr1	+	25649264	1
Chr1	+	25741272	1
Chr1	+	25926081	1
Chr1	+	25992099	2
Chr1	-	25999287	1
Chr1	-	26000007	1
Chr1	-	26137246	1
Chr1	+	26293472	1
Chr1	+	26324903	4
Chr1	-	26399933	1
Chr1	-	26400453	1
Chr1	-	26423664	1
Chr1	+	26569782	1
Chr1	+	26726875	1
Chr1	+	26739848	1
Chr1	-	26781741	1
Chr1	-	26781953	1
Chr1	-	26794019	1
Chr1	-	26794055	1
Chr1	+	26794842	3
Chr1	-	26817049	1
Chr1	-	26855229	1
Chr1	+	27048886	1
Chr1	+	27091008	2
Chr1	-	27092825	1
Chr1	-	27141362	1
Chr1	-	27160027	1
Chr1	+	27476311	1
Chr1	-	27778921	2
Chr1	-	27790545	1
Chr1	+	27834997	1
Chr1	+	27865914	1
Chr1	+	28046847	1
Chr1	-	28163341	1
Chr1	+	28233606	1
Chr1	+	28445595	1
Chr1	-	28515271	15
Chr1	+	28554969	3
Chr1	+	28569726	1
Chr1	-	28639148	1
Chr1	+	28664543	1
Chr1	+	28665987	1
Chr1	-	28705165	1
Chr1	-	28889196	3
Chr1	+	28889587	20
Chr1	+	28890313	12
Chr1	+	28890394	3
Chr1	-	28935679	1
Chr1	-	28935774	15
Chr1	-	28937261	1
Chr1	+	29219631	1
Chr1	+	29242737	1
Chr1	-	29327372	1
Chr1	-	29347158	1
Chr1	-	29347286	1
Chr1	+	29428039	1
Chr1	+	29428252	1
Chr1	-	29429986	1
Chr1	-	29502315	1
Chr1	+	29516055	1
Chr1	+	29755468	1
Chr1	-	29841668	1
Chr1	-	29911170	7
Chr1	-	29911289	3
Chr1	-	29911326	1
Chr1	-	29911380	6
Chr1	-	29911416	4
Chr1	+	30081276	2
Chr1	+	30143247	1
Chr2	+	171479	1
Chr2	+	293339	1
Chr2	+	681450	1
Chr2	-	834401	1
Chr2	-	1074607	1
Chr2	+	1136368	1
Chr2	+	1586286	2
Chr2	-	1604517	8
Chr2	-	1780920	1
Chr2	-	1780960	1
Chr2	-	1781514	1
Chr2	-	1788116	2
Chr2	+	2121222	1
Chr2	+	2121256	1
Chr2	+	2268506	1
Chr2	+	2292421	1
Chr2	+	2295813	1
Chr2	+	2295988	1
Chr2	-	2606184	1
Chr2	+	2931477	1
Chr2	+	2931549	1
Chr2	+	2946495	1
Chr2	+	3142336	1
Chr2	-	3275835	1
Chr2	-	3327282	1
Chr2	+	3331387	1
Chr2	+	3333642	1
Chr2	-	3396329	1
Chr2	+	3500894	1
Chr2	+	3500971	1
Chr2	-	4147995	1
Chr2	+	4458484	1
Chr2	-	4797239	1
Chr2	+	5022312	1
Chr2	+	5081641	2
Chr2	+	5081689	1
Chr2	-	5149748	1
Chr2	+	5805953	1
Chr2	-	5872554	2
Chr2	-	6210736	1
Chr2	+	6469306	1
Chr2	-	6518550	1
Chr2	-	6518631	1
Chr2	+	6524402	7
Chr2	+	6524508	1
Chr2	-	6657608	1
Chr2	-	6692738	1
Chr2	-	6860072	1
Chr2	-	6860113	1
Chr2	+	6918026	1
Chr2	-	6980168	2
Chr2	+	7105372	1
Chr2	+	7256789	1
Chr2	+	7446638	1
Chr2	-	7525038	1
Chr2	-	7716870	1
Chr2	+	7886200	1
Chr2	-	7935049	1
Chr2	+	8015015	3
Chr2	+	8015127	1
Chr2	+	8015457	1
Chr2	+	8015598	1
Chr2	-	8095965	4
Chr2	-	8096019	1
Chr2	-	8096129	1
Chr2	-	8096928	1
Chr2	-	8182513	1
Chr2	-	8187280	1
Chr2	-	8278311	1
Chr2	-	8309607	1
Chr2	+	8536325	2
Chr2	-	8909221	1
Chr2	-	8940710	1
Chr2	-	9238036	1
Chr2	-	9340018	1
Chr2	-	9341123	1
Chr2	-	9522065	1
Chr2	-	9798561	1
Chr2	-	9889468	1
Chr2	+	10011452	1
Chr2	-	10075556	2
Chr2	+	10286745	10
Chr2	+	10298622	1
Chr2	+	10351067	1
Chr2	+	10483451	1
Chr2	-	10673818	1
Chr2	-	10675242	1
Chr2	-	10675299	2
Chr2	+	10724163	1
Chr2	+	10742154	1
Chr2	-	10770581	3
Chr2	-	10770634	1
Chr2	-	10770670	2
Chr2	-	10770704	4
Chr2	-	10770769	4
Chr2	-	10770819	1
Chr2	-	10770848	3
Chr2	-	10800783	2
Chr2	+	11009957	1
Chr2	+	11010044	1
Chr2	-	11052806	1
Chr2	-	11163222	1
Chr2	+	11279083	1
Chr2	+	11671428	1
Chr2	-	11671697	1
Chr2	-	11671909	1
Chr2	+	11688457	10
Chr2	+	11688627	1
Chr2	+	11689225	2
Chr2	-	11692524	1
Chr2	-	11718135	1
Chr2	+	11755372	1
Chr2	+	11755434	1
Chr2	-	11858516	2
Chr2	-	11860004	1
Chr2	+	11954494	21
Chr2	+	11954536	2
Chr2	+	11954617	1
Chr2	+	11954666	1
Chr2	+	11954879	1
Chr2	-	12311020	1
Chr2	+	12335537	1
Chr2	-	12818591	1
Chr2	-	12818707	1
Chr2	-	12963011	1
Chr2	-	12967316	1
Chr2	-	12967560	1
Chr2	-	13162138	2
Chr2	-	13246379	1
Chr2	-	13246521	1
Chr2	-	13506384	2
Chr2	+	13570011	1
Chr2	+	13570081	4
Chr2	+	13752417	1
Chr2	+	13863105	1
Chr2	-	14286860	1
Chr2	-	14286971	1
Chr2	+	14304206	1
Chr2	-	14506768	2
Chr2	-	14526572	1
Chr2	+	14537641	1
Chr2	+	14537683	1
Chr2	-	15050527	3
Chr2	-	15050583	11
Chr2	-	15108141	1
Chr2	+	15255139	1
Chr2	-	15286127	1
Chr2	-	15289988	1
Chr2	-	15372509	1
Chr2	-	15443546	1
Chr2	-	15552368	1
Chr2	-	15590754	1
Chr2	-	15590832	1
Chr2	-	15590866	1
Chr2	+	15632388	1
Chr2	-	15890376	3
Chr2	-	16271882	1
Chr2	-	16288748	1
Chr2	-	16294192	1
Chr2	+	16341905	2
Chr2	+	16604428	1
Chr2	-	16702819	1
Chr2	+	16950832	1
Chr2	-	16984693	1
Chr2	-	16985062	1
Chr2	-	16985819	3
Chr2	+	17031411	2
Chr2	-	17224524	1
Chr2	+	17263622	1
Chr2	-	17312184	1
Chr2	-	17367502	1
Chr2	-	17489418	1
Chr2	-	17494269	1
Chr2	-	17494316	2
Chr2	-	17507286	2
Chr2	+	17570137	1
Chr2	-	17638874	1
Chr2	+	17837911	2
Chr2	+	17924415	4
Chr2	+	17924483	3
Chr2	-	18092268	1
Chr2	+	18143796	1
Chr2	-	18192419	1
Chr2	-	18286224	1
Chr2	+	18351162	5
Chr2	+	18371722	2
Chr2	-	18451134	1
Chr2	+	18664190	1
Chr2	-	18785810	1
Chr2	+	18874517	1
Chr2	-	18962764	10
Chr2	-	19015203	1
Chr2	+	19090865	1
Chr2	-	19135616	1
Chr2	+	19177086	1
Chr2	+	19178251	1
Chr2	+	19188755	1
Chr2	+	19212995	1
Chr2	-	19237179	1
Chr2	-	19614246	1
Chr3	+	15605	1
Chr3	+	15630	1
Chr3	+	166544	2
Chr3	+	223484	1
Chr3	-	511633	1
Chr3	-	575335	3
Chr3	-	617399	2
Chr3	-	719397	1
Chr3	+	720976	1
Chr3	+	744329	1
Chr3	+	840827	1
Chr3	+	873348	1
Chr3	+	873555	1
Chr3	-	990929	1
Chr3	-	1336875	1
Chr3	+	1452087	1
Chr3	+	1452219	1
Chr3	+	1484837	3
Chr3	+	1484874	1
Chr3	-	1488085	1
Chr3	+	1533993	4
Chr3	+	1534035	1
Chr3	-	1534270	1
Chr3	-	1534337	1
Chr3	+	1657997	2
Chr3	+	1682029	1
Chr3	+	1808478	1
Chr3	+	1930286	1
Chr3	-	2008447	1
Chr3	-	2056196	1
Chr3	+	2068887	1
Chr3	+	2070156	3
Chr3	+	2070189	1
Chr3	+	2129248	1
Chr3	-	2362947	1
Chr3	-	2364820	1
Chr3	-	2364895	1
Chr3	+	2491408	1
Chr3	+	2580026	3
Chr3	-	2748665	1
Chr3	-	2753084	1
Chr3	-	2760431	1
Chr3	+	3365744	1
Chr3	+	3366016	1
Chr3	-	3371319	1
Chr3	-	3591217	1
Chr3	-	3591255	1
Chr3	-	3690310	1
Chr3	+	3738650	1
Chr3	-	3754274	1
Chr3	-	4012352	1
Chr3	+	4046063	1
Chr3	+	4294843	1
Chr3	+	4294948	1
Chr3	+	4344031	1
Chr3	+	4369733	1
Chr3	-	4370517	1
Chr3	+	4373237	3
Chr3	-	4485087	1
Chr3	+	4715139	1
Chr3	+	4725092	1
Chr3	+	4725499	1
Chr3	+	4725713	1
Chr3	-	4908743	1
Chr3	+	4932661	1
Chr3	-	5123328	3
Chr3	+	5123884	1
Chr3	+	5311380	1
Chr3	-	5570780	1
Chr3	+	5571202	1
Chr3	+	5571260	4
Chr3	-	5645709	1
Chr3	-	5830132	1
Chr3	-	5830168	1
Chr3	-	5830449	1
Chr3	-	5843670	1
Chr3	+	6012005	1
Chr3	-	6032091	2
Chr3	-	6032179	2
Chr3	+	6179353	1
Chr3	-	6227838	1
Chr3	-	6229908	1
Chr3	-	6243718	2
Chr3	-	6243777	5
Chr3	+	6525887	1
Chr3	+	6709919	1
Chr3	-	6884710	1
Chr3	-	6884767	3
Chr3	+	6957721	1
Chr3	-	7040336	2
Chr3	-	7083917	1
Chr3	+	7213563	1
Chr3	-	7374582	1
Chr3	+	7472414	1
Chr3	-	7543833	2
Chr3	-	7642634	1
Chr3	-	7682920	1
Chr3	+	7817778	1
Chr3	-	7880802	3
Chr3	-	7880952	1
Chr3	+	7984937	1
Chr3	-	7996854	1
Chr3	+	8111417	1
Chr3	-	8254457	2
Chr3	-	8295390	1
Chr3	-	8451992	1
Chr3	+	8623441	1
Chr3	-	8641345	1
Chr3	+	9009909	1
Chr3	+	9109786	1
Chr3	+	9464547	2
Chr3	+	9595488	1
Chr3	-	9829954	1
Chr3	-	9857300	1
Chr3	+	10329305	1
Chr3	-	10469448	1
Chr3	+	10738558	64
Chr3	+	10738613	1
Chr3	-	10758586	1
Chr3	-	10758683	2
Chr3	+	11031538	1
Chr3	-	11035404	2
Chr3	-	11105245	1
Chr3	-	11110043	1
Chr3	-	11138820	1
Chr3	+	11154355	2
Chr3	+	11154472	2
Chr3	-	11278285	1
Chr3	+	11453498	1
Chr3	-	11477482	1
Chr3	+	11510391	23
Chr3	+	11510456	7
Chr3	-	11897864	1
Chr3	+	12076041	1
Chr3	-	12655171	1
Chr3	-	14201593	3
Chr3	-	14201655	56
Chr3	+	14201660	5
Chr3	+	14201719	13
Chr3	-	14202348	1
Chr3	+	14202854	1
Chr3	-	14495288	1
Chr3	-	14910217	1
Chr3	-	15079542	1
Chr3	+	15092668	1
Chr3	-	15343983	1
Chr3	-	15609888	1
Chr3	-	15662927	1
Chr3	-	15906102	1
Chr3	+	15956021	1
Chr3	+	15972569	1
Chr3	+	16037125	4
Chr3	+	16037154	1
Chr3	+	16037186	1
Chr3	-	16075845	1
Chr3	+	16265804	1
Chr3	-	16271415	1
Chr3	+	16278492	1
Chr3	+	16278538	1
Chr3	+	16278925	1
Chr3	-	16300905	1
Chr3	-	16342029	1
Chr3	-	16342089	4
Chr3	-	16568447	2
Chr3	-	16788878	1
Chr3	-	16788986	1
Chr3	+	16789239	138
Chr3	+	16898264	1
Chr3	+	16898301	1
Chr3	-	17177720	1
Chr3	-	17398426	1
Chr3	-	17398460	1
Chr3	-	17398543	18
Chr3	-	17442763	1
Chr3	-	17450345	1
Chr3	-	17450420	1
Chr3	-	17455580	1
Chr3	+	17705173	1
Chr3	+	17706430	1
Chr3	-	17710088	1
Chr3	-	17946747	1
Chr3	-	18020219	2
Chr3	-	18020274	19
Chr3	-	18020333	2
Chr3	-	18117207	1
Chr3	+	18243353	1
Chr3	+	18369654	2
Chr3	-	18397537	1
Chr3	-	18437582	11
Chr3	+	18470087	1
Chr3	+	18474455	2
Chr3	-	18515790	3
Chr3	+	18594772	1
Chr3	+	18613540	1
Chr3	+	18613588	1
Chr3	+	18652042	1
Chr3	+	19074696	4
Chr3	+	19158144	2
Chr3	+	19163284	7
Chr3	-	19205472	1
Chr3	+	19453460	1
Chr3	-	19468618	1
Chr3	-	19474003	2
Chr3	-	19556898	1
Chr3	+	19729793	1
Chr3	-	19755229	1
Chr3	-	19873839	1
Chr3	+	19913466	1
Chr3	-	19975219	1
Chr3	+	20048821	1
Chr3	+	20067348	1
Chr3	+	20067389	1
Chr3	-	20114395	2
Chr3	-	20114457	2
Chr3	+	20418798	4
Chr3	+	20477142	1
Chr3	-	20603821	1
Chr3	+	20629336	1
Chr3	+	20756633	2
Chr3	+	20756704	2
Chr3	+	20939945	1
Chr3	+	21216660	1
Chr3	+	21216747	4
Chr3	+	21216834	11
Chr3	+	21216954	1
Chr3	-	21348682	1
Chr3	+	21414146	1
Chr3	-	21714785	1
Chr3	-	21831356	3
Chr3	-	22174227	1
Chr3	-	22174359	1
Chr3	-	22174449	4
Chr3	-	22174864	4
Chr3	+	22651800	1
Chr3	+	22660992	1
Chr3	-	22954873	1
Chr3	+	23116619	2
Chr3	+	23299323	1
Chr3	+	23410605	1
Chr3	-	23438162	1
Chr4	-	199352	1
Chr4	+	408558	1
Chr4	-	592646	1
Chr4	-	596128	1
Chr4	+	741097	1
Chr4	-	769651	1
Chr4	+	1111866	1
Chr4	-	1200667	14
Chr4	-	1200717	1
Chr4	-	1200907	8
Chr4	-	1200974	3
Chr4	+	1201094	1
Chr4	-	1373116	3
Chr4	-	1373199	2
Chr4	-	1437159	1
Chr4	+	1473175	1
Chr4	+	1476477	1
Chr4	-	1596161	1
Chr4	+	2197814	1
Chr4	-	2349567	1
Chr4	-	2505916	1
Chr4	-	2506844	1
Chr4	-	2506876	1
Chr4	-	2506935	10
Chr4	-	2507467	27
Chr4	-	2507537	2
Chr4	-	2655998	1
Chr4	-	2993678	7
Chr4	+	3953112	1
Chr4	+	4824882	2
Chr4	-	4843587	1
Chr4	-	4843619	3
Chr4	-	4966376	1
Chr4	-	5143114	1
Chr4	-	5183011	1
Chr4	+	5211107	1
Chr4	+	5298033	1
Chr4	-	5298811	1
Chr4	+	5299604	1
Chr4	-	5327413	1
Chr4	-	5363796	1
Chr4	+	5618827	2
Chr4	+	5669826	1
Chr4	-	5709628	3
Chr4	+	6528457	1
Chr4	-	6644948	17
Chr4	+	6669037	1
Chr4	+	6669175	1
Chr4	+	6669505	1
Chr4	-	6671536	1
Chr4	-	6880523	1
Chr4	-	6891352	2
Chr4	+	7032651	1
Chr4	-	7142807	1
Chr4	+	7191765	1
Chr4	+	7221684	1
Chr4	+	7221862	1
Chr4	+	7420295	1
Chr4	+	7420671	1
Chr4	-	7521109	1
Chr4	-	7561403	1
Chr4	-	7642771	4
Chr4	+	7848092	1
Chr4	+	7862330	1
Chr4	-	7881675	1
Chr4	-	7881722	3
Chr4	-	7889600	2
Chr4	-	7889666	21
Chr4	-	7889914	2
Chr4	-	7890384	5
Chr4	-	7890661	1
Chr4	-	7890985	2
Chr4	-	7897254	1
Chr4	+	7944019	2
Chr4	+	8093651	1
Chr4	+	8283725	2
Chr4	-	8345879	1
Chr4	-	8345921	1
Chr4	-	8345988	3
Chr4	-	8346013	5
Chr4	+	8460400	4
Chr4	-	8492213	1
Chr4	-	8695202	1
Chr4	-	8712022	1
Chr4	-	8712391	3
Chr4	-	8712498	2
Chr4	+	9251942	1
Chr4	-	9482638	2
Chr4	-	9531750	2
Chr4	-	9741901	1
Chr4	-	9741974	1
Chr4	+	9742704	1
Chr4	+	9890215	1
Chr4	+	9897817	1
Chr4	-	10078036	1
Chr4	+	10180381	2
Chr4	+	10180433	3
Chr4	+	10180568	1
Chr4	+	10269092	2
Chr4	+	10269154	1
Chr4	+	10278826	1
Chr4	+	10516928	1
Chr4	+	10579544	2
Chr4	+	10579655	7
Chr4	+	10579702	1
Chr4	+	10579747	1
Chr4	+	10579862	2
Chr4	-	10741950	1
Chr4	-	10967233	1
Chr4	+	11003374	1
Chr4	-	11122982	14
Chr4	+	11568650	1
Chr4	+	11568750	1
Chr4	+	11586546	1
Chr4	+	11590295	1
Chr4	-	11610658	2
Chr4	+	11786121	1
Chr4	-	11796787	1
Chr4	+	11953759	1
Chr4	-	12136246	1
Chr4	-	12278803	1
Chr4	+	12416699	1
Chr4	-	12431072	1
Chr4	+	12819175	1
Chr4	+	13110205	1
Chr4	+	13241586	1
Chr4	-	13269940	1
Chr4	-	13318711	1
Chr4	-	13318808	1
Chr4	+	13620749	1
Chr4	+	13782375	1
Chr4	-	13810697	1
Chr4	+	13817036	3
Chr4	-	13959458	1
Chr4	+	14023323	1
Chr4	-	14045489	1
Chr4	-	14182103	1
Chr4	-	14255414	1
Chr4	-	14368718	1
Chr4	-	14578150	2
Chr4	-	14578249	1
Chr4	-	14578303	1
Chr4	+	14592782	1
Chr4	+	14626682	1
Chr4	+	14727173	1
Chr4	-	14734471	1
Chr4	+	14821364	3
Chr4	+	14821410	1
Chr4	-	14861245	1
Chr4	-	14917023	1
Chr4	-	15101062	1
Chr4	+	15220774	1
Chr4	-	15226574	1
Chr4	+	15382336	2
Chr4	-	15458042	1
Chr4	-	15458116	1
Chr4	+	15487127	1
Chr4	-	15503836	1
Chr4	-	15503918	6
Chr4	-	15956117	1
Chr4	+	15993056	1
Chr4	-	16247035	4
Chr4	+	16278606	1
Chr4	+	16347364	2
Chr4	+	16565603	3
Chr4	-	16566999	1
Chr4	+	16588117	1
Chr4	-	16598550	1
Chr4	+	16645115	1
Chr4	+	16720591	1
Chr4	-	16743672	1
Chr4	-	17003110	1
Chr4	+	17015501	1
Chr4	+	17032199	1
Chr4	+	17041994	1
Chr4	-	17349185	1
Chr4	+	17395330	1
Chr4	+	17395409	1
Chr4	+	17395481	1
Chr4	+	17589934	1
Chr4	+	17674864	1
Chr4	-	17722123	1
Chr4	-	17756855	1
Chr4	+	17771125	1
Chr4	-	17820039	1
Chr4	+	17946987	1
Chr4	-	17998197	1
Chr4	+	17998680	1
Chr4	+	18084494	1
Chr4	-	18127312	2
Chr4	+	18217860	1
Chr4	-	18288694	1
Chr4	-	18425279	1
Chr4	+	18459428	1
Chr4	+	18498630	3
Chr4	-	18578385	1
Chr5	-	40888	1
Chr5	+	64082	1
Chr5	-	76458	1
Chr5	+	279467	1
Chr5	+	279546	1
Chr5	-	288775	1
Chr5	+	408432	1
Chr5	-	615121	1
Chr5	-	624771	1
Chr5	-	894476	3
Chr5	+	896447	1
Chr5	+	897968	1
Chr5	+	1042636	1
Chr5	+	1042718	1
Chr5	-	1318594	1
Chr5	-	1341800	1
Chr5	-	1341876	20
Chr5	-	1444659	1
Chr5	-	1608267	1
Chr5	-	1608726	1
Chr5	-	1608939	2
Chr5	-	1609002	1
Chr5	+	1670404	1
Chr5	-	1933907	2
Chr5	+	1975986	1
Chr5	+	2007488	1
Chr5	-	2199293	1
Chr5	-	2199357	1
Chr5	-	2226091	1
Chr5	+	2360215	1
Chr5	+	2652731	1
Chr5	-	2678734	1
Chr5	-	2680355	1
Chr5	+	2687757	1
Chr5	-	2688022	1
Chr5	+	3044687	1
Chr5	-	3046998	1
Chr5	-	3156608	1
Chr5	-	3198858	1
Chr5	+	3250684	1
Chr5	+	3447369	1
Chr5	+	3457867	1
Chr5	-	3466132	1
Chr5	-	3526123	1
Chr5	-	3526175	1
Chr5	-	3526545	1
Chr5	+	3526625	1
Chr5	+	3526661	1
Chr5	+	3526709	1
Chr5	+	3527191	1
Chr5	+	3529857	1
Chr5	-	3642041	1
Chr5	+	3785904	1
Chr5	+	3985044	1
Chr5	+	3992562	2
Chr5	-	4199692	1
Chr5	-	4202240	1
Chr5	-	4202448	4
Chr5	+	4213392	1
Chr5	+	4213610	1
Chr5	-	4437684	1
Chr5	-	4437989	1
Chr5	+	4633936	1
Chr5	+	4801338	1
Chr5	+	4939277	1
Chr5	-	5041969	1
Chr5	+	5126474	1
Chr5	-	5168216	1
Chr5	-	5211314	1
Chr5	-	5233995	1
Chr5	+	5448770	1
Chr5	+	5448837	1
Chr5	+	5448864	3
Chr5	-	5449053	1
Chr5	+	5449172	109
Chr5	+	5449228	2
Chr5	+	5449698	16
Chr5	+	5449829	1
Chr5	+	5449948	1
Chr5	+	5584452	13
Chr5	-	5665504	5
Chr5	-	5953150	1
Chr5	-	5953278	1
Chr5	-	5953393	1
Chr5	+	6020776	1
Chr5	-	6187497	1
Chr5	+	6321331	1
Chr5	-	6369047	6
Chr5	-	6372462	1
Chr5	-	6686674	1
Chr5	+	6723748	1
Chr5	+	6726461	1
Chr5	+	6726600	1
Chr5	-	6727401	2
Chr5	-	6813776	1
Chr5	-	7112321	1
Chr5	-	7204938	2
Chr5	-	7204975	3
Chr5	-	7257373	1
Chr5	+	7259668	1
Chr5	-	7378924	1
Chr5	+	7458047	1
Chr5	+	7465044	1
Chr5	+	7466063	1
Chr5	+	7486935	1
Chr5	+	7493847	1
Chr5	-	7524091	1
Chr5	-	7614961	2
Chr5	-	7777147	1
Chr5	+	7820898	1
Chr5	-	7891165	46
Chr5	+	8221760	3
Chr5	+	8221808	1
Chr5	+	8221944	1
Chr5	+	8221982	4
Chr5	+	8222021	1
Chr5	+	8222211	8
Chr5	+	8222557	1
Chr5	+	8222716	1
Chr5	+	8441426	1
Chr5	+	8548669	1
Chr5	-	8610277	2
Chr5	-	8661462	1
Chr5	-	8686515	1
Chr5	+	8830162	1
Chr5	-	8861810	1
Chr5	-	9050430	1
Chr5	-	9339771	1
Chr5	-	9494424	2
Chr5	-	9819402	2
Chr5	-	9819450	1
Chr5	+	9833190	1
Chr5	-	9872228	1
Chr5	+	9912076	1
Chr5	-	10019296	3
Chr5	+	10795966	1
Chr5	-	12012607	1
Chr5	+	13058599	1
Chr5	+	13100952	1
Chr5	+	13560691	1
Chr5	+	13903403	1
Chr5	+	13985847	1
Chr5	+	13985884	1
Chr5	-	13987992	6
Chr5	-	13988050	3
Chr5	-	13988084	1
Chr5	-	13988117	55
Chr5	-	14065769	1
Chr5	-	14227638	1
Chr5	+	14540551	1
Chr5	-	14550168	3
Chr5	-	14550328	16
Chr5	-	14972200	1
Chr5	-	15019549	1
Chr5	+	15028304	1
Chr5	+	15090028	2
Chr5	+	15090085	2
Chr5	-	15260755	1
Chr5	+	15383095	1
Chr5	-	15383208	2
Chr5	-	15392711	1
Chr5	-	15507362	1
Chr5	+	15521790	1
Chr5	+	15603408	4
Chr5	-	15608442	1
Chr5	-	15631822	2
Chr5	+	15658920	1
Chr5	+	15828038	1
Chr5	-	15898130	1
Chr5	-	16057032	1
Chr5	-	16118211	1
Chr5	+	16135405	1
Chr5	+	16149842	1
Chr5	-	16777020	1
Chr5	-	16862126	1
Chr5	+	16943680	1
Chr5	+	16943752	2
Chr5	+	16944021	1
Chr5	-	16953509	1
Chr5	-	16953547	7
Chr5	-	16953758	2
Chr5	+	17047246	1
Chr5	-	17088194	1
Chr5	+	17142397	1
Chr5	+	17185291	1
Chr5	-	17277754	1
Chr5	+	17327025	1
Chr5	-	17647407	1
Chr5	+	17732694	1
Chr5	+	17732757	4
Chr5	-	17828776	1
Chr5	-	17871004	1
Chr5	+	17954590	1
Chr5	+	17954657	1
Chr5	+	17958571	1
Chr5	+	17959761	18
Chr5	+	17959848	1
Chr5	+	17959891	1
Chr5	-	17963075	1
Chr5	+	18094056	1
Chr5	-	18210651	1
Chr5	-	18238284	1
Chr5	+	18589127	1
Chr5	-	18701855	99
Chr5	-	18930218	1
Chr5	-	18982709	1
Chr5	-	19007853	1
Chr5	-	19007907	1
Chr5	+	19129562	2
Chr5	+	19221139	1
Chr5	-	19375210	2
Chr5	-	19413954	1
Chr5	+	19624710	11
Chr5	+	19624850	1
Chr5	-	19683664	1
Chr5	-	19756441	4
Chr5	-	19756766	1
Chr5	+	19890447	1
Chr5	-	19896584	1
Chr5	+	19939814	1
Chr5	+	20170097	1
Chr5	-	20214521	1
Chr5	-	20214605	1
Chr5	+	20541048	1
Chr5	+	20541162	3
Chr5	+	20643959	1
Chr5	+	20787225	1
Chr5	+	20899895	1
Chr5	-	20969169	1
Chr5	-	21037409	1
Chr5	+	21042770	1
Chr5	-	21138342	1
Chr5	-	21143077	1
Chr5	-	21144448	1
Chr5	-	21144546	1
Chr5	-	21281534	1
Chr5	-	21385958	7
Chr5	-	21386054	1
Chr5	-	21386101	3
Chr5	-	21386152	5
Chr5	-	21692575	1
Chr5	-	21692638	11
Chr5	-	21692727	2
Chr5	+	21970649	1
Chr5	+	22233682	2
Chr5	+	22332235	1
Chr5	+	22455185	1
Chr5	+	22455277	6
Chr5	-	22468457	1
Chr5	+	22473266	1
Chr5	-	22753989	9
Chr5	+	22828988	6
Chr5	-	22992489	1
Chr5	-	22992769	1
Chr5	+	23057963	1
Chr5	+	23185563	1
Chr5	-	23239265	1
Chr5	-	23662820	1
Chr5	+	23834739	2
Chr5	+	23834785	1
Chr5	+	23935105	1
Chr5	-	24260236	1
Chr5	-	24260277	1
Chr5	-	24279601	1
Chr5	-	24279644	1
Chr5	+	24318204	1
Chr5	+	24382885	1
Chr5	-	24385890	1
Chr5	-	24389051	1
Chr5	-	24450430	1
Chr5	-	24482062	1
Chr5	+	24483027	2
Chr5	-	24670782	1
Chr5	-	24709074	12
Chr5	+	24728245	1
Chr5	+	24767654	19
Chr5	+	24767820	1
Chr5	-	24782230	1
Chr5	+	25035358	1
Chr5	+	25035396	1
Chr5	+	25039490	1
Chr5	-	25039573	5
Chr5	+	25054582	1
Chr5	-	25112682	1
Chr5	-	25382982	1
Chr5	-	25470055	1
Chr5	-	25612989	1
Chr5	-	25703646	1
Chr5	-	25786773	1
Chr5	+	25861932	1
Chr5	+	25980917	20
Chr5	+	25981047	1
Chr5	+	26053005	1
Chr5	+	26053064	1
Chr5	-	26053613	1
Chr5	-	26070828	1
Chr5	-	26072271	1
Chr5	-	26116317	1
Chr5	+	26129639	1
Chr5	-	26146865	3
Chr5	-	26292102	4
Chr5	-	26292168	2
Chr5	+	26343604	1
Chr5	-	26415273	2
Chr5	+	26507141	1
Chr5	-	26580924	1
Chr5	-	26580982	2
Chr5	-	26606537	2
Chr5	-	26664864	3
Chr5	+	26683729	1
Chr5	+	26683809	5
Chr5	+	26683922	1
Chr5	-	26851121	1
Chr5	-	26851170	1
Chr5	+	26852191	1
Chr5	+	26902464	3
Chr5	+	26902633	2

## Sheet: SO-IPAC(RNA-seq)
chr	strand	coordinate	read count	cuffID	start	end
Chr1	+	79409	1	CUFF.11	77354	81151
Chr1	+	767526	2	CUFF.91	766908	768269
Chr1	-	1480052	1	CUFF.183	1479948	1481091
Chr1	-	1480111	2	CUFF.183	1479948	1481091
Chr1	-	1480188	4	CUFF.183	1479948	1481091
Chr1	-	1480218	3	CUFF.183	1479948	1481091
Chr1	-	2439749	1	CUFF.296	2439582	2440772
Chr1	+	2444431	7	CUFF.300	2444348	2445293
Chr1	-	4759874	4	CUFF.549	4758995	4760283
Chr1	-	4996749	1	CUFF.574	4996532	4997426
Chr1	+	5192611	1	CUFF.592	5191892	5192844
Chr1	-	5375396	1	CUFF.619	5374627	5375929
Chr1	+	5375834	52	CUFF.619	5374627	5375929
Chr1	+	5375863	1	CUFF.619	5374627	5375929
Chr1	+	5375904	3	CUFF.619	5374627	5375929
Chr1	-	6220866	1	CUFF.708	6219990	6221354
Chr1	+	8155470	1	CUFF.908	8154824	8155751
Chr1	+	8155619	1	CUFF.908	8154824	8155751
Chr1	-	8756227	1	CUFF.960	8756166	8756652
Chr1	-	8756370	6	CUFF.960	8756166	8756652
Chr1	+	8844272	1	CUFF.970	8843642	8844630
Chr1	+	8844485	1	CUFF.970	8843642	8844630
Chr1	+	8862387	2	CUFF.974	8861662	8863136
Chr1	+	8862674	2	CUFF.974	8861662	8863136
Chr1	-	8910078	3	CUFF.979	8910053	8911106
Chr1	-	8910243	1	CUFF.979	8910053	8911106
Chr1	-	8910286	1	CUFF.979	8910053	8911106
Chr1	+	11453979	1	CUFF.1209	11453401	11455879
Chr1	-	11454104	2	CUFF.1209	11453401	11455879
Chr1	-	11454206	1	CUFF.1209	11453401	11455879
Chr1	+	11454434	1	CUFF.1209	11453401	11455879
Chr1	+	11472730	1	CUFF.1210	11471753	11473159
Chr1	+	11472814	3	CUFF.1210	11471753	11473159
Chr1	+	11472858	2	CUFF.1210	11471753	11473159
Chr1	-	11532275	1	CUFF.1218	11531337	11532372
Chr1	-	11670576	1	CUFF.1231	11670401	11670948
Chr1	-	11671500	9	CUFF.1232	11671196	11671838
Chr1	-	11672193	4	CUFF.1233	11671999	11672549
Chr1	+	11779442	4	CUFF.1245	11778335	11781059
Chr1	-	12922798	1	CUFF.1339	12922650	12925198
Chr1	+	12987903	1	CUFF.1347	12986506	12988072
Chr1	-	12995824	1	CUFF.1350	12995027	12996452
Chr1	-	13838458	1	CUFF.1382	13837996	13839291
Chr1	-	13838492	3	CUFF.1382	13837996	13839291
Chr1	-	13838622	2	CUFF.1382	13837996	13839291
Chr1	+	13839077	1	CUFF.1382	13837996	13839291
Chr1	-	16115518	4	CUFF.1412	16115232	16116321
Chr1	-	16115604	1	CUFF.1412	16115232	16116321
Chr1	+	17292934	20	CUFF.1474	17292211	17293207
Chr1	+	17293009	36	CUFF.1474	17292211	17293207
Chr1	+	17296193	1	CUFF.1475	17295366	17296522
Chr1	+	17296249	9	CUFF.1475	17295366	17296522
Chr1	+	17296287	1	CUFF.1475	17295366	17296522
Chr1	+	17392908	1	CUFF.1488	17392367	17393174
Chr1	+	17392937	1	CUFF.1488	17392367	17393174
Chr1	-	17483887	19	CUFF.1495	17483361	17484353
Chr1	-	17498943	1	CUFF.1500	17498452	17499635
Chr1	-	17560498	3	CUFF.1503	17560322	17560863
Chr1	-	17560554	2	CUFF.1503	17560322	17560863
Chr1	-	20006472	1	CUFF.1701	20006288	20007197
Chr1	-	20006524	47	CUFF.1701	20006288	20007197
Chr1	-	20006604	3	CUFF.1701	20006288	20007197
Chr1	-	20010587	1	CUFF.1703	20010327	20011103
Chr1	+	20849397	1	CUFF.1782	20849206	20849679
Chr1	+	20910837	2	CUFF.1793	20910139	20911120
Chr1	+	20910895	6	CUFF.1793	20910139	20911120
Chr1	-	21052267	1	CUFF.1806	21051946	21053365
Chr1	-	21052333	4	CUFF.1806	21051946	21053365
Chr1	-	21052445	2	CUFF.1806	21051946	21053365
Chr1	-	21052827	1	CUFF.1806	21051946	21053365
Chr1	+	21616830	1	CUFF.1855	21616214	21617207
Chr1	+	21616830	1	CUFF.1856	21616214	21617490
Chr1	+	21617300	1	CUFF.1856	21616214	21617490
Chr1	-	21887376	1	CUFF.1880	21887283	21887817
Chr1	-	22076567	22	CUFF.1897	22076295	22079225
Chr1	+	22729049	1	CUFF.1954	22728494	22729413
Chr1	-	23649566	1	CUFF.2057	23649378	23650424
Chr1	-	23963585	5	CUFF.2101	23963387	23964565
Chr1	-	23963585	5	CUFF.2102	23963387	23964565
Chr1	+	24015365	1	CUFF.2108	24014993	24015496
Chr1	-	24911754	1	CUFF.2181	24911624	24913901
Chr1	-	24911886	1	CUFF.2181	24911624	24913901
Chr1	-	24911916	4	CUFF.2181	24911624	24913901
Chr1	-	24911949	20	CUFF.2181	24911624	24913901
Chr1	-	24912002	61	CUFF.2181	24911624	24913901
Chr1	-	24912085	3	CUFF.2181	24911624	24913901
Chr1	-	24912176	12	CUFF.2181	24911624	24913901
Chr1	-	24912295	1	CUFF.2181	24911624	24913901
Chr1	-	24912349	2	CUFF.2181	24911624	24913901
Chr1	+	25119920	10	CUFF.2203	25119510	25120289
Chr1	+	25120023	41	CUFF.2203	25119510	25120289
Chr1	+	26293472	1	CUFF.2321	26293069	26293518
Chr1	+	26794842	3	CUFF.2375	26794135	26794996
Chr1	-	28515271	15	CUFF.2575	28515077	28516117
Chr1	+	28569726	1	CUFF.2582	28568979	28569894
Chr1	-	28705165	1	CUFF.2597	28704957	28705505
Chr1	-	28889196	3	CUFF.2618	28888933	28890583
Chr1	+	28889587	20	CUFF.2618	28888933	28890583
Chr1	+	28890313	12	CUFF.2618	28888933	28890583
Chr1	+	28890394	3	CUFF.2618	28888933	28890583
Chr1	-	28937261	1	CUFF.2627	28936162	28937395
Chr1	-	29327372	1	CUFF.2666	29327314	29328019
Chr1	+	29428039	1	CUFF.2681	29427765	29428281
Chr1	+	29428252	1	CUFF.2681	29427765	29428281
Chr1	-	29841668	1	CUFF.2730	29838732	29842489
Chr1	-	29911170	7	CUFF.2736	29910591	29912094
Chr1	-	29911289	3	CUFF.2736	29910591	29912094
Chr1	-	29911326	1	CUFF.2736	29910591	29912094
Chr1	-	29911380	6	CUFF.2736	29910591	29912094
Chr1	-	29911416	4	CUFF.2736	29910591	29912094
Chr2	-	1604517	8	CUFF.2927	1604291	1605161
Chr2	-	1780920	1	CUFF.2941	1780644	1787648
Chr2	-	1780960	1	CUFF.2941	1780644	1787648
Chr2	-	1781514	1	CUFF.2941	1780644	1787648
Chr2	-	1788116	2	CUFF.2943	1787845	1788958
Chr2	+	2295813	1	CUFF.2986	2295058	2296874
Chr2	+	2295988	1	CUFF.2986	2295058	2296874
Chr2	+	2931477	1	CUFF.3012	2930535	2931797
Chr2	+	2931549	1	CUFF.3012	2930535	2931797
Chr2	+	2946495	1	CUFF.3013	2945800	2946607
Chr2	-	3275835	1	CUFF.3028	3275449	3276340
Chr2	+	3500894	1	CUFF.3085	3500521	3501768
Chr2	+	3500971	1	CUFF.3085	3500521	3501768
Chr2	+	5081641	2	CUFF.3128	5080854	5084004
Chr2	+	5081689	1	CUFF.3128	5080854	5084004
Chr2	+	6524402	7	CUFF.3204	6523483	6524645
Chr2	+	6524508	1	CUFF.3204	6523483	6524645
Chr2	-	6692738	1	CUFF.3210	6692515	6693728
Chr2	-	7525038	1	CUFF.3279	7524149	7525520
Chr2	+	8015015	3	CUFF.3324	8014227	8015812
Chr2	+	8015127	1	CUFF.3324	8014227	8015812
Chr2	+	8015457	1	CUFF.3324	8014227	8015812
Chr2	+	8015598	1	CUFF.3324	8014227	8015812
Chr2	+	8536325	2	CUFF.3366	8535726	8536521
Chr2	-	10075556	2	CUFF.3506	10075201	10076184
Chr2	+	10351067	1	CUFF.3530	10350224	10351451
Chr2	-	10770634	1	CUFF.3578	10770592	10771475
Chr2	-	10770670	2	CUFF.3578	10770592	10771475
Chr2	-	10770704	4	CUFF.3578	10770592	10771475
Chr2	-	10770769	4	CUFF.3578	10770592	10771475
Chr2	-	10770819	1	CUFF.3578	10770592	10771475
Chr2	-	10770848	3	CUFF.3578	10770592	10771475
Chr2	-	11052806	1	CUFF.3609	11052567	11053398
Chr2	-	11163222	1	CUFF.3622	11162973	11164119
Chr2	+	11688457	10	CUFF.3673	11688022	11689560
Chr2	+	11688627	1	CUFF.3673	11688022	11689560
Chr2	+	11689225	2	CUFF.3673	11688022	11689560
Chr2	+	11688457	10	CUFF.3674	11688022	11689560
Chr2	+	11688627	1	CUFF.3674	11688022	11689560
Chr2	+	11689225	2	CUFF.3674	11688022	11689560
Chr2	+	11954494	21	CUFF.3703	11953657	11954842
Chr2	+	11954536	2	CUFF.3703	11953657	11954842
Chr2	+	11954617	1	CUFF.3703	11953657	11954842
Chr2	+	11954666	1	CUFF.3703	11953657	11954842
Chr2	-	12967560	1	CUFF.3789	12967405	12968116
Chr2	-	13506384	2	CUFF.3853	13506043	13507048
Chr2	-	14286860	1	CUFF.3930	14286759	14287501
Chr2	-	14286971	1	CUFF.3930	14286759	14287501
Chr2	-	15890376	3	CUFF.4116	15889538	15890812
Chr2	-	16288748	1	CUFF.4157	16288106	16288761
Chr2	-	17224524	1	CUFF.4271	17224315	17225048
Chr2	-	17312184	1	CUFF.4278	17311830	17317525
Chr2	-	18092268	1	CUFF.4355	18091892	18093054
Chr2	-	18192419	1	CUFF.4370	18192399	18193186
Chr2	+	18351162	5	CUFF.4391	18350237	18351779
Chr2	-	19614246	1	CUFF.4533	19614061	19614660

## Sheet: SO-IPAC(ncRNA)
chr	strand	coordinate	read count	ncRNA	ncRNA_type
Chr1	+	64064	1	Group7	NAT
Chr1	+	259266	10	Seed_Group0026	NAT
Chr1	+	259313	1	Seed_Group0026	NAT
Chr1	+	1661505	1	At1NC006060	LincRNA
Chr1	+	2407937	296	gnl|UG|At#S19066859	GATU
Chr1	+	2408115	4	Group241	NAT
Chr1	+	2444431	7	gnl|UG|At#S30651912	NAT
Chr1	+	3101609	1	Group300	GATU
Chr1	+	3265061	3	Seed_Group0246	NAT
Chr1	+	3265099	2	Seed_Group0246	NAT
Chr1	+	4089599	1	Group374	NAT
Chr1	+	5192611	1	At1NC018710	LincRNA
Chr1	+	5375834	52	At1NC019200	RCTU
Chr1	+	5375863	1	At1NC019200	RCTU
Chr1	+	5375904	3	At1NC019200	RCTU
Chr1	+	6269041	1	Group555	NAT
Chr1	+	7900166	1	Group684	NAT
Chr1	+	8844272	1	At1NC031580	LincRNA
Chr1	+	8844485	1	Seed_Group0577	GATU
Chr1	+	9794706	1	At1NC035150	LincRNA
Chr1	+	11374498	1	Seed_Group0692	NAT
Chr1	+	11453979	1	At1NC041660	RCTU
Chr1	+	11454434	1	At1NC041660	RCTU
Chr1	+	11472730	1	Group906	LincRNA
Chr1	+	11779442	4	At1NC043011	LincRNA
Chr1	+	12421729	1	Group961	NAT
Chr1	+	12938052	4	Group981	NAT
Chr1	+	12987903	1	At1NC047680	RCTU
Chr1	+	17292934	20	At1NC064460	RCTU
Chr1	+	17293009	36	At1NC064460	RCTU
Chr1	+	17296193	1	At1NC064480	RCTU
Chr1	+	17296249	9	At1NC064480	RCTU
Chr1	+	17296287	1	At1NC064480	RCTU
Chr1	+	17392908	1	At1NC064910	RCTU
Chr1	+	17392937	1	At1NC064910	RCTU
Chr1	+	17763134	1	At1NC066690	LincRNA
Chr1	+	17976622	2	Group1106	NAT
Chr1	+	20436900	1	Seed_Group1006	GATU
Chr1	+	20495721	1	At1NC076870	LincRNA
Chr1	+	20943188	2	Group1298	NAT
Chr1	+	21616830	1	At1NC080740	LincRNA
Chr1	+	22173011	1	At1NC082680	RCTU
Chr1	+	24789647	2	Group1504	NAT
Chr1	+	25119920	10	At1NC093780	RCTU
Chr1	+	25120023	41	At1NC093780	RCTU
Chr1	+	25992099	2	Group1586	NAT
Chr1	+	26794842	3	Group1657	NAT
Chr1	+	28665987	1	At1NC106930	LincRNA
Chr1	+	28889587	20	Group1841	RCTU
Chr1	+	29428039	1	At1NC109810	LincRNA
Chr1	-	898574	1	Group103	NAT
Chr1	-	898609	2	Group103	NAT
Chr1	-	903437	1	At1NC003300	RCTU
Chr1	-	1024639	2	Group117	NAT
Chr1	-	4759874	4	Group418	NAT
Chr1	-	7931787	1	At1NC028260	LincRNA
Chr1	-	8038122	1	At1NC028590	LincRNA
Chr1	-	8756370	6	At1NC031460	LincRNA
Chr1	-	9799499	4	At1NC035190	LincRNA
Chr1	-	9799606	1	At1NC035190	LincRNA
Chr1	-	10105029	2	Group828	NAT
Chr1	-	10105090	5	Group828	NAT
Chr1	-	11454104	2	At1NC041650	RCTU
Chr1	-	11454206	1	At1NC041650	RCTU
Chr1	-	11671500	9	At1NC042540	RCTU
Chr1	-	12188670	1	gnl|UG|At#S18906083	NAT
Chr1	-	12922798	1	gnl|UG|At#S35313818	LincRNA
Chr1	-	12995824	1	Seed_Group0774	LincRNA
Chr1	-	13765617	1	At1NC051360	RCTU
Chr1	-	13838458	1	At1NC051720	LincRNA
Chr1	-	13838492	3	At1NC051720	LincRNA
Chr1	-	13838622	2	At1NC051720	LincRNA
Chr1	-	16115518	4	At1NC059340	RCTU
Chr1	-	16115604	1	At1NC059340	RCTU
Chr1	-	16887196	1	Group1054	NAT
Chr1	-	20006472	1	At1NC075030	RCTU
Chr1	-	20006524	47	At1NC075030	RCTU
Chr1	-	20006604	3	At1NC075030	RCTU
Chr1	-	20010587	1	At1NC075060	LincRNA
Chr1	-	20911377	1	Group1294	NAT
Chr1	-	21052333	4	Seed_Group1034	LincRNA
Chr1	-	21052445	2	Seed_Group1034	LincRNA
Chr1	-	21052827	1	At1NC078930	LincRNA
Chr1	-	22076567	22	At1NC082210	LincRNA
Chr1	-	22581264	1	At1NC084040	LincRNA
Chr1	-	22767444	2	Group1383	NAT
Chr1	-	23034469	1	Group1397	LincRNA
Chr1	-	23034509	2	Group1397	LincRNA
Chr1	-	23035331	1	Group1397	LincRNA
Chr1	-	23951068	1	At1NC089360	LincRNA
Chr1	-	24252654	1	At1NC090360	RCTU
Chr1	-	24912085	3	Group1510	GATU
Chr1	-	24912176	12	Group1510	GATU
Chr1	-	24912295	1	Group1510	GATU
Chr1	-	24912349	2	Group1510	GATU
Chr1	-	25999287	1	Group1587	NAT
Chr1	-	26000007	1	Group1587	NAT
Chr1	-	26781953	1	At1NC100260	RCTU
Chr1	-	27092825	1	Group1676	NAT
Chr1	-	28515271	15	At1NC106410	RCTU
Chr1	-	28705165	1	Seed_Group1400	NAT
Chr1	-	28935679	1	Group1846	NAT
Chr1	-	28935774	15	Group1846	NAT
Chr1	-	28937261	1	Group1846	NAT
Chr1	-	29327372	1	At1NC109410	RCTU
Chr1	-	29347158	1	Seed_Group1441	NAT
Chr1	-	29347286	1	Seed_Group1441	NAT
Chr1	-	29911170	7	Seed_Group1477	GATU
Chr1	-	29911289	3	Seed_Group1477	GATU
Chr1	-	29911326	1	Seed_Group1477	GATU
Chr1	-	29911380	6	Seed_Group1477	GATU
Chr1	-	29911416	4	Seed_Group1477	GATU
Chr2	+	2295813	1	At2NC009470	RCTU
Chr2	+	3333642	1	Group2154	GATU
Chr2	+	6524402	7	Group2270	NAT
Chr2	+	6524508	1	Group2270	NAT
Chr2	+	6918026	1	Group2287	NAT
Chr2	+	7256789	1	Group2314	NAT
Chr2	+	11688457	10	At2NC048830	RCTU
Chr2	+	11688627	1	At2NC048830	RCTU
Chr2	+	11689225	2	At2NC048830	RCTU
Chr2	+	13570011	1	At2NC055820	LincRNA
Chr2	+	13570081	4	At2NC055820	LincRNA
Chr2	+	15632388	1	At2NC063320	LincRNA
Chr2	+	16950832	1	Group3052	NAT
Chr2	+	17263622	1	Group3080	NAT
Chr2	+	18351162	5	Seed_Group2465	GATU
Chr2	+	19090865	1	Group3255	NAT
Chr2	+	19177086	1	Group3264	GATU
Chr2	-	1604517	8	At2NC006510	RCTU
Chr2	-	1788116	2	At2NC007270	RCTU
Chr2	-	3275835	1	Group2140	NAT
Chr2	-	3327282	1	Group2152	GATU
Chr2	-	6518550	1	Group2268	NAT
Chr2	-	6518631	1	Group2268	NAT
Chr2	-	6657608	1	gnl|UG|At#S18581552	NAT
Chr2	-	9340018	1	Seed_Group1935	NAT
Chr2	-	9341123	1	Seed_Group1935	NAT
Chr2	-	10675299	2	Group2530	GATU
Chr2	-	10770819	1	At2NC045340	RCTU
Chr2	-	10770848	3	At2NC045340	RCTU
Chr2	-	11163222	1	At2NC046700	RCTU
Chr2	-	13506384	2	At2NC055600	RCTU
Chr2	-	14286860	1	At2NC058450	RCTU
Chr2	-	14286971	1	At2NC058450	RCTU
Chr2	-	14506768	2	Seed_Group2208	NAT
Chr2	-	15050527	3	Group2876	NAT
Chr2	-	15050583	11	Group2876	NAT
Chr2	-	15590832	1	gnl|UG|At#S26539072	NAT
Chr2	-	15590866	1	gnl|UG|At#S26539072	NAT
Chr2	-	15890376	3	Group2956	NAT
Chr2	-	16984693	1	At2NC068440	LincRNA
Chr2	-	16985819	3	At2NC068450	LincRNA
Chr2	-	17224524	1	Group3074	NAT
Chr2	-	17312184	1	Group3083	NAT
Chr2	-	17367502	1	Group3089	NAT
Chr2	-	17507286	2	Group3101	NAT
Chr3	+	15605	1	Group3313	NAT
Chr3	+	15630	1	Group3313	NAT
Chr3	+	1682029	1	Group3448	NAT
Chr3	+	2070156	3	At3NC007630	LincRNA
Chr3	+	2070189	1	At3NC007630	LincRNA
Chr3	+	2580026	3	Group3531	NAT
Chr3	+	4725092	1	At3NC016880	LincRNA
Chr3	+	5123884	1	gnl|UG|At#S11644143	RCTU
Chr3	+	5571202	1	At3NC019860	RCTU
Chr3	+	5571260	4	At3NC019860	RCTU
Chr3	+	6012005	1	At3NC021520	LincRNA
Chr3	+	7472414	1	At3NC027300	LincRNA
Chr3	+	9595488	1	Group4078	NAT
Chr3	+	10329305	1	Seed_Group3209	GATU
Chr3	+	11154355	2	At3NC041450	RCTU
Chr3	+	11154472	2	At3NC041450	RCTU
Chr3	+	11510391	23	Group4163	GATU
Chr3	+	11510456	7	Group4163	GATU
Chr3	+	15956021	1	Group4244	NAT
Chr3	+	15972569	1	Group4246	GATU
Chr3	+	16037125	4	Group4249	NAT
Chr3	+	16037154	1	Group4249	NAT
Chr3	+	16037186	1	Group4249	NAT
Chr3	+	20067348	1	Group4523	NAT
Chr3	+	20067389	1	Group4523	NAT
Chr3	+	20418798	4	Group4559	NAT
Chr3	+	20477142	1	At3NC082510	LincRNA
Chr3	+	21216660	1	Group4627	NAT
Chr3	+	21216747	4	Group4627	NAT
Chr3	+	23116619	2	At3NC092190	LincRNA
Chr3	-	575335	3	At3NC001920	LincRNA
Chr3	-	2008447	1	gnl|UG|At#S11699333	NAT
Chr3	-	2364820	1	Group3509	NAT
Chr3	-	2364895	1	Group3509	NAT
Chr3	-	2753084	1	Group3553	NAT
Chr3	-	4012352	1	Group3672	NAT
Chr3	-	5570780	1	At3NC019870	RCTU
Chr3	-	5830132	1	Group3831	NAT
Chr3	-	5830168	1	Group3831	NAT
Chr3	-	5830449	1	Group3831	NAT
Chr3	-	6227838	1	At3NC022440	LincRNA
Chr3	-	10758683	2	Group4136	RCTU
Chr3	-	11035404	2	Seed_Group3239	GATU
Chr3	-	11110043	1	At3NC041220	RCTU
Chr3	-	11897864	1	At3NC045060	LincRNA
Chr3	-	14201593	3	At3NC056200	RCTU
Chr3	-	14201655	56	At3NC056200	RCTU
Chr3	-	14202348	1	At3NC056200	RCTU
Chr3	-	16271415	1	Group4253	NAT
Chr3	-	17450345	1	Group4310	NAT
Chr3	-	17450420	1	Group4310	NAT
Chr3	-	18020333	2	At3NC073130	RCTU
Chr3	-	19975219	1	Group4512	NAT
Chr3	-	21714785	1	Group4663	NAT
Chr3	-	22174227	1	Group4692	LincRNA
Chr3	-	22174359	1	Group4692	LincRNA
Chr3	-	22174449	4	Group4692	LincRNA
Chr3	-	22174864	4	Group4692	LincRNA
Chr4	+	1111866	1	Group4883	NAT
Chr4	+	1473175	1	Seed_Group3822	NAT
Chr4	+	1476477	1	Seed_Group3822	NAT
Chr4	+	2197814	1	At4NC009080	LincRNA
Chr4	+	3953112	1	At4NC017170	RCTU
Chr4	+	4824882	2	At4NC021500	LincRNA
Chr4	+	5298033	1	Group5018	NAT
Chr4	+	5299604	1	Group5018	NAT
Chr4	+	6669037	1	At4NC029350	RCTU
Chr4	+	6669175	1	At4NC029350	RCTU
Chr4	+	6669505	1	At4NC029350	RCTU
Chr4	+	7221684	1	gnl|UG|At#S18899934	NAT
Chr4	+	8460400	4	Seed_Group4088	LincRNA
Chr4	+	9251942	1	At4NC039580	LincRNA
Chr4	+	10180381	2	Group5312	RCTU
Chr4	+	10180433	3	Group5312	RCTU
Chr4	+	10180568	1	Group5312	RCTU
Chr4	+	10278826	1	Group5317	NAT
Chr4	+	10579544	2	Group5340	GATU
Chr4	+	10579655	7	Group5340	GATU
Chr4	+	10579702	1	Group5340	GATU
Chr4	+	10579747	1	Group5340	GATU
Chr4	+	10579862	2	Group5340	GATU
Chr4	+	13241586	1	Group5534	NAT
Chr4	+	14023323	1	gnl|UG|At#S35258616	NAT
Chr4	+	14592782	1	Seed_Group4430	NAT
Chr4	+	14821364	3	Group5655	NAT
Chr4	+	17395409	1	At4NC069360	LincRNA
Chr4	+	17395481	1	At4NC069360	LincRNA
Chr4	+	18217860	1	Seed_Group4679	NAT
Chr4	-	1200907	8	Group4890	GATU
Chr4	-	1200974	3	Group4890	GATU
Chr4	-	1373116	3	Group4906	NAT
Chr4	-	1373199	2	Group4906	NAT
Chr4	-	1437159	1	At4NC005530	LincRNA
Chr4	-	2505916	1	Group4955	NAT
Chr4	-	2506844	1	Group4955	NAT
Chr4	-	2506876	1	Group4955	NAT
Chr4	-	2506935	10	Group4955	NAT
Chr4	-	2507467	27	Group4955	NAT
Chr4	-	2507537	2	Group4955	NAT
Chr4	-	4843587	1	At4NC021600	LincRNA
Chr4	-	4843619	3	At4NC021600	LincRNA
Chr4	-	7521109	1	Group5133	NAT
Chr4	-	7642771	4	Seed_Group4043	NAT
Chr4	-	7889666	21	At4NC034350	RCTU
Chr4	-	7889914	2	At4NC034350	RCTU
Chr4	-	7890384	5	At4NC034360	LincRNA
Chr4	-	7890661	1	At4NC034360	LincRNA
Chr4	-	7890985	2	At4NC034360	LincRNA
Chr4	-	8345879	1	Group5190	NAT
Chr4	-	10078036	1	Group5307	NAT
Chr4	-	11610658	2	Seed_Group4251	NAT
Chr4	-	12136246	1	Group5434	NAT
Chr4	-	14182103	1	gnl|UG|At#S37211670	NAT
Chr4	-	14917023	1	At4NC060340	RCTU
Chr4	-	15458042	1	At4NC062380	LincRNA
Chr4	-	15458116	1	At4NC062380	LincRNA
Chr4	-	15503836	1	Group5714	NAT
Chr4	-	15503918	6	Group5714	NAT
Chr4	-	16566999	1	At4NC066360	LincRNA
Chr5	+	1042636	1	Group6079	NAT
Chr5	+	1042718	1	Group6079	NAT
Chr5	+	4633936	1	Group6374	NAT
Chr5	+	5584452	13	Group6445	NAT
Chr5	+	8221760	3	Group6647	RCTU
Chr5	+	8221808	1	Group6647	RCTU
Chr5	+	8221944	1	Group6647	RCTU
Chr5	+	8221982	4	Group6647	RCTU
Chr5	+	8222021	1	Group6647	RCTU
Chr5	+	8222211	8	Group6647	RCTU
Chr5	+	8222557	1	Group6647	RCTU
Chr5	+	8222716	1	Group6647	RCTU
Chr5	+	9833190	1	Group6741	RCTU
Chr5	+	9912076	1	At5NC036720	RCTU
Chr5	+	10795966	1	Seed_Group5308	GATU
Chr5	+	13058599	1	At5NC051040	RCTU
Chr5	+	15028304	1	At5NC058810	RCTU
Chr5	+	15603408	4	At5NC061210	RCTU
Chr5	+	17185291	1	gnl|UG|At#S26538891	NAT
Chr5	+	17958571	1	gnl|UG|At#S18912986	RCTU
Chr5	+	17959761	18	At5NC070230	RCTU
Chr5	+	17959848	1	At5NC070230	RCTU
Chr5	+	17959891	1	At5NC070230	RCTU
Chr5	+	19624710	11	Seed_Group5639	LincRNA
Chr5	+	19624850	1	Seed_Group5639	LincRNA
Chr5	+	20541048	1	At5NC080680	LincRNA
Chr5	+	20541162	3	At5NC080680	LincRNA
Chr5	+	22233682	2	Group7324	NAT
Chr5	+	22455185	1	Seed_Group5802	NAT
Chr5	+	22455277	6	Seed_Group5802	NAT
Chr5	+	22828988	6	Group7373	GATU
Chr5	+	23057963	1	Group7384	NAT
Chr5	+	26053005	1	Group7639	NAT
Chr5	+	26053064	1	Group7639	NAT
Chr5	+	26683729	1	At5NC102710	LincRNA
Chr5	+	26683922	1	gnl|UG|At#S35292608	NAT
Chr5	-	40888	1	At5NC000160	LincRNA
Chr5	-	624771	1	Seed_Group4741	NAT
Chr5	-	1341800	1	Group6104	GATU
Chr5	-	1341876	20	Group6104	GATU
Chr5	-	1608939	2	Seed_Group4803	NAT
Chr5	-	1609002	1	Seed_Group4803	NAT
Chr5	-	3526123	1	Seed_Group4925	NAT
Chr5	-	3526175	1	Seed_Group4925	NAT
Chr5	-	3526545	1	At5NC012410	RCTU
Chr5	-	4202240	1	At5NC015160	LincRNA
Chr5	-	4202448	4	At5NC015160	LincRNA
Chr5	-	5041969	1	Group6400	GATU
Chr5	-	5233995	1	At5NC019090	LincRNA
Chr5	-	6813776	1	Group6543	NAT
Chr5	-	7204938	2	Group6577	NAT
Chr5	-	7204975	3	Group6577	NAT
Chr5	-	7891165	46	Group6625	RCTU
Chr5	-	13987992	6	At5NC055270	RCTU
Chr5	-	13988050	3	At5NC055270	RCTU
Chr5	-	13988084	1	At5NC055270	RCTU
Chr5	-	13988117	55	At5NC055270	RCTU
Chr5	-	15631822	2	Group6901	NAT
Chr5	-	16953758	2	At5NC066210	LincRNA
Chr5	-	17963075	1	At5NC070250	RCTU
Chr5	-	18210651	1	At5NC071080	RCTU
Chr5	-	18238284	1	At5NC071220	LincRNA
Chr5	-	19007853	1	Group7111	NAT
Chr5	-	19007907	1	Group7111	NAT
Chr5	-	20214521	1	At5NC079220	LincRNA
Chr5	-	20214605	1	At5NC079220	LincRNA
Chr5	-	21143077	1	At5NC082830	RCTU
Chr5	-	21144448	1	gnl|UG|At#S34115239	RCTU
Chr5	-	21144546	1	gnl|UG|At#S34115239	RCTU
Chr5	-	22753989	9	At5NC088470	LincRNA
Chr5	-	25786773	1	At5NC099120	LincRNA
Chr5	-	26070828	1	At5NC100270	RCTU
Chr5	-	26292102	4	Group7664	NAT
Chr5	-	26292168	2	Group7664	NAT

## Sheet: SO-IPAC(ORF)
chr	strand	coordinate	read count	gene	ORF	ssp_start	ssp_end	ssp_len	blastp_plant	salktiling	cluster	tblastn_rice	mpss
Chr1	-	26400453	1	AT1G70110.igt	ath_mu_ch1_10608bottom	26402451	26402561	111	0	0	0	0	0
Chr1	-	26400453	1	AT1G70110.igt	ath_mu_ch1_10609bottom	26402444	26402536	93	0	0	0	0	0
Chr1	-	26399933	1	AT1G70110.igt	ath_mu_ch1_10617bottom	26400004	26400120	117	0	0	0	0	0
Chr1	-	26137246	1	AT1G69540.igt	ath_mu_ch1_11271bottom	26137887	26137964	78	0	0	0	0	0
Chr1	-	25999287	1	AT1G69180.igt	ath_mu_ch1_11632bottom	25999725	25999883	159	0	TCAAACCACACACACAACCCATGAC 380.8 flower 324.5 leaf 267.5 suspensioncell	0	chr3 significance: 1.8 hsp start:11177293 hsp end:11177454 %identity:37.04	0
Chr1	-	29841668	1	AT1G79350.igt	ath_mu_ch1_1641bottom	29842588	29842665	78	0	0	0	chr8 significance: 1.1 hsp start:12721222 hsp end:12721296 %identity:56.00	0
Chr1	-	23963585	5	AT1G64561.igt	ath_mu_ch1_16938bottom	23964089	23964265	177	0	0	0	chr3 significance: 2.4 hsp start:15898904 hsp end:15899080 %identity:32.20	0
Chr1	-	23951068	1	AT1G64510.igt	ath_mu_ch1_16972bottom	23951890	23952009	120	pir||A86475 15.8K F12A4.7 hypothetical protein - Arabidopsis tha... 34 0.18 gb|AAG52108.1|AC023064_1 hypothetical protein; 50510-49748 [Arab... 34 0.18 ref|NP_174771.1| hypothetical protein [Arabidopsis thaliana] 34 0.18 pir||B86475 hypothetical protein F12A4.5 - Arabidopsis thaliana 30 4.4 gb|AAG52117.1|AC023064_10 hypothetical protein; 44638-43858 [Ara... 30 4.4 ref|NP_174772.1| hypothetical pr…	0	0	chr5 significance: 3.1 hsp start:7534832 hsp end:7534927 %identity:28.12	0
Chr1	+	6506755	2	AT1G18830.igt	ath_mu_ch1_17391top	6506461	6506622	162	0	TACCCCTGTATTCTCTTACTTATTA 297.3 flower 307.0 root 224.8 suspensioncell	0	chr12 significance: 0.83 hsp start:25707077 hsp end:25707157 %identity:46.67	0
Chr1	-	23649322	1	AT1G63770.igt	ath_mu_ch1_17711bottom	23650016	23650123	108	0	0	0	0	0
Chr1	-	23649566	1	AT1G63770.igt	ath_mu_ch1_17711bottom	23650016	23650123	108	0	0	0	0	0
Chr1	+	6620537	1	AT1G19170.igt	ath_mu_ch1_17741top	6619193	6619285	93	0	0	0	0	0
Chr1	+	6794889	1	AT1G19620.igt	ath_mu_ch1_18167top	6794165	6794272	108	0	0	0	chr5 significance: 1.8 hsp start:810695 hsp end:810754 %identity:65.00	0
Chr1	+	6794889	1	AT1G19620.igt	ath_mu_ch1_18168top	6794190	6794432	243	gb|AAP31044.1| maturase K [Laportea canadensis] 34 0.17 gb|AAL36003.1| matK [Neviusia alabamensis] 34 0.23 gb|AAL36001.1| matK [Lyonothamnus floribundus] 33 0.30 gb|AAL36016.1| matK [Rhodotypos scandens] 33 0.30 gb|AAL36020.1| matK [Sorbus californica] 33 0.30 dbj|BAB91163.1| maturase [Kerria japonica] 32 0.66 sp|Q8WJN0|MATK_VAUCA Maturase K (Intron maturase) 32 0.87 gb|AAQ92027.1| maturase-like …	CCATTCAAGCAATGTTTTAACTTAC 260.8 root	0	chr10 significance: 0.075 hsp start:9139968 hsp end:9140114 %identity:34.69	0
Chr1	-	23034469	1	AT1G62310.igt	ath_mu_ch1_19255bottom	23034480	23034584	105	0	0	0	0	0
Chr1	-	22777063	1	AT1G61685.igt	ath_mu_ch1_19884bottom	22777562	22777660	99	0	0	0	0	0
Chr1	+	7695173	1	AT1G21880.igt	ath_mu_ch1_20391top	7693880	7693960	81	0	0	0	0	0
Chr1	+	7695173	1	AT1G21880.igt	ath_mu_ch1_20394top	7694657	7694770	114	0	0	0	0	0
Chr1	-	22392190	1	AT1G60820.igt	ath_mu_ch1_20938bottom	22393468	22393617	150	0	0	0	chr7 significance: 0.075 hsp start:1724540 hsp end:1724665 %identity:40.48	0
Chr1	-	22392190	1	AT1G60820.igt	ath_mu_ch1_20941bottom	22392474	22392581	108	0	0	0	chr8 significance: 1.4 hsp start:18014405 hsp end:18014488 %identity:39.29	0
Chr1	+	8155470	1	AT1G23010.igt	ath_mu_ch1_21595top	8154968	8155051	84	0	0	0	chr7 significance: 1.4 hsp start:14509022 hsp end:14509099 %identity:42.31	0
Chr1	+	8155619	1	AT1G23010.igt	ath_mu_ch1_21595top	8154968	8155051	84	0	0	0	chr7 significance: 1.4 hsp start:14509022 hsp end:14509099 %identity:42.31	0
Chr1	-	21887376	1	AT1G59600.igt	ath_mu_ch1_22235bottom	21888865	21888945	81	0	0	0	0	0
Chr1	+	90617	3	AT1G01210.igt	ath_mu_ch1_223top	88690	88797	108	0	0	0	chr3 significance: 0.48 hsp start:34680739 hsp end:34680822 %identity:50.00	0
Chr1	-	21707119	1	AT1G58430.igt	ath_mu_ch1_22678bottom	21708161	21708268	108	0	0	0	0	0
Chr1	+	8844272	1	AT1G25211.igt	ath_mu_ch1_23315top	8843976	8844086	111	0	0	0	0	0
Chr1	+	8844485	1	AT1G25211.igt	ath_mu_ch1_23315top	8843976	8844086	111	0	0	0	0	0
Chr1	-	21429111	1	AT1G57860.igt	ath_mu_ch1_23402bottom	21429546	21429623	78	0	CTATTGTCTCCTCTTCCTTCATCAG 119.0 suspensioncell	0	0	0
Chr1	+	8924259	1	AT1G25425.igt	ath_mu_ch1_23517top	8922215	8922349	135	gb|AAB05800.1| unknown [Chlamydomonas reinhardtii] 33 0.51 pir||T08026 hypothetical protein B - Chlamydomonas reinhardtii c... 33 0.51 ref|NP_958421.1| hypothetical protein [Chlamydomonas reinhardtii] 33 0.51 tpg|DAA00965.2| TPA: hypothetical protein [Chlamydomonas reinhar... 33 0.51 sp|Q32065|YCX9_CHLRE Hypothetical 341.7 kDa protein in psbD-psbC... 33 0.51	0	0	chr11 significance: 1.8 hsp start:3254861 hsp end:3254959 %identity:45.45	0
Chr1	-	20496638	1	AT1G54980.igt	ath_mu_ch1_25812bottom	20498315	20498410	96	0	0	0	0	0
Chr1	+	9794706	1	AT1G28080.igt	ath_mu_ch1_25852top	9793646	9793732	87	0	0	0	chr9 significance: 4.1 hsp start:19105316 hsp end:19105393 %identity:42.86	0
Chr1	+	9794808	1	AT1G28080.igt	ath_mu_ch1_25852top	9793646	9793732	87	0	0	0	chr9 significance: 4.1 hsp start:19105316 hsp end:19105393 %identity:42.86	0
Chr1	-	20010587	1	AT1G53620.igt	ath_mu_ch1_26982bottom	20010726	20010887	162	gb|AAF78427.1|AC018748_6 Contains similarity to period protein f... 36 0.061 ref|NP_175767.1| glycine-rich protein [Arabidopsis thaliana] 36 0.061	TAGGAAGCCTATAGGCGGTGATGAT 401.3 leaf 163.3 root 362.8 suspensioncell GGTGGAGGTTGTGGAGGCGGTGAGG 2120.0 flower 3149.5 leaf 1631.3 root 3176.8 suspensioncell GAGGTTCCGGTGGCTGTGGAGGGGA 601.5 flower 813.0 leaf 385.3 root 855.5 suspensioncell	0	0	0
Chr1	-	20006472	1	AT1G53610.igt	ath_mu_ch1_26986bottom	20007959	20008081	123	0	ACAAAACTAAGAAAGATGGCGGCAA 323.3 leaf 274.8 root 259.0 suspensioncell GATAAGAACCAGTTGCCACCCCTTC 220.3 leaf	0	0	0
Chr1	-	20006524	47	AT1G53610.igt	ath_mu_ch1_26986bottom	20007959	20008081	123	0	ACAAAACTAAGAAAGATGGCGGCAA 323.3 leaf 274.8 root 259.0 suspensioncell GATAAGAACCAGTTGCCACCCCTTC 220.3 leaf	0	0	0
Chr1	-	20006604	3	AT1G53610.igt	ath_mu_ch1_26986bottom	20007959	20008081	123	0	ACAAAACTAAGAAAGATGGCGGCAA 323.3 leaf 274.8 root 259.0 suspensioncell GATAAGAACCAGTTGCCACCCCTTC 220.3 leaf	0	0	0
Chr1	-	20006472	1	AT1G53610.igt	ath_mu_ch1_26991bottom	20006766	20006924	159	pir||T07242 hypothetical protein 49b - Chlorella vulgaris chloro... 28 9.7 ref|NP_045814.1| ORF49b [Chlorella vulgaris] 28 9.7 dbj|BAA57889.1| unnamed protein product [Chlorella vulgaris] 28 9.7	GTTCATAGTGTTTGGGGCATTTCTC 350.8 suspensioncell GAAGGATGGCAAGGAAAGCATCGCC 525.8 flower 821.0 leaf 390.3 root 1202.3 suspensioncell TGTCTTGGCAGCGGTTACGGTGGTG 311.0 leaf 211.0 root 694.8 suspensioncell	0	chr1 significance: 0.83 hsp start:7406034 hsp end:7406168 %identity:35.56	0
Chr1	-	20006524	47	AT1G53610.igt	ath_mu_ch1_26991bottom	20006766	20006924	159	pir||T07242 hypothetical protein 49b - Chlorella vulgaris chloro... 28 9.7 ref|NP_045814.1| ORF49b [Chlorella vulgaris] 28 9.7 dbj|BAA57889.1| unnamed protein product [Chlorella vulgaris] 28 9.7	GTTCATAGTGTTTGGGGCATTTCTC 350.8 suspensioncell GAAGGATGGCAAGGAAAGCATCGCC 525.8 flower 821.0 leaf 390.3 root 1202.3 suspensioncell TGTCTTGGCAGCGGTTACGGTGGTG 311.0 leaf 211.0 root 694.8 suspensioncell	0	chr1 significance: 0.83 hsp start:7406034 hsp end:7406168 %identity:35.56	0
Chr1	-	20006604	3	AT1G53610.igt	ath_mu_ch1_26991bottom	20006766	20006924	159	pir||T07242 hypothetical protein 49b - Chlorella vulgaris chloro... 28 9.7 ref|NP_045814.1| ORF49b [Chlorella vulgaris] 28 9.7 dbj|BAA57889.1| unnamed protein product [Chlorella vulgaris] 28 9.7	GTTCATAGTGTTTGGGGCATTTCTC 350.8 suspensioncell GAAGGATGGCAAGGAAAGCATCGCC 525.8 flower 821.0 leaf 390.3 root 1202.3 suspensioncell TGTCTTGGCAGCGGTTACGGTGGTG 311.0 leaf 211.0 root 694.8 suspensioncell	0	chr1 significance: 0.83 hsp start:7406034 hsp end:7406168 %identity:35.56	0
Chr1	-	20006472	1	AT1G53610.igt	ath_mu_ch1_26992bottom	20006726	20006824	99	gb|AAF78429.1|AC018748_8 T3F20.8 [Arabidopsis thaliana] 39 0.005	TGTCTTGGCAGCGGTTACGGTGGTG 311.0 leaf 211.0 root 694.8 suspensioncell ATTTTGGCGGTTGACTTTAATCTTA 409.5 leaf 496.5 suspensioncell CTCGTGCATCGGTGCATGGAAACGT 277.5 leaf 649.5 suspensioncell	0	0	0
Chr1	-	20006524	47	AT1G53610.igt	ath_mu_ch1_26992bottom	20006726	20006824	99	gb|AAF78429.1|AC018748_8 T3F20.8 [Arabidopsis thaliana] 39 0.005	TGTCTTGGCAGCGGTTACGGTGGTG 311.0 leaf 211.0 root 694.8 suspensioncell ATTTTGGCGGTTGACTTTAATCTTA 409.5 leaf 496.5 suspensioncell CTCGTGCATCGGTGCATGGAAACGT 277.5 leaf 649.5 suspensioncell	0	0	0
Chr1	-	20006604	3	AT1G53610.igt	ath_mu_ch1_26992bottom	20006726	20006824	99	gb|AAF78429.1|AC018748_8 T3F20.8 [Arabidopsis thaliana] 39 0.005	TGTCTTGGCAGCGGTTACGGTGGTG 311.0 leaf 211.0 root 694.8 suspensioncell ATTTTGGCGGTTGACTTTAATCTTA 409.5 leaf 496.5 suspensioncell CTCGTGCATCGGTGCATGGAAACGT 277.5 leaf 649.5 suspensioncell	0	0	0
Chr1	-	20000318	2	AT1G53610.igt	ath_mu_ch1_27008bottom	20000409	20000555	147	0	TGGTCGTGAAAACAGCACCACCGGT 337.0 flower 374.3 leaf 216.0 root 394.8 suspensioncell	0	chr4 significance: 2.4 hsp start:28162246 hsp end:28162332 %identity:48.28	0
Chr1	-	20000367	1	AT1G53610.igt	ath_mu_ch1_27008bottom	20000409	20000555	147	0	TGGTCGTGAAAACAGCACCACCGGT 337.0 flower 374.3 leaf 216.0 root 394.8 suspensioncell	0	chr4 significance: 2.4 hsp start:28162246 hsp end:28162332 %identity:48.28	0
Chr1	-	29347158	1	AT1G78060.igt	ath_mu_ch1_2932bottom	29347392	29347469	78	0	0	0	0	0
Chr1	-	29347286	1	AT1G78060.igt	ath_mu_ch1_2932bottom	29347392	29347469	78	0	0	0	0	0
Chr1	+	11453979	1	AT1G31885.igt	ath_mu_ch1_29875top	11452379	11452492	114	0	0	0	0	0
Chr1	+	11454434	1	AT1G31885.igt	ath_mu_ch1_29875top	11452379	11452492	114	0	0	0	0	0
Chr1	+	11472730	1	AT1G31935.igt	ath_mu_ch1_29917top	11471370	11471480	111	0	0	0	0	0
Chr1	+	11472814	3	AT1G31935.igt	ath_mu_ch1_29917top	11471370	11471480	111	0	0	0	0	0
Chr1	+	11472858	2	AT1G31935.igt	ath_mu_ch1_29917top	11471370	11471480	111	0	0	0	0	0
Chr1	+	11472730	1	AT1G31935.igt	ath_mu_ch1_29920top	11472156	11472266	111	0	0	0	0	0
Chr1	+	11472814	3	AT1G31935.igt	ath_mu_ch1_29920top	11472156	11472266	111	0	0	0	0	0
Chr1	+	11472858	2	AT1G31935.igt	ath_mu_ch1_29920top	11472156	11472266	111	0	0	0	0	0
Chr1	+	11617581	1	AT1G32230.igt	ath_mu_ch1_30275top	11616761	11616964	204	gb|AAM12983.1| putative phospholipid cytidylyltransferase [Arabi... 29 5.7 gb|AAM91207.1| putative phospholipid cytidylyltransferase [Arabi... 29 5.7 pir||H84807 probable phospholipid cytidylyltransferase [imported... 29 5.7 gb|AAC67351.1| putative phospholipid cytidylyltransferase [Arabi... 29 5.7 ref|NP_181401.1| ethanolamine-phosphate cytidylyltransferase, pu... 29 5.7 gb|AAO60076.1| CTP:ethan…	CCAAGCAATCCTCAATGATTTATGG 265.5 root GGAGAGCCGGTATATACTCGTGTTT 313.5 leaf 157.8 suspensioncell	0	chr6 significance: 2.4 hsp start:10959839 hsp end:10959949 %identity:32.43	0
Chr1	-	17560498	3	AT1G47720.igt	ath_mu_ch1_33047bottom	17560980	17561084	105	0	0	0	0	0
Chr1	-	17560554	2	AT1G47720.igt	ath_mu_ch1_33047bottom	17560980	17561084	105	0	0	0	0	0
Chr1	-	17560498	3	AT1G47720.igt	ath_mu_ch1_33049bottom	17560529	17560684	156	0	CATCCGGTTTGGTGGTTGGTCATTC 255.3 suspensioncell	0	chr2 significance: 0.22 hsp start:12212368 hsp end:12212454 %identity:55.17	0
Chr1	-	16416172	4	AT1G43620.igt	ath_mu_ch1_35782bottom	16418048	16418152	105	0	0	0	0	0
Chr1	-	16416210	3	AT1G43620.igt	ath_mu_ch1_35782bottom	16418048	16418152	105	0	0	0	0	0
Chr1	-	16416400	1	AT1G43620.igt	ath_mu_ch1_35782bottom	16418048	16418152	105	0	0	0	0	0
Chr1	-	16416172	4	AT1G43620.igt	ath_mu_ch1_35786bottom	16417026	16417115	90	0	0	0	0	0
Chr1	-	16416210	3	AT1G43620.igt	ath_mu_ch1_35786bottom	16417026	16417115	90	0	0	0	0	0
Chr1	-	16416400	1	AT1G43620.igt	ath_mu_ch1_35786bottom	16417026	16417115	90	0	0	0	0	0
Chr1	+	14298518	1	AT1G37801.igt	ath_mu_ch1_36919top	14296593	14296709	117	0	0	319(3)	0	0
Chr1	-	13838458	1	AT1G36630.igt	ath_mu_ch1_40995bottom	13838921	13839019	99	0	0	0	0	0
Chr1	-	13838492	3	AT1G36630.igt	ath_mu_ch1_40995bottom	13838921	13839019	99	0	0	0	0	0
Chr1	-	13838622	2	AT1G36630.igt	ath_mu_ch1_40995bottom	13838921	13839019	99	0	0	0	0	0
Chr1	-	28937261	1	AT1G77020.igt	ath_mu_ch1_4099bottom	28938503	28938598	96	0	0	0	chr11 significance: 9.1 hsp start:20381417 hsp end:20381503 %identity:48.28	0
Chr1	-	13603025	3	AT1G36230.igt	ath_mu_ch1_41574bottom	13604590	13604706	117	0	0	0	chr4 significance: 3.1 hsp start:29542181 hsp end:29542294 %identity:34.21	0
Chr1	-	13147965	1	AT1G35625.igt	ath_mu_ch1_42668bottom	13148278	13148379	102	0	0	0	0	0
Chr1	-	12995824	1	AT1G35375.igt	ath_mu_ch1_43031bottom	12996416	12996529	114	0	ATGGCCCAAAAACGAAAGCCCATAA 282.0 leaf	0	0	0
Chr1	+	17292934	20	AT1G46984.igt	ath_mu_ch1_43150top	17292486	17292755	270	gb|AAM63687.1| unknown [Arabidopsis thaliana] 32 0.87 ref|NP_568023.1| expressed protein [Arabidopsis thaliana] 32 0.87 ref|XP_467167.1| hypothetical protein [Oryza sativa (japonica cu... 31 1.5 dbj|BAD25627.1| hypothetical protein [Oryza sativa (japonica cul... 31 1.5 gb|AAP04160.1| unknown protein [Arabidopsis thaliana] 30 4.3 dbj|BAB02478.1| unnamed protein product [Arabidopsis thaliana] 30 4.…	TCTTGGGGGAGTTGATTGCAGAGCA 517.5 flower 702.0 leaf 234.8 suspensioncell TTGCGAACAGAGCAAACGACCGGCT 584.3 flower 1076.5 leaf 464.3 suspensioncell AACGACCGCCACCGTAGAGAGTGGT 427.8 flower 342.0 leaf 262.8 root 164.5 suspensioncell CGAACGGTTCGAGAGACCATCTTTT 128.3 suspensioncell GATGAGGAGCTTGGCTTTCCGGTTA 138.3 suspensioncell GCCTCTGGACCGAGCAGGAAAGGCC 456.8 flower 597.3 leaf 316.0 suspensioncell	0	chr3 significance: 0.83 hsp start:5666280 hsp end:5666477 %identity:33.82	0
Chr1	+	17293009	36	AT1G46984.igt	ath_mu_ch1_43150top	17292486	17292755	270	gb|AAM63687.1| unknown [Arabidopsis thaliana] 32 0.87 ref|NP_568023.1| expressed protein [Arabidopsis thaliana] 32 0.87 ref|XP_467167.1| hypothetical protein [Oryza sativa (japonica cu... 31 1.5 dbj|BAD25627.1| hypothetical protein [Oryza sativa (japonica cul... 31 1.5 gb|AAP04160.1| unknown protein [Arabidopsis thaliana] 30 4.3 dbj|BAB02478.1| unnamed protein product [Arabidopsis thaliana] 30 4.…	TCTTGGGGGAGTTGATTGCAGAGCA 517.5 flower 702.0 leaf 234.8 suspensioncell TTGCGAACAGAGCAAACGACCGGCT 584.3 flower 1076.5 leaf 464.3 suspensioncell AACGACCGCCACCGTAGAGAGTGGT 427.8 flower 342.0 leaf 262.8 root 164.5 suspensioncell CGAACGGTTCGAGAGACCATCTTTT 128.3 suspensioncell GATGAGGAGCTTGGCTTTCCGGTTA 138.3 suspensioncell GCCTCTGGACCGAGCAGGAAAGGCC 456.8 flower 597.3 leaf 316.0 suspensioncell	0	chr3 significance: 0.83 hsp start:5666280 hsp end:5666477 %identity:33.82	0
Chr1	-	12895560	5	AT1G35210.igt	ath_mu_ch1_43280bottom	12895599	12895769	171	0	0	0	0	0
Chr1	+	17392908	1	AT1G47405.igt	ath_mu_ch1_43406top	17392723	17392818	96	0	0	0	0	0
Chr1	+	17392937	1	AT1G47405.igt	ath_mu_ch1_43406top	17392723	17392818	96	0	0	0	0	0
Chr1	+	17763134	1	AT1G48095.igt	ath_mu_ch1_44325top	17762160	17762237	78	0	0	0	0	0
Chr1	+	17763134	1	AT1G48095.igt	ath_mu_ch1_44326top	17762596	17762676	81	0	0	0	0	0
Chr1	-	11670576	1	AT1G32400.igt	ath_mu_ch1_46300bottom	11671399	11671539	141	0	0	0	chr7 significance: 7.0 hsp start:13039105 hsp end:13039176 %identity:41.67	GATCATTTCACATGTGAGAT, CAF: 20, INF: 0, LEF: 5, ROF: 0, SIF: 9, AP1: 0, AP3: 4, AGM: 0, INS: 3, ROS: 0, SAP: 0, S04: 0, S52: 0, LES: 1, GSE: 0, CAS: 19, SIS: 0
Chr1	-	11670576	1	AT1G32400.igt	ath_mu_ch1_46301bottom	11671143	11671241	99	0	0	0	0	0
Chr1	+	19212973	1	AT1G51780.igt	ath_mu_ch1_48119top	19212860	19212937	78	0	TTCTTCAACAATATTCTCATGACAA 135.0 suspensioncell	0	0	0
Chr1	-	10865184	1	AT1G30670.igt	ath_mu_ch1_48168bottom	10866853	10866939	87	0	0	0	0	0
Chr1	-	10517932	1	AT1G30016.igt	ath_mu_ch1_49032bottom	10519434	10519514	81	0	0	0	chr9 significance: 9.1 hsp start:10449347 hsp end:10449421 %identity:48.00	0
Chr1	-	10517932	1	AT1G30016.igt	ath_mu_ch1_49034bottom	10518656	10518769	114	0	0	0	chr10 significance: 0.63 hsp start:20469578 hsp end:20469625 %identity:75.00	0
Chr1	-	10517932	1	AT1G30016.igt	ath_mu_ch1_49035bottom	10518493	10518591	99	0	0	0	0	0
Chr1	-	10263854	1	AT1G29350.igt	ath_mu_ch1_49749bottom	10263867	10263956	90	0	0	0	0	0
Chr1	-	9910166	1	AT1G28310.igt	ath_mu_ch1_50605bottom	9911464	9911643	180	0	0	0	chr4 significance: 7.0 hsp start:25179261 hsp end:25179320 %identity:50.00	0
Chr1	+	20495721	1	AT1G54955.igt	ath_mu_ch1_51279top	20493616	20493729	114	0	0	0	0	0
Chr1	+	20670306	1	AT1G55340.igt	ath_mu_ch1_51774top	20669265	20669360	96	dbj|BAD44203.1| unknown protein [Arabidopsis thaliana] 29 7.3 gb|AAT70465.1| At5g24600 [Arabidopsis thaliana] 29 7.3 gb|AAT41773.1| At5g24600 [Arabidopsis thaliana] 29 7.3 dbj|BAB11212.1| unnamed protein product [Arabidopsis thaliana] 29 7.3 ref|NP_197848.1| expressed protein [Arabidopsis thaliana] 29 7.3	0	0	chr12 significance: 5.4 hsp start:21222792 hsp end:21222851 %identity:54.17	0
Chr1	+	20670306	1	AT1G55340.igt	ath_mu_ch1_51775top	20669303	20669425	123	0	0	0	chr10 significance: 1.1 hsp start:19505171 hsp end:19505257 %identity:37.93	0
Chr1	-	28515271	15	AT1G75970.igt	ath_mu_ch1_5199bottom	28516358	28516450	93	0	0	0	0	0
Chr1	-	28515271	15	AT1G75970.igt	ath_mu_ch1_5200bottom	28515842	28515934	93	0	0	0	chr3 significance: 9.1 hsp start:12006245 hsp end:12006310 %identity:45.45	0
Chr1	+	20910837	2	AT1G55915.igt	ath_mu_ch1_52391top	20910467	20910550	84	0	0	0	0	0
Chr1	+	20910895	6	AT1G55915.igt	ath_mu_ch1_52391top	20910467	20910550	84	0	0	0	0	0
Chr1	+	20910837	2	AT1G55915.igt	ath_mu_ch1_52393top	20910590	20910667	78	0	0	0	0	GATCATATCGAGTGCCCCTT, CAF: 0, INF: 0, LEF: 4, ROF: 3, SIF: 0, AP1: 0, AP3: 0, AGM: 0, INS: 0, ROS: 0, SAP: 0, S04: 0, S52: 0, LES: 1, GSE: 0, CAS: 0, SIS: 0
Chr1	+	20910895	6	AT1G55915.igt	ath_mu_ch1_52393top	20910590	20910667	78	0	0	0	0	GATCATATCGAGTGCCCCTT, CAF: 0, INF: 0, LEF: 4, ROF: 3, SIF: 0, AP1: 0, AP3: 0, AGM: 0, INS: 0, ROS: 0, SAP: 0, S04: 0, S52: 0, LES: 1, GSE: 0, CAS: 0, SIS: 0
Chr1	-	8987751	1	AT1G25570.igt	ath_mu_ch1_53017bottom	8988019	8988126	108	0	0	0	chr1 significance: 4.1 hsp start:11390802 hsp end:11390873 %identity:55.56	0
Chr1	-	8987751	1	AT1G25570.igt	ath_mu_ch1_53018bottom	8987772	8987924	153	gb|AAU84426.1| phosphate transporter 1 [Oryza sativa (japonica c... 30 4.4 gb|AAN39042.1| putative phosphate transporter OsPT1 [Oryza sativ... 30 4.4	GGAGCCGTCGTGGATCGCACCAATG 246.0 suspensioncell	0	chr1 significance: 0.63 hsp start:41920357 hsp end:41920512 %identity:30.91	0
Chr1	+	21228608	1	AT1G56620.igt	ath_mu_ch1_53141top	21228070	21228174	105	0	0	0	0	0
Chr1	+	21228608	1	AT1G56620.igt	ath_mu_ch1_53143top	21228469	21228600	132	0	0	0	chr9 significance: 2.4 hsp start:22376679 hsp end:22376744 %identity:68.18	0
Chr1	-	8860460	1	AT1G25310.igt	ath_mu_ch1_53338bottom	8861484	8861570	87	0	TTTTGAGAATGGGCCATGAGTATGT 229.3 leaf	0	0	0
Chr1	-	8756227	1	AT1G24764.igt	ath_mu_ch1_53628bottom	8757806	8757910	105	0	0	0	chr8 significance: 1.4 hsp start:25386030 hsp end:25386128 %identity:47.06	0
Chr1	-	8756370	6	AT1G24764.igt	ath_mu_ch1_53628bottom	8757806	8757910	105	0	0	0	chr8 significance: 1.4 hsp start:25386030 hsp end:25386128 %identity:47.06	0
Chr1	+	21616830	1	AT1G58265.igt	ath_mu_ch1_54068top	21614725	21614877	153	0	0	0	0	0
Chr1	-	8547378	1	AT1G24160.igt	ath_mu_ch1_54209bottom	8547476	8547577	102	0	0	0	0	0
Chr1	+	22173011	1	AT1G60110.igt	ath_mu_ch1_55473top	22172780	22172884	105	0	GTGATCATGGTGGTGTTTGTGGTGT 352.0 flower 279.0 leaf 197.8 suspensioncell TAACGGTGGTGGTAGCAGTGAAAAG 405.0 flower 376.5 leaf 273.3 suspensioncell	0	0	0
Chr1	-	8038122	1	AT1G22720.igt	ath_mu_ch1_55527bottom	8039558	8039716	159	0	AATTATTCTCTGTGCCCCATTTCTC 164.5 root	0	chr3 significance: 1.4 hsp start:13607572 hsp end:13607688 %identity:42.22	0
Chr1	+	22207610	1	AT1G60190.igt	ath_mu_ch1_55573top	22206632	22206781	150	0	0	0	chr12 significance: 0.044 hsp start:25791418 hsp end:25791546 %identity:34.88	0
Chr1	+	22595381	1	AT1G61250.igt	ath_mu_ch1_56548top	22593353	22593439	87	0	0	0	0	0
Chr1	+	22753133	1	AT1G61630.igt	ath_mu_ch1_56924top	22752283	22752435	153	0	0	0	chr10 significance: 5.4 hsp start:12334965 hsp end:12335036 %identity:37.50	0
Chr1	+	22816744	2	AT1G61790.igt	ath_mu_ch1_57069top	22815768	22815851	84	0	0	0	0	0
Chr1	+	22816817	1	AT1G61790.igt	ath_mu_ch1_57069top	22815768	22815851	84	0	0	0	0	0
Chr1	+	22816877	2	AT1G61790.igt	ath_mu_ch1_57069top	22815768	22815851	84	0	0	0	0	0
Chr1	+	22816744	2	AT1G61790.igt	ath_mu_ch1_57071top	22816415	22816525	111	0	0	0	chr3 significance: 0.83 hsp start:4890057 hsp end:4890164 %identity:41.67	0
Chr1	+	22816817	1	AT1G61790.igt	ath_mu_ch1_57071top	22816415	22816525	111	0	0	0	chr3 significance: 0.83 hsp start:4890057 hsp end:4890164 %identity:41.67	0
Chr1	+	22816877	2	AT1G61790.igt	ath_mu_ch1_57071top	22816415	22816525	111	0	0	0	chr3 significance: 0.83 hsp start:4890057 hsp end:4890164 %identity:41.67	0
Chr1	+	23158050	1	AT1G62550.igt	ath_mu_ch1_57891top	23157772	23157888	117	0	GCCAAGTGCAACAACCATCAAAATT 481.3 leaf 179.0 suspensioncell	0	0	0
Chr1	-	6921664	1	AT1G19970.igt	ath_mu_ch1_58411bottom	6923611	6923721	111	0	0	0	0	0
Chr1	-	6921664	1	AT1G19970.igt	ath_mu_ch1_58418bottom	6921700	6921777	78	0	0	0	chr5 significance: 5.4 hsp start:16958310 hsp end:16958381 %identity:58.33	0
Chr1	+	23460403	1	AT1G63230.igt	ath_mu_ch1_58636top	23459141	23459227	87	0	0	0	0	0
Chr1	+	23479648	1	AT1G63280.igt	ath_mu_ch1_58679top	23477708	23477833	126	0	0	0	chr3 significance: 5.4 hsp start:7926783 hsp end:7926875 %identity:32.26	0
Chr1	+	23750038	1	AT1G64000.igt	ath_mu_ch1_59356top	23749162	23749377	216	0	ATTACGAGATTTGACCCCGAACCTT 192.8 leaf 216.3 suspensioncell	0	chr9 significance: 9.1 hsp start:14973142 hsp end:14973246 %identity:37.14	0
Chr1	+	23750038	1	AT1G64000.igt	ath_mu_ch1_59357top	23749311	23749403	93	0	0	0	chr1 significance: 7.0 hsp start:11964200 hsp end:11964286 %identity:41.38	0
Chr1	+	23750038	1	AT1G64000.igt	ath_mu_ch1_59359top	23749668	23749754	87	0	0	0	0	0
Chr1	+	23750038	1	AT1G64000.igt	ath_mu_ch1_59360top	23749802	23749993	192	gb|AAF24572.1|AC007764_14 F22C12.23 [Arabidopsis thaliana] 104 1e-22	0	0	0	0
Chr1	-	6334846	1	AT1G18410.igt	ath_mu_ch1_59957bottom	6335776	6335868	93	0	0	0	0	0
Chr1	-	28163341	1	AT1G75010.igt	ath_mu_ch1_6070bottom	28163431	28163523	93	0	0	0	chr9 significance: 0.22 hsp start:22206908 hsp end:22206982 %identity:60.00	0
Chr1	-	5971443	1	AT1G17440.igt	ath_mu_ch1_61008bottom	5973055	5973162	108	0	0	0	0	0
Chr1	+	24789647	2	AT1G66450.igt	ath_mu_ch1_62025top	24788951	24789067	117	0	CGGGGACTAGACTCCATTACGTAGG 321.5 flower 209.0 leaf 159.8 suspensioncell	0	0	0
Chr1	-	5134677	1	AT1G14900.igt	ath_mu_ch1_63303bottom	5135313	5135426	114	0	0	0	0	0
Chr1	-	5134677	1	AT1G14900.igt	ath_mu_ch1_63304bottom	5135126	5135323	198	gb|AAO39161.1| maturase K [Tolypella nidifica] 30 2.6	CCACGTCAGAACGAATCGGAACCTT 246.0 suspensioncell AGTCAACACGAAAAAGCAAAGAGGA 354.3 leaf	0	chr2 significance: 4.1 hsp start:539128 hsp end:539214 %identity:48.28	0
Chr1	-	5134677	1	AT1G14900.igt	ath_mu_ch1_63307bottom	5134946	5135062	117	0	0	0	0	0
Chr1	-	4814562	1	AT1G14048.igt	ath_mu_ch1_64173bottom	4816439	4816696	258	pir||E96780 thaumatin-like protein, 23251-22305 [imported] - Ara... 29 7.5 gb|AAG51919.1|AC013258_13 thaumatin-like protein; 23251-22305 [A... 29 7.5 ref|NP_177642.1| thaumatin-like protein, putative / pathogenesis... 29 7.5	0	0	chr9 significance: 0.37 hsp start:427761 hsp end:427955 %identity:28.99	0
Chr1	-	4814562	1	AT1G14048.igt	ath_mu_ch1_64179bottom	4815292	4815432	141	pir||A84634 hypothetical protein At2g24220 [imported] - Arabidop... 30 4.3 gb|AAD03383.1| hypothetical protein [Arabidopsis thaliana] 30 4.3 ref|NP_179999.1| purine permease-related [Arabidopsis thaliana] 30 4.3	0	0	chr4 significance: 2.4 hsp start:24740507 hsp end:24740626 %identity:35.00	0
Chr1	-	4814562	1	AT1G14048.igt	ath_mu_ch1_64182bottom	4814717	4814815	99	0	0	0	0	0
Chr1	+	25926081	1	AT1G68935.igt	ath_mu_ch1_64790top	25925966	25926052	87	0	TTGGTCAGACCACAAACCAAAAGGT 205.8 leaf	0	0	0
Chr1	+	25992099	2	AT1G69130.igt	ath_mu_ch1_64940top	25991460	25991876	417	0	CCGGACATCCCGGGCATCCCAGCAA 304.0 flower 472.3 leaf 385.3 suspensioncell CGCCAAACACCCCGGCCACCCCAGC 633.3 flower 560.0 leaf 293.5 root 391.0 suspensioncell CACCCCAAACACCCCAGCCACGCCA 402.0 flower 485.3 leaf 268.8 root 451.3 suspensioncell CGACCACGCCATCGACCCCGGCCAC 389.0 flower 477.8 leaf 422.8 suspensioncell TCCAGCCACCCCAGCAACGCCAAAC 801.0 flower 484.8 leaf 205.0 root 391.8 suspensioncell ACCCCATTAAC…	0	0	0
Chr1	-	4086898	1	AT1G12090.igt	ath_mu_ch1_66022bottom	4087756	4087863	108	0	0	0	chr2 significance: 9.1 hsp start:12659563 hsp end:12659649 %identity:31.03	0
Chr1	-	3548845	1	AT1G10690.igt	ath_mu_ch1_67426bottom	3549178	3549303	126	dbj|BAB83647.1| spermine synthase [Arabidopsis thaliana] 28 9.7	0	0	chr4 significance: 7.0 hsp start:34091105 hsp end:34091209 %identity:34.29	0
Chr1	-	3548881	1	AT1G10690.igt	ath_mu_ch1_67426bottom	3549178	3549303	126	dbj|BAB83647.1| spermine synthase [Arabidopsis thaliana] 28 9.7	0	0	chr4 significance: 7.0 hsp start:34091105 hsp end:34091209 %identity:34.29	0
Chr1	+	27048886	1	AT1G71865.igt	ath_mu_ch1_67768top	27047446	27047538	93	0	0	0	0	0
Chr1	+	27091008	2	AT1G71940.igt	ath_mu_ch1_67866top	27089096	27089218	123	0	0	0	chr8 significance: 1.8 hsp start:11054572 hsp end:11054667 %identity:34.38	0
Chr1	-	2439749	1	AT1G07901.igt	ath_mu_ch1_70445bottom	2440990	2441106	117	0	0	0	chr12 significance: 5.4 hsp start:21992067 hsp end:21992153 %identity:51.61	0
Chr1	+	28046847	1	AT1G74650.igt	ath_mu_ch1_70464top	28044882	28044971	90	0	GATTTTGATAAGAAATGTCATCGCG 1797.8 leaf	0	0	0
Chr1	+	28046847	1	AT1G74650.igt	ath_mu_ch1_70465top	28045342	28045449	108	0	0	0	chr11 significance: 1.1 hsp start:2134526 hsp end:2134624 %identity:48.48	0
Chr1	+	28445595	1	AT1G75740.igt	ath_mu_ch1_71422top	28443580	28443759	180	0	0	0	0	0
Chr1	+	28445595	1	AT1G75740.igt	ath_mu_ch1_71423top	28444650	28444802	153	0	0	0	chr6 significance: 3.1 hsp start:7582661 hsp end:7582786 %identity:36.96	0
Chr1	+	28665987	1	AT1G76405.igt	ath_mu_ch1_71956top	28664515	28664607	93	0	0	0	0	0
Chr1	+	28889587	20	AT1G76910.igt	ath_mu_ch1_72492top	28888189	28888266	78	0	0	0	0	0
Chr1	-	1480052	1	AT1G05150.igt	ath_mu_ch1_73091bottom	1480506	1480625	120	0	0	0	chr7 significance: 5.4 hsp start:6711861 hsp end:6711917 %identity:47.37	0
Chr1	-	1480111	2	AT1G05150.igt	ath_mu_ch1_73091bottom	1480506	1480625	120	0	0	0	chr7 significance: 5.4 hsp start:6711861 hsp end:6711917 %identity:47.37	0
Chr1	-	1480188	4	AT1G05150.igt	ath_mu_ch1_73091bottom	1480506	1480625	120	0	0	0	chr7 significance: 5.4 hsp start:6711861 hsp end:6711917 %identity:47.37	0
Chr1	-	1480218	3	AT1G05150.igt	ath_mu_ch1_73091bottom	1480506	1480625	120	0	0	0	chr7 significance: 5.4 hsp start:6711861 hsp end:6711917 %identity:47.37	0
Chr1	+	29219631	1	AT1G77730.igt	ath_mu_ch1_73317top	29219262	29219381	120	0	0	0	0	0
Chr1	-	1249612	1	AT1G04580.igt	ath_mu_ch1_73782bottom	1250328	1250453	126	0	0	0	0	0
Chr1	+	29428039	1	AT1G78206.igt	ath_mu_ch1_73822top	29427591	29427710	120	0	ATTAAAGTAGAAGAAGATCTGCACA 292.8 flower AGTTGGTGGAGAAGTCCATATATAC 192.3 leaf 154.3 suspensioncell	0	chr10 significance: 4.1 hsp start:14392368 hsp end:14392496 %identity:32.56	0
Chr1	+	29428252	1	AT1G78206.igt	ath_mu_ch1_73822top	29427591	29427710	120	0	ATTAAAGTAGAAGAAGATCTGCACA 292.8 flower AGTTGGTGGAGAAGTCCATATATAC 192.3 leaf 154.3 suspensioncell	0	chr10 significance: 4.1 hsp start:14392368 hsp end:14392496 %identity:32.56	0
Chr1	-	178674	1	AT1G01490.igt	ath_mu_ch1_76670bottom	179052	179168	117	0	0	0	0	0
Chr1	-	26817049	1	AT1G71120.igt	ath_mu_ch1_9580bottom	26817348	26817485	138	0	0	0	chr12 significance: 1.4 hsp start:23966221 hsp end:23966322 %identity:38.89	0
Chr1	-	26817049	1	AT1G71120.igt	ath_mu_ch1_9581bottom	26817113	26817223	111	0	0	0	chr10 significance: 9.1 hsp start:10135099 hsp end:10135185 %identity:44.83	0
Chr1	+	3571859	1	AT1G10730.igt	ath_mu_ch1_9605top	3571117	3571227	111	0	0	0	chr6 significance: 1.4 hsp start:19722236 hsp end:19722340 %identity:40.00	0
Chr1	+	3571859	1	AT1G10730.igt	ath_mu_ch1_9607top	3571659	3571829	171	0	TGTGGAATTAATTAGTGGGGGAACT 299.8 flower 129.0 suspensioncell	0	0	0
Chr2	+	4458484	1	AT2G11210.igt	ath_mu_ch2_10961top	4456458	4456547	90	0	0	0	chr12 significance: 0.48 hsp start:8015947 hsp end:8015997 %identity:52.94	0
Chr2	+	5081641	2	AT2G12490.igt	ath_mu_ch2_12681top	5080640	5080753	114	0	GGCCCGATTCTTGGGAGGTGCTGAG 338.5 flower 507.0 leaf 204.8 suspensioncell TGTGCTAGTGCACCGGGGCCCAATT 259.0 flower 176.5 leaf 144.0 suspensioncell	0	0	0
Chr2	+	5081689	1	AT2G12490.igt	ath_mu_ch2_12681top	5080640	5080753	114	0	GGCCCGATTCTTGGGAGGTGCTGAG 338.5 flower 507.0 leaf 204.8 suspensioncell TGTGCTAGTGCACCGGGGCCCAATT 259.0 flower 176.5 leaf 144.0 suspensioncell	0	0	0
Chr2	-	14526572	1	AT2G34450.igt	ath_mu_ch2_13443bottom	14526701	14526886	186	0	TGGTGAAGAAGAAGATTTTGGTGTT 229.0 leaf GATGGAGGTAGAGAATTTTCATTGA 249.5 leaf 129.0 suspensioncell TGGAGGTGGAGAATCACAAGGGTGC 441.5 flower 1121.3 leaf 430.3 root 491.0 suspensioncell	0	chr1 significance: 1.8 hsp start:25119941 hsp end:25120006 %identity:59.09	0
Chr2	-	14286860	1	AT2G33780.igt	ath_mu_ch2_14035bottom	14286878	14286979	102	0	TTGTCTGCCGTCATACCGCTTATCT 147.8 suspensioncell	0	0	0
Chr2	+	6524402	7	AT2G15050.igt	ath_mu_ch2_16348top	6523920	6524132	213	0	AAGAGTAGGTTGGACAGAACTGGTT 342.8 flower 209.0 leaf 199.3 suspensioncell	0	0	0
Chr2	+	6524508	1	AT2G15050.igt	ath_mu_ch2_16348top	6523920	6524132	213	0	AAGAGTAGGTTGGACAGAACTGGTT 342.8 flower 209.0 leaf 199.3 suspensioncell	0	0	0
Chr2	+	6918026	1	AT2G15830.igt	ath_mu_ch2_17280top	6917920	6918009	90	0	CACTACGATACGTTGCCCTCCCTTT 538.0 flower 187.0 leaf	0	0	0
Chr2	-	12963011	1	AT2G30424.igt	ath_mu_ch2_17407bottom	12964772	12964864	93	0	0	0	chr3 significance: 4.1 hsp start:5534688 hsp end:5534744 %identity:63.16	0
Chr2	+	7105372	1	AT2G16390.igt	ath_mu_ch2_17736top	7104478	7104723	246	0	GGTGGTAAGAGGTAAGTCAAATTAA 257.3 flower	0	chr6 significance: 7.0 hsp start:3134302 hsp end:3134394 %identity:38.71	0
Chr2	-	12818591	1	AT2G30032.igt	ath_mu_ch2_17768bottom	12820432	12820536	105	gb|AAF77116.1|AF228112_1 maturase [Nageia nagi] 30 2.6 dbj|BAA86043.1| maturase K [Nageia nagi] 30 2.6 gb|AAM46753.1|AF457111_1 maturase K [Afrocarpus falcatus] 30 4.4	0	0	chr1 significance: 9.1 hsp start:8789488 hsp end:8789568 %identity:40.74	0
Chr2	-	12818707	1	AT2G30032.igt	ath_mu_ch2_17768bottom	12820432	12820536	105	gb|AAF77116.1|AF228112_1 maturase [Nageia nagi] 30 2.6 dbj|BAA86043.1| maturase K [Nageia nagi] 30 2.6 gb|AAM46753.1|AF457111_1 maturase K [Afrocarpus falcatus] 30 4.4	0	0	chr1 significance: 9.1 hsp start:8789488 hsp end:8789568 %identity:40.74	0
Chr2	-	12818591	1	AT2G30032.igt	ath_mu_ch2_17769bottom	12819529	12819654	126	0	0	0	chr5 significance: 3.1 hsp start:808443 hsp end:808532 %identity:43.33	0
Chr2	-	12818707	1	AT2G30032.igt	ath_mu_ch2_17769bottom	12819529	12819654	126	0	0	0	chr5 significance: 3.1 hsp start:808443 hsp end:808532 %identity:43.33	0
Chr2	-	12818591	1	AT2G30032.igt	ath_mu_ch2_17773bottom	12818612	12818725	114	0	0	0	0	0
Chr2	+	7256789	1	AT2G16710.igt	ath_mu_ch2_18069top	7256572	7256661	90	0	GTTTTATGGAGAGAGAAGGGGAGAG 1448.3 flower 1249.8 leaf 264.3 root 921.5 suspensioncell AGGTGTTGGAGGTGGAAGGTGAGCC 1618.3 flower 1347.0 leaf 473.0 root 1528.3 suspensioncell	0	0	0
Chr2	-	12311020	1	AT2G28700.igt	ath_mu_ch2_19121bottom	12312762	12312920	159	0	0	0	0	0
Chr2	+	8015015	3	AT2G18460.igt	ath_mu_ch2_19983top	8014036	8014116	81	0	0	0	0	GATCAAGTTCGTGATTAGAT, CAF: 4, INF: 0, LEF: 0, ROF: 0, SIF: 0, AP1: 0, AP3: 0, AGM: 0, INS: 0, ROS: 0, SAP: 0, S04: 0, S52: 0, LES: 0, GSE: 0, CAS: 0, SIS: 0
Chr2	+	8015127	1	AT2G18460.igt	ath_mu_ch2_19983top	8014036	8014116	81	0	0	0	0	GATCAAGTTCGTGATTAGAT, CAF: 4, INF: 0, LEF: 0, ROF: 0, SIF: 0, AP1: 0, AP3: 0, AGM: 0, INS: 0, ROS: 0, SAP: 0, S04: 0, S52: 0, LES: 0, GSE: 0, CAS: 0, SIS: 0
Chr2	+	8015457	1	AT2G18460.igt	ath_mu_ch2_19983top	8014036	8014116	81	0	0	0	0	GATCAAGTTCGTGATTAGAT, CAF: 4, INF: 0, LEF: 0, ROF: 0, SIF: 0, AP1: 0, AP3: 0, AGM: 0, INS: 0, ROS: 0, SAP: 0, S04: 0, S52: 0, LES: 0, GSE: 0, CAS: 0, SIS: 0
Chr2	+	8015598	1	AT2G18460.igt	ath_mu_ch2_19983top	8014036	8014116	81	0	0	0	0	GATCAAGTTCGTGATTAGAT, CAF: 4, INF: 0, LEF: 0, ROF: 0, SIF: 0, AP1: 0, AP3: 0, AGM: 0, INS: 0, ROS: 0, SAP: 0, S04: 0, S52: 0, LES: 0, GSE: 0, CAS: 0, SIS: 0
Chr2	+	8015015	3	AT2G18460.igt	ath_mu_ch2_19989top	8014810	8014911	102	0	GTGAACAAGAGAAATGGTGGGAATG 341.8 flower 238.3 leaf 162.5 suspensioncell	0	0	0
Chr2	+	8015127	1	AT2G18460.igt	ath_mu_ch2_19989top	8014810	8014911	102	0	GTGAACAAGAGAAATGGTGGGAATG 341.8 flower 238.3 leaf 162.5 suspensioncell	0	0	0
Chr2	+	8015457	1	AT2G18460.igt	ath_mu_ch2_19989top	8014810	8014911	102	0	GTGAACAAGAGAAATGGTGGGAATG 341.8 flower 238.3 leaf 162.5 suspensioncell	0	0	0
Chr2	+	8015598	1	AT2G18460.igt	ath_mu_ch2_19989top	8014810	8014911	102	0	GTGAACAAGAGAAATGGTGGGAATG 341.8 flower 238.3 leaf 162.5 suspensioncell	0	0	0
Chr2	-	11692524	1	AT2G27330.igt	ath_mu_ch2_20688bottom	11692551	11692643	93	0	0	0	0	0
Chr2	-	11671697	1	AT2G27280.igt	ath_mu_ch2_20737bottom	11671839	11671919	81	0	0	0	chr8 significance: 9.1 hsp start:24859847 hsp end:24859906 %identity:50.00	0
Chr2	+	8536325	2	AT2G19790.igt	ath_mu_ch2_21268top	8535485	8535583	99	0	0	0	0	0
Chr2	+	8536325	2	AT2G19790.igt	ath_mu_ch2_21269top	8535616	8535828	213	0	0	0	0	GATCGATATTCCTTCGCCGA, CAF: 0, INF: 0, LEF: 0, ROF: 14, SIF: 0, AP1: 0, AP3: 0, AGM: 0, INS: 0, ROS: 0, SAP: 0, S04: 0, S52: 0, LES: 0, GSE: 0, CAS: 0, SIS: 0
Chr2	-	10800783	2	AT2G25390.igt	ath_mu_ch2_23066bottom	10801064	10801168	105	0	0	0	chr4 significance: 5.4 hsp start:8143765 hsp end:8143854 %identity:50.00	0
Chr2	-	10770581	3	AT2G25300.igt	ath_mu_ch2_23147bottom	10771532	10771654	123	0	GATTGAGGTCTTTGGCCGGAGATAG 123.3 suspensioncell	0	0	0
Chr2	-	10770634	1	AT2G25300.igt	ath_mu_ch2_23147bottom	10771532	10771654	123	0	GATTGAGGTCTTTGGCCGGAGATAG 123.3 suspensioncell	0	0	0
Chr2	-	10770670	2	AT2G25300.igt	ath_mu_ch2_23147bottom	10771532	10771654	123	0	GATTGAGGTCTTTGGCCGGAGATAG 123.3 suspensioncell	0	0	0
Chr2	-	10770704	4	AT2G25300.igt	ath_mu_ch2_23147bottom	10771532	10771654	123	0	GATTGAGGTCTTTGGCCGGAGATAG 123.3 suspensioncell	0	0	0
Chr2	-	10770769	4	AT2G25300.igt	ath_mu_ch2_23147bottom	10771532	10771654	123	0	GATTGAGGTCTTTGGCCGGAGATAG 123.3 suspensioncell	0	0	0
Chr2	-	10770819	1	AT2G25300.igt	ath_mu_ch2_23147bottom	10771532	10771654	123	0	GATTGAGGTCTTTGGCCGGAGATAG 123.3 suspensioncell	0	0	0
Chr2	-	10770848	3	AT2G25300.igt	ath_mu_ch2_23147bottom	10771532	10771654	123	0	GATTGAGGTCTTTGGCCGGAGATAG 123.3 suspensioncell	0	0	0
Chr2	-	10675242	1	AT2G25095.igt	ath_mu_ch2_23403bottom	10676595	10676753	159	0	CTCTCCCTCTCTCCCTCCCTCTCTT 567.8 flower 554.0 leaf 315.3 suspensioncell	0	0	0
Chr2	-	10675299	2	AT2G25095.igt	ath_mu_ch2_23403bottom	10676595	10676753	159	0	CTCTCCCTCTCTCCCTCCCTCTCTT 567.8 flower 554.0 leaf 315.3 suspensioncell	0	0	0
Chr2	-	10673818	1	AT2G25095.igt	ath_mu_ch2_23408bottom	10673888	10674010	123	0	0	0	0	0
Chr2	+	10011452	1	AT2G23480.igt	ath_mu_ch2_25076top	10009707	10009805	99	0	0	0	chr11 significance: 7.0 hsp start:24680431 hsp end:24680514 %identity:39.29	0
Chr2	+	10011452	1	AT2G23480.igt	ath_mu_ch2_25078top	10011158	10011250	93	0	0	0	0	0
Chr2	+	10011452	1	AT2G23480.igt	ath_mu_ch2_25081top	10011316	10011438	123	0	0	0	0	0
Chr2	+	10286745	10	AT2G24180.igt	ath_mu_ch2_25731top	10285956	10286108	153	0	0	0	chr10 significance: 4.1 hsp start:4658768 hsp end:4658854 %identity:44.83	0
Chr2	+	10286745	10	AT2G24180.igt	ath_mu_ch2_25732top	10286041	10286127	87	0	0	0	chr10 significance: 9.1 hsp start:15744676 hsp end:15744729 %identity:65.22	0
Chr2	+	10298622	1	AT2G24210.igt	ath_mu_ch2_25764top	10297825	10298031	207	0	0	0	chr3 significance: 0.63 hsp start:2723835 hsp end:2723933 %identity:32.35	0
Chr2	+	10298622	1	AT2G24210.igt	ath_mu_ch2_25765top	10298099	10298296	198	pir||H84633 probable limonene cyclase [imported] - Arabidopsis t... 76 5e-14 gb|AAD03382.1| putative limonene cyclase [Arabidopsis thaliana] 76 5e-14 ref|NP_179998.1| myrcene/ocimene synthase (TPS10) [Arabidopsis t... 76 5e-14 gb|AAU01970.1| 1,8-cineole synthase [Arabidopsis thaliana] 48 1e-05 dbj|BAB01181.1| limonene cyclase [Arabidopsis thaliana] 48 1e-05 ref|NP_189212.1| myrcene/ocimene syntha…	CTTCTCTTTGGGACCACCGCCCATC 368.3 flower 365.3 leaf 447.3 suspensioncell	0	chr4 significance: 2.4 hsp start:31632841 hsp end:31632963 %identity:31.71	0
Chr2	-	9340018	1	AT2G21920.igt	ath_mu_ch2_26682bottom	9340046	9340186	141	0	0	0	chr4 significance: 0.098 hsp start:32421888 hsp end:32422019 %identity:31.82	0
Chr2	+	10742154	1	AT2G25210.igt	ath_mu_ch2_26920top	10741777	10742001	225	gb|ABA41562.1| putative leucine-rich repeat receptor-like kinase... 30 3.4 gb|ABA92819.1| hypothetical protein LOC_Os11g18500 [Oryza sativa... 30 3.4 gb|AAV33327.1| putative leucine-rich repeat receptor-like kinase... 30 3.4 dbj|BAD38605.1| putative Phytosulfokine receptor precursor [Oryz... 30 3.4 gb|AAU12610.1| putative leucine-rich repeat receptor-like kinase... 30 3.4 emb|CAA16687.1| receptor…	TCTAGCTCTGGTCGAAAGGGGAACC 708.8 flower 620.3 leaf 205.5 suspensioncell AGGAGTTAGGAAGATTGCAGGGTTT 310.0 flower 246.0 leaf 186.0 suspensioncell ACATAACCAGCTTCAGCGAGGTCCG 150.0 suspensioncell	0	chr1 significance: 0.48 hsp start:22668372 hsp end:22668533 %identity:33.93	0
Chr2	+	10742154	1	AT2G25210.igt	ath_mu_ch2_26921top	10741998	10742078	81	0	0	0	0	0
Chr2	-	8909221	1	AT2G20670.igt	ath_mu_ch2_27875bottom	8911000	8911182	183	0	0	0	chr4 significance: 4.1 hsp start:17650614 hsp end:17650730 %identity:43.59	0
Chr2	+	11671428	1	AT2G27260.igt	ath_mu_ch2_29243top	11670933	11671016	84	0	0	0	0	0
Chr2	+	11755372	1	AT2G27480.igt	ath_mu_ch2_29433top	11754034	11754159	126	0	0	0	0	0
Chr2	+	11755434	1	AT2G27480.igt	ath_mu_ch2_29433top	11754034	11754159	126	0	0	0	0	0
Chr2	-	8187280	1	AT2G18900.igt	ath_mu_ch2_29828bottom	8188159	8188236	78	0	0	0	0	0
Chr2	-	8187280	1	AT2G18900.igt	ath_mu_ch2_29829bottom	8187833	8187934	102	0	0	0	0	0
Chr2	-	8182513	1	AT2G18900.igt	ath_mu_ch2_29840bottom	8183544	8183630	87	0	0	0	0	0
Chr2	+	11954494	21	AT2G28020.igt	ath_mu_ch2_29870top	11953121	11953213	93	0	0	0	0	0
Chr2	+	11954536	2	AT2G28020.igt	ath_mu_ch2_29870top	11953121	11953213	93	0	0	0	0	0
Chr2	+	11954617	1	AT2G28020.igt	ath_mu_ch2_29870top	11953121	11953213	93	0	0	0	0	0
Chr2	+	11954666	1	AT2G28020.igt	ath_mu_ch2_29870top	11953121	11953213	93	0	0	0	0	0
Chr2	+	11954879	1	AT2G28020.igt	ath_mu_ch2_29870top	11953121	11953213	93	0	0	0	0	0
Chr2	+	11954494	21	AT2G28020.igt	ath_mu_ch2_29872top	11954050	11954349	300	0	TGGAGGGAGACTAATACCACTGGAG 837.0 flower 1091.8 leaf 231.0 root 442.3 suspensioncell CTTTATCAGTCGAAGACACGGTCAA 173.0 leaf 179.3 suspensioncell CATGGGACACAAGTAAAGAGTTGTA 276.0 leaf	0	chr4 significance: 0.005 hsp start:7268738 hsp end:7268842 %identity:51.43	GATCCGCTCCGAGCCGGTTT, CAF: 0, INF: 0, LEF: 3, ROF: 0, SIF: 0, AP1: 0, AP3: 6, AGM: 0, INS: 0, ROS: 0, SAP: 0, S04: 0, S52: 0, LES: 2, GSE: 11, CAS: 0, SIS: 0
Chr2	+	11954536	2	AT2G28020.igt	ath_mu_ch2_29872top	11954050	11954349	300	0	TGGAGGGAGACTAATACCACTGGAG 837.0 flower 1091.8 leaf 231.0 root 442.3 suspensioncell CTTTATCAGTCGAAGACACGGTCAA 173.0 leaf 179.3 suspensioncell CATGGGACACAAGTAAAGAGTTGTA 276.0 leaf	0	chr4 significance: 0.005 hsp start:7268738 hsp end:7268842 %identity:51.43	GATCCGCTCCGAGCCGGTTT, CAF: 0, INF: 0, LEF: 3, ROF: 0, SIF: 0, AP1: 0, AP3: 6, AGM: 0, INS: 0, ROS: 0, SAP: 0, S04: 0, S52: 0, LES: 2, GSE: 11, CAS: 0, SIS: 0
Chr2	+	11954617	1	AT2G28020.igt	ath_mu_ch2_29872top	11954050	11954349	300	0	TGGAGGGAGACTAATACCACTGGAG 837.0 flower 1091.8 leaf 231.0 root 442.3 suspensioncell CTTTATCAGTCGAAGACACGGTCAA 173.0 leaf 179.3 suspensioncell CATGGGACACAAGTAAAGAGTTGTA 276.0 leaf	0	chr4 significance: 0.005 hsp start:7268738 hsp end:7268842 %identity:51.43	GATCCGCTCCGAGCCGGTTT, CAF: 0, INF: 0, LEF: 3, ROF: 0, SIF: 0, AP1: 0, AP3: 6, AGM: 0, INS: 0, ROS: 0, SAP: 0, S04: 0, S52: 0, LES: 2, GSE: 11, CAS: 0, SIS: 0
Chr2	+	11954666	1	AT2G28020.igt	ath_mu_ch2_29872top	11954050	11954349	300	0	TGGAGGGAGACTAATACCACTGGAG 837.0 flower 1091.8 leaf 231.0 root 442.3 suspensioncell CTTTATCAGTCGAAGACACGGTCAA 173.0 leaf 179.3 suspensioncell CATGGGACACAAGTAAAGAGTTGTA 276.0 leaf	0	chr4 significance: 0.005 hsp start:7268738 hsp end:7268842 %identity:51.43	GATCCGCTCCGAGCCGGTTT, CAF: 0, INF: 0, LEF: 3, ROF: 0, SIF: 0, AP1: 0, AP3: 6, AGM: 0, INS: 0, ROS: 0, SAP: 0, S04: 0, S52: 0, LES: 2, GSE: 11, CAS: 0, SIS: 0
Chr2	+	11954879	1	AT2G28020.igt	ath_mu_ch2_29872top	11954050	11954349	300	0	TGGAGGGAGACTAATACCACTGGAG 837.0 flower 1091.8 leaf 231.0 root 442.3 suspensioncell CTTTATCAGTCGAAGACACGGTCAA 173.0 leaf 179.3 suspensioncell CATGGGACACAAGTAAAGAGTTGTA 276.0 leaf	0	chr4 significance: 0.005 hsp start:7268738 hsp end:7268842 %identity:51.43	GATCCGCTCCGAGCCGGTTT, CAF: 0, INF: 0, LEF: 3, ROF: 0, SIF: 0, AP1: 0, AP3: 6, AGM: 0, INS: 0, ROS: 0, SAP: 0, S04: 0, S52: 0, LES: 2, GSE: 11, CAS: 0, SIS: 0
Chr2	-	6860072	1	AT2G15760.igt	ath_mu_ch2_33145bottom	6861369	6861503	135	0	0	0	chr5 significance: 7.0 hsp start:6863471 hsp end:6863542 %identity:45.83	0
Chr2	-	6860113	1	AT2G15760.igt	ath_mu_ch2_33145bottom	6861369	6861503	135	0	0	0	chr5 significance: 7.0 hsp start:6863471 hsp end:6863542 %identity:45.83	0
Chr2	-	6692738	1	AT2G15360.igt	ath_mu_ch2_33571bottom	6693972	6694064	93	0	0	0	chr8 significance: 0.22 hsp start:1455942 hsp end:1456019 %identity:46.15	0
Chr2	-	6692738	1	AT2G15360.igt	ath_mu_ch2_33573bottom	6693470	6693580	111	0	0	0	0	0
Chr2	-	6692738	1	AT2G15360.igt	ath_mu_ch2_33574bottom	6693116	6693193	78	0	0	0	chr8 significance: 5.4 hsp start:7800335 hsp end:7800409 %identity:36.00	0
Chr2	-	6210736	1	AT2G14570.igt	ath_mu_ch2_34726bottom	6211369	6211467	99	0	0	0	chr7 significance: 9.1 hsp start:22941052 hsp end:22941093 %identity:78.57	0
Chr2	-	6210736	1	AT2G14570.igt	ath_mu_ch2_34728bottom	6211060	6211146	87	0	0	0	0	0
Chr2	+	14304206	1	AT2G33793.igt	ath_mu_ch2_35762top	14303042	14303134	93	0	0	0	0	0
Chr2	-	5149748	1	AT2G12640.igt	ath_mu_ch2_37556bottom	5151082	5151225	144	0	CTTTTACCTGAAAGACCACACGACT 355.8 flower 505.8 leaf 433.0 suspensioncell TTACCTGAAAGACCACACGACTACT 526.0 leaf 577.3 suspensioncell TGAAAGACCACACGACTACTACAAG 308.3 flower 517.0 leaf 198.0 root 714.0 suspensioncell	0	chr2 significance: 5.4 hsp start:21745335 hsp end:21745400 %identity:54.55	0
Chr2	+	15255139	1	AT2G36370.igt	ath_mu_ch2_38245top	15253795	15253890	96	0	ACGTGAGATTCAAACCCCAAAAATA 180.5 suspensioncell	0	0	0
Chr2	-	4797239	1	AT2G11910.igt	ath_mu_ch2_38447bottom	4798807	4798884	78	0	0	0	0	0
Chr2	-	18192419	1	AT2G43932.igt	ath_mu_ch2_3901bottom	18192957	18193040	84	0	0	0	0	0
Chr2	+	15632388	1	AT2G37195.igt	ath_mu_ch2_39149top	15630278	15630409	132	0	0	0	0	0
Chr2	+	16604428	1	AT2G39795.igt	ath_mu_ch2_41507top	16603406	16603501	96	0	0	0	0	0
Chr2	-	3327282	1	AT2G07755.igt	ath_mu_ch2_42075bottom	3327720	3327917	198	0	CCTATTCTCCCACCTACCAGCAGCC 130.3 suspensioncell TAATTCCCCCTCTTTCCAATCCTAG 461.0 flower 224.3 leaf 283.0 suspensioncell	0	chr3 significance: 0.63 hsp start:4867237 hsp end:4867407 %identity:28.07	0
Chr2	+	17031411	2	AT2G40805.igt	ath_mu_ch2_42558top	17030541	17030696	156	0	0	0	chr7 significance: 1.4 hsp start:26691664 hsp end:26691804 %identity:38.30	0
Chr2	+	17570137	1	AT2G42130.igt	ath_mu_ch2_43933top	17568292	17568375	84	0	0	0	0	0
Chr2	+	17570137	1	AT2G42130.igt	ath_mu_ch2_43937top	17569659	17569766	108	0	0	0	0	0
Chr2	+	18143796	1	AT2G43790.igt	ath_mu_ch2_45443top	18143599	18143715	117	0	0	0	0	0
Chr2	-	1788116	2	AT2G05070.igt	ath_mu_ch2_45877bottom	1789602	1789778	177	0	0	0	chr9 significance: 1.4 hsp start:11265737 hsp end:11265817 %identity:55.56	0
Chr2	-	1780920	1	AT2G05070.igt	ath_mu_ch2_45898bottom	1781250	1781423	174	0	CATGCAGGTACAACGTCTATCCGAC 131.0 suspensioncell CAGTTGAGCGAAGAAATACTCCACC 241.8 leaf 164.3 suspensioncell GATCTCCGTCGATGTCCATAACCAG 353.3 leaf GAAGAATCGGAAGAGAAGCCTCTCG 418.3 flower 542.0 leaf 332.3 root 356.0 suspensioncell TCTCTAAGAAAGGGCCACCTCTGTC 327.3 flower 244.5 leaf 132.8 suspensioncell	0	chr1 significance: 5.4 hsp start:7090168 hsp end:7090290 %identity:29.27	0
Chr2	-	1780960	1	AT2G05070.igt	ath_mu_ch2_45898bottom	1781250	1781423	174	0	CATGCAGGTACAACGTCTATCCGAC 131.0 suspensioncell CAGTTGAGCGAAGAAATACTCCACC 241.8 leaf 164.3 suspensioncell GATCTCCGTCGATGTCCATAACCAG 353.3 leaf GAAGAATCGGAAGAGAAGCCTCTCG 418.3 flower 542.0 leaf 332.3 root 356.0 suspensioncell TCTCTAAGAAAGGGCCACCTCTGTC 327.3 flower 244.5 leaf 132.8 suspensioncell	0	chr1 significance: 5.4 hsp start:7090168 hsp end:7090290 %identity:29.27	0
Chr2	+	18371722	2	AT2G44490.igt	ath_mu_ch2_46074top	18369745	18369843	99	0	GTTTAGTGGGAGGCCTTATCACGTT 946.8 flower 1006.0 leaf 316.8 root 775.0 suspensioncell	0	0	0
Chr2	+	18371722	2	AT2G44490.igt	ath_mu_ch2_46081top	18371180	18371278	99	0	0	0	0	0
Chr2	+	18664190	1	AT2G45250.igt	ath_mu_ch2_46753top	18664075	18664167	93	0	0	841(2)	0	0
Chr2	+	19177086	1	AT2G46685.igt	ath_mu_ch2_48101top	19175005	19175088	84	0	0	0	0	0
Chr2	+	19177086	1	AT2G46685.igt	ath_mu_ch2_48102top	19175863	19176009	147	0	0	0	0	0
Chr2	+	19177086	1	AT2G46685.igt	ath_mu_ch2_48103top	19176961	19177044	84	0	0	0	chr11 significance: 4.1 hsp start:21253362 hsp end:21253436 %identity:48.00	GATCTTTCACTTGTGTAGTG, CAF: 86, INF: 15, LEF: 0, ROF: 12, SIF: 0, AP1: 0, AP3: 0, AGM: 0, INS: 0, ROS: 8, SAP: 0, S04: 0, S52: 0, LES: 0, GSE: 0, CAS: 0, SIS: 0
Chr2	+	19178251	1	AT2G46685.igt	ath_mu_ch2_48103top	19176961	19177044	84	0	0	0	chr11 significance: 4.1 hsp start:21253362 hsp end:21253436 %identity:48.00	GATCTTTCACTTGTGTAGTG, CAF: 86, INF: 15, LEF: 0, ROF: 12, SIF: 0, AP1: 0, AP3: 0, AGM: 0, INS: 0, ROS: 8, SAP: 0, S04: 0, S52: 0, LES: 0, GSE: 0, CAS: 0, SIS: 0
Chr2	+	19188755	1	AT2G46690.igt	ath_mu_ch2_48135top	19187545	19187631	87	0	0	0	chr6 significance: 5.4 hsp start:1019601 hsp end:1019684 %identity:42.86	0
Chr2	+	171479	1	AT2G01360.igt	ath_mu_ch2_511top	171098	171343	246	gb|AAM65435.1| unknown [Arabidopsis thaliana] 30 2.5 ref|NP_564941.1| expressed protein [Arabidopsis thaliana] 30 2.5 ref|NP_680718.1| hypothetical protein [Arabidopsis thaliana] 30 4.3 gb|AAV91993.1| low molecular weight glutenin [Triticum aestivum] 29 5.6 gb|AAW28853.1| low-molecular-weight glutenin subunit [Aegilops t... 29 7.3 gb|AAV91995.1| low molecular weight glutenin [Triticum aestivum] 2…	GGATCAAGAGGAACATCGGCAACGT 536.0 flower 679.8 leaf 483.3 suspensioncell CAAGGCTGAGAATGAAGAAGGAAGA 481.3 flower 395.0 leaf 344.3 suspensioncell AATAAGCTCCAACGAGGTCCAGTTC 326.5 leaf	0	chr9 significance: 0.28 hsp start:1764123 hsp end:1764293 %identity:33.33	0
Chr2	+	2295813	1	AT2G05935.igt	ath_mu_ch2_5655top	2294440	2294568	129	0	0	0	chr1 significance: 0.17 hsp start:2356240 hsp end:2356323 %identity:57.14	0
Chr2	+	2295988	1	AT2G05935.igt	ath_mu_ch2_5655top	2294440	2294568	129	0	0	0	chr1 significance: 0.17 hsp start:2356240 hsp end:2356323 %identity:57.14	0
Chr2	-	17494269	1	AT2G41945.igt	ath_mu_ch2_5740bottom	17494912	17495073	162	ref|NP_918657.1| P0520B06.24 [Oryza sativa (japonica cultivar-gr... 30 2.6 dbj|BAB60914.1| OSJNBa0054L14.7 [Oryza sativa (japonica cultivar... 30 2.6 dbj|BAB92199.1| P0520B06.24 [Oryza sativa (japonica cultivar-gro... 30 2.6	0	0	chr12 significance: 0.83 hsp start:21709473 hsp end:21709610 %identity:41.30	0
Chr2	-	17494316	2	AT2G41945.igt	ath_mu_ch2_5740bottom	17494912	17495073	162	ref|NP_918657.1| P0520B06.24 [Oryza sativa (japonica cultivar-gr... 30 2.6 dbj|BAB60914.1| OSJNBa0054L14.7 [Oryza sativa (japonica cultivar... 30 2.6 dbj|BAB92199.1| P0520B06.24 [Oryza sativa (japonica cultivar-gro... 30 2.6	0	0	chr12 significance: 0.83 hsp start:21709473 hsp end:21709610 %identity:41.30	0
Chr2	-	17494269	1	AT2G41945.igt	ath_mu_ch2_5742bottom	17494426	17494530	105	0	CTAAGAAAGAGTCCAAAGAGAACAG 352.8 leaf	0	0	0
Chr2	-	17494316	2	AT2G41945.igt	ath_mu_ch2_5742bottom	17494426	17494530	105	0	CTAAGAAAGAGTCCAAAGAGAACAG 352.8 leaf	0	0	0
Chr2	-	17367502	1	AT2G41680.igt	ath_mu_ch2_6085bottom	17367522	17367602	81	0	0	0	0	0
Chr2	-	17312184	1	AT2G41530.igt	ath_mu_ch2_6215bottom	17313910	17314074	165	0	TTAGGACCAAACATCAGCATCGGCT 231.0 flower 505.3 leaf 202.3 suspensioncell	0	chr12 significance: 7.0 hsp start:25815328 hsp end:25815453 %identity:34.09	0
Chr2	-	17312184	1	AT2G41530.igt	ath_mu_ch2_6218bottom	17312875	17313009	135	0	GGGGGCATTGGCTAATTCACCTTTG 356.5 leaf 164.0 suspensioncell	0	chr11 significance: 0.48 hsp start:14831560 hsp end:14831622 %identity:56.52	0
Chr2	-	16985062	1	AT2G40730.igt	ath_mu_ch2_7100bottom	16987040	16987123	84	0	0	0	0	0
Chr2	-	16985819	3	AT2G40730.igt	ath_mu_ch2_7100bottom	16987040	16987123	84	0	0	0	0	0
Chr2	-	16985062	1	AT2G40730.igt	ath_mu_ch2_7102bottom	16986769	16986921	153	0	0	0	0	0
Chr2	-	16985819	3	AT2G40730.igt	ath_mu_ch2_7102bottom	16986769	16986921	153	0	0	0	0	0
Chr2	-	16984693	1	AT2G40730.igt	ath_mu_ch2_7103bottom	16986452	16986577	126	0	0	0	0	0
Chr2	-	16985062	1	AT2G40730.igt	ath_mu_ch2_7103bottom	16986452	16986577	126	0	0	0	0	0
Chr2	-	16985819	3	AT2G40730.igt	ath_mu_ch2_7103bottom	16986452	16986577	126	0	0	0	0	0
Chr2	-	16984693	1	AT2G40730.igt	ath_mu_ch2_7106bottom	16985387	16985515	129	0	0	0	chr10 significance: 1.8 hsp start:20069762 hsp end:20069866 %identity:42.86	0
Chr2	-	16985062	1	AT2G40730.igt	ath_mu_ch2_7106bottom	16985387	16985515	129	0	0	0	chr10 significance: 1.8 hsp start:20069762 hsp end:20069866 %identity:42.86	0
Chr2	+	2931477	1	AT2G07050.igt	ath_mu_ch2_7313top	2931380	2931460	81	0	0	0	0	0
Chr2	+	2931549	1	AT2G07050.igt	ath_mu_ch2_7313top	2931380	2931460	81	0	0	0	0	0
Chr2	+	2946495	1	AT2G07090.igt	ath_mu_ch2_7344top	2946071	2946169	99	0	0	0	0	0
Chr2	-	16702819	1	AT2G40010.igt	ath_mu_ch2_7853bottom	16704167	16704256	90	emb|CAA18620.1| puatative protein [Arabidopsis thaliana] 30 4.3 emb|CAB78935.1| puatative protein [Arabidopsis thaliana] 30 4.3 pir||T05816 hypothetical protein T5K18.110 - Arabidopsis thaliana 30 4.3 ref|NP_193668.1| kelch repeat-containing F-box family protein [A... 30 4.3	0	0	chr1 significance: 2.4 hsp start:11518087 hsp end:11518170 %identity:50.00	0
Chr2	+	3142336	1	AT2G07521.igt	ath_mu_ch2_7898top	3141689	3141784	96	0	CCTATTAGAGGGAGCTAGGACTCAT 514.3 flower 359.0 leaf 283.0 suspensioncell	0	0	0
Chr2	+	293339	1	AT2G01640.igt	ath_mu_ch2_799top	292636	292755	120	0	0	0	0	0
Chr2	-	16294192	1	AT2G39040.igt	ath_mu_ch2_8903bottom	16294456	16294608	153	pir||T00831 hypothetical protein At2g17930 [imported] - Arabidop... 39 0.006 gb|AAD20114.3| hypothetical protein [Arabidopsis thaliana] 39 0.006 ref|NP_179383.1| FAT domain-containing protein / phosphatidylino... 39 0.006 ref|NP_680770.1| FAT domain-containing protein / phosphatidylino... 38 0.012	0	0	chr7 significance: 0.098 hsp start:26903330 hsp end:26903404 %identity:68.00	0
Chr2	-	16271882	1	AT2G38980.igt	ath_mu_ch2_8955bottom	16272673	16272771	99	0	0	0	0	0
Chr3	-	19474003	2	AT3G52527.igt	ath_mu_ch3_10432bottom	19474142	19474480	339	0	TCGAACAAGAAGAGCATTCAATAAT 232.8 flower 530.5 leaf 212.8 root 265.3 suspensioncell TGCAAGCCCACGGAACATAAATGCA 304.0 flower 1798.8 leaf 273.0 root 692.3 suspensioncell GTTTTGGTACACTTTGAACAAGTCT 205.8 leaf	0	chr1 significance: 0.075 hsp start:10526019 hsp end:10526138 %identity:45.65	0
Chr3	-	19468618	1	AT3G52510.igt	ath_mu_ch3_10441bottom	19469205	19469330	126	0	0	0	0	0
Chr3	-	19205472	1	AT3G51780.igt	ath_mu_ch3_11164bottom	19205492	19205605	114	0	AAAGCTCCTTGCCCCCAGCTTTGTA 354.0 flower 205.0 root 192.8 suspensioncell CTCCTTGCCCCCAGCTTTGTAAATA 343.0 flower 189.3 root 162.5 suspensioncell	0	chr4 significance: 3.1 hsp start:26193229 hsp end:26193315 %identity:44.83	0
Chr3	+	4294843	1	AT3G13277.igt	ath_mu_ch3_11330top	4293888	4293986	99	0	0	0	chr3 significance: 3.1 hsp start:27451534 hsp end:27451644 %identity:43.24	0
Chr3	+	4294948	1	AT3G13277.igt	ath_mu_ch3_11330top	4293888	4293986	99	0	0	0	chr3 significance: 3.1 hsp start:27451534 hsp end:27451644 %identity:43.24	0
Chr3	+	4369733	1	AT3G13430.igt	ath_mu_ch3_11518top	4369247	4369366	120	0	GGTGATTTCATCGAAGGCGGTCTCA 371.3 flower 437.5 leaf 291.0 suspensioncell	0	0	0
Chr3	+	4369733	1	AT3G13430.igt	ath_mu_ch3_11519top	4369615	4369716	102	0	0	0	chr8 significance: 5.4 hsp start:112733 hsp end:112810 %identity:34.62	0
Chr3	+	4373237	3	AT3G13432.igt	ath_mu_ch3_11528top	4371482	4371577	96	0	0	0	0	0
Chr3	-	18020219	2	AT3G48640.igt	ath_mu_ch3_14274bottom	18021458	18021598	141	0	0	0	0	0
Chr3	-	18020274	19	AT3G48640.igt	ath_mu_ch3_14274bottom	18021458	18021598	141	0	0	0	0	0
Chr3	-	18020333	2	AT3G48640.igt	ath_mu_ch3_14274bottom	18021458	18021598	141	0	0	0	0	0
Chr3	-	17946747	1	AT3G48480.igt	ath_mu_ch3_14431bottom	17947103	17947216	114	gb|ABC25125.1| RNA polymerase beta' subunit [Glycine max] 28 9.8 gb|AAL07336.1| rpoC2 [Glycine max] 28 9.8 sp|Q8HVY3|RPOD_SOYBN DNA-directed RNA polymerase beta'' chain (P... 28 9.8	0	0	chr6 significance: 2.4 hsp start:520892 hsp end:520978 %identity:41.38	0
Chr3	+	5571202	1	AT3G16400.igt	ath_mu_ch3_14777top	5570303	5570413	111	0	0	0	chr12 significance: 9.1 hsp start:21551735 hsp end:21551824 %identity:46.67	0
Chr3	+	5571260	4	AT3G16400.igt	ath_mu_ch3_14777top	5570303	5570413	111	0	0	0	chr12 significance: 9.1 hsp start:21551735 hsp end:21551824 %identity:46.67	0
Chr3	-	17442763	1	AT3G47370.igt	ath_mu_ch3_15650bottom	17444494	17444583	90	0	0	0	chr11 significance: 1.1 hsp start:7824649 hsp end:7824723 %identity:40.00	0
Chr3	-	17442763	1	AT3G47370.igt	ath_mu_ch3_15654bottom	17442993	17443130	138	0	CTCTTACGCAATCCCACTTACTAAT 197.0 leaf	0	0	0
Chr3	-	17398426	1	AT3G47250.igt	ath_mu_ch3_15763bottom	17398553	17398657	105	0	TTTACCCCATGTAAGTGTAAAATTT 257.8 flower 143.8 suspensioncell	0	0	GATCTGATGAATCTTTAAAG, CAF: 0, INF: 0, LEF: 8, ROF: 0, SIF: 0, AP1: 0, AP3: 0, AGM: 0, INS: 0, ROS: 0, SAP: 0, S04: 0, S52: 0, LES: 0, GSE: 0, CAS: 0, SIS: 0
Chr3	-	17398460	1	AT3G47250.igt	ath_mu_ch3_15763bottom	17398553	17398657	105	0	TTTACCCCATGTAAGTGTAAAATTT 257.8 flower 143.8 suspensioncell	0	0	GATCTGATGAATCTTTAAAG, CAF: 0, INF: 0, LEF: 8, ROF: 0, SIF: 0, AP1: 0, AP3: 0, AGM: 0, INS: 0, ROS: 0, SAP: 0, S04: 0, S52: 0, LES: 0, GSE: 0, CAS: 0, SIS: 0
Chr3	-	17398543	18	AT3G47250.igt	ath_mu_ch3_15763bottom	17398553	17398657	105	0	TTTACCCCATGTAAGTGTAAAATTT 257.8 flower 143.8 suspensioncell	0	0	GATCTGATGAATCTTTAAAG, CAF: 0, INF: 0, LEF: 8, ROF: 0, SIF: 0, AP1: 0, AP3: 0, AGM: 0, INS: 0, ROS: 0, SAP: 0, S04: 0, S52: 0, LES: 0, GSE: 0, CAS: 0, SIS: 0
Chr3	-	16788878	1	AT3G45750.igt	ath_mu_ch3_17256bottom	16788973	16789068	96	0	ATCTTGACCTGTCCTCTTCTCGGAG 199.0 leaf ATTGTTGGGAGACAATAACTCCATT 657.0 leaf 196.8 suspensioncell	0	0	0
Chr3	+	6709919	1	AT3G19360.igt	ath_mu_ch3_17705top	6709090	6709197	108	0	AGATATAGAAGGAATTGGGCGTATC 530.0 flower 288.5 leaf 218.3 root 334.0 suspensioncell	0	0	0
Chr3	-	16568447	2	AT3G45242.igt	ath_mu_ch3_17897bottom	16568479	16568565	87	0	0	0	chr12 significance: 9.1 hsp start:3274803 hsp end:3274886 %identity:35.71	0
Chr3	-	16342029	1	AT3G44810.igt	ath_mu_ch3_18462bottom	16343163	16343255	93	0	0	0	0	0
Chr3	-	16342089	4	AT3G44810.igt	ath_mu_ch3_18462bottom	16343163	16343255	93	0	0	0	0	0
Chr3	-	16075845	1	AT3G44460.igt	ath_mu_ch3_19031bottom	16076554	16076709	156	0	0	0	0	GATCTTTTTTCTGCTTCTCA, CAF: 4, INF: 0, LEF: 0, ROF: 0, SIF: 0, AP1: 0, AP3: 0, AGM: 0, INS: 0, ROS: 0, SAP: 0, S04: 0, S52: 0, LES: 0, GSE: 0, CAS: 0, SIS: 0
Chr3	-	15609888	1	AT3G43720.igt	ath_mu_ch3_20136bottom	15611817	15611924	108	0	0	0	0	0
Chr3	-	15609888	1	AT3G43720.igt	ath_mu_ch3_20137bottom	15611716	15611793	78	0	0	0	0	0
Chr3	-	15609888	1	AT3G43720.igt	ath_mu_ch3_20139bottom	15611536	15611682	147	0	0	0	chr4 significance: 0.37 hsp start:19415808 hsp end:19415918 %identity:32.43	0
Chr3	-	15343983	1	AT3G43430.igt	ath_mu_ch3_20833bottom	15344987	15345091	105	0	0	0	chr1 significance: 3.1 hsp start:31711417 hsp end:31711500 %identity:46.43	0
Chr3	+	7984937	1	AT3G22520.igt	ath_mu_ch3_21114top	7983304	7983396	93	0	TTCTGACGCTGGCACCCTCTGCCGT 186.5 leaf 153.0 suspensioncell TATAGGTGGTATGGAGATTTACGGG 193.3 leaf 137.0 suspensioncell	0	0	0
Chr3	-	15079542	1	AT3G43090.igt	ath_mu_ch3_21581bottom	15081190	15081267	78	0	0	0	0	0
Chr3	+	873348	1	AT3G03610.igt	ath_mu_ch3_2376top	872454	872573	120	0	ATTTGCATGTGTTATGGGGATGGTA 474.5 flower 500.3 leaf	0	chr9 significance: 9.1 hsp start:11814239 hsp end:11814322 %identity:39.29	0
Chr3	+	873555	1	AT3G03610.igt	ath_mu_ch3_2376top	872454	872573	120	0	ATTTGCATGTGTTATGGGGATGGTA 474.5 flower 500.3 leaf	0	chr9 significance: 9.1 hsp start:11814239 hsp end:11814322 %identity:39.29	0
Chr3	+	10329305	1	AT3G27865.igt	ath_mu_ch3_26921top	10328442	10328531	90	0	0	0	0	0
Chr3	+	11031538	1	AT3G29033.igt	ath_mu_ch3_28545top	11031099	11031200	102	0	0	0	chr7 significance: 4.1 hsp start:8189121 hsp end:8189192 %identity:37.50	0
Chr3	+	11453498	1	AT3G29620.igt	ath_mu_ch3_29522top	11452223	11452354	132	0	0	0	chr11 significance: 0.22 hsp start:3295743 hsp end:3295829 %identity:48.28	0
Chr3	+	11510391	23	AT3G29647.igt	ath_mu_ch3_29674top	11508530	11508643	114	0	0	0	0	0
Chr3	+	11510456	7	AT3G29647.igt	ath_mu_ch3_29674top	11508530	11508643	114	0	0	0	0	0
Chr3	+	12076041	1	AT3G30436.igt	ath_mu_ch3_31077top	12075534	12075758	225	sp|Q8MCV5|MATK_GOSTU Maturase K (Intron maturase) 31 2.0 gb|AAM77359.1|AF520731_1 maturase [Gossypium turneri] 31 2.0	TCGTCCTCGAATTTTTGGCGGTGAT 549.0 leaf 237.0 suspensioncell TTTTGGCGGTGATTTATTTCCATAT 288.3 suspensioncell ATTTGCGGTATACAAGCAGACGACC 376.8 flower 549.5 leaf 239.3 suspensioncell	0	chr6 significance: 3.1 hsp start:4244300 hsp end:4244470 %identity:29.31	0
Chr3	-	22174227	1	AT3G60040.igt	ath_mu_ch3_3419bottom	22175741	22175839	99	0	0	0	chr2 significance: 9.1 hsp start:4729674 hsp end:4729760 %identity:44.83	0
Chr3	-	22174359	1	AT3G60040.igt	ath_mu_ch3_3419bottom	22175741	22175839	99	0	0	0	chr2 significance: 9.1 hsp start:4729674 hsp end:4729760 %identity:44.83	0
Chr3	-	22174449	4	AT3G60040.igt	ath_mu_ch3_3419bottom	22175741	22175839	99	0	0	0	chr2 significance: 9.1 hsp start:4729674 hsp end:4729760 %identity:44.83	0
Chr3	-	22174864	4	AT3G60040.igt	ath_mu_ch3_3419bottom	22175741	22175839	99	0	0	0	chr2 significance: 9.1 hsp start:4729674 hsp end:4729760 %identity:44.83	0
Chr3	-	9829954	1	AT3G26744.igt	ath_mu_ch3_35353bottom	9830103	9830225	123	0	0	0	chr12 significance: 0.057 hsp start:16654174 hsp end:16654254 %identity:44.44	0
Chr3	+	14201660	5	AT3G41979.igt	ath_mu_ch3_36725top	14199595	14199747	153	gb|AAK43953.1|AF370138_1 unknown protein [Arabidopsis thaliana] 29 5.7 gb|AAK93746.1| unknown protein [Arabidopsis thaliana] 29 5.7 pir||F96594 unknown protein, 58496-60308 [imported] - Arabidopsi... 29 5.7 gb|AAG51566.1|AC027034_12 unknown protein; 58496-60308 [Arabidop... 29 5.7 ref|NP_564684.1| kelch repeat-containing F-box family protein [A... 29 5.7	CGGTCTTGTCGTGCGCGTTGCTTCC 220.0 suspensioncell GTCGTGCGCGTTGCTTCCGGATATC 140.0 suspensioncell GGATATCACAAAACCCCGGCACGAA 471.3 flower 561.3 leaf 227.3 root 433.3 suspensioncell AAGTGTCAAGGAACATGCAAACGAA 415.0 flower 326.3 suspensioncell AAGGAACATGCAAACGAACGGCTGG 557.3 flower 526.0 leaf 295.0 root 965.0 suspensioncell CGGCTGGCATTCGCCTCCCCGGAGA 251.5 suspensioncell CATTCGCCTCCCCGGAGACGGAGTG 306.0 fl…	535(2)	chr6 significance: 2.4 hsp start:24502324 hsp end:24502428 %identity:42.86	0
Chr3	+	14201719	13	AT3G41979.igt	ath_mu_ch3_36725top	14199595	14199747	153	gb|AAK43953.1|AF370138_1 unknown protein [Arabidopsis thaliana] 29 5.7 gb|AAK93746.1| unknown protein [Arabidopsis thaliana] 29 5.7 pir||F96594 unknown protein, 58496-60308 [imported] - Arabidopsi... 29 5.7 gb|AAG51566.1|AC027034_12 unknown protein; 58496-60308 [Arabidop... 29 5.7 ref|NP_564684.1| kelch repeat-containing F-box family protein [A... 29 5.7	CGGTCTTGTCGTGCGCGTTGCTTCC 220.0 suspensioncell GTCGTGCGCGTTGCTTCCGGATATC 140.0 suspensioncell GGATATCACAAAACCCCGGCACGAA 471.3 flower 561.3 leaf 227.3 root 433.3 suspensioncell AAGTGTCAAGGAACATGCAAACGAA 415.0 flower 326.3 suspensioncell AAGGAACATGCAAACGAACGGCTGG 557.3 flower 526.0 leaf 295.0 root 965.0 suspensioncell CGGCTGGCATTCGCCTCCCCGGAGA 251.5 suspensioncell CATTCGCCTCCCCGGAGACGGAGTG 306.0 fl…	535(2)	chr6 significance: 2.4 hsp start:24502324 hsp end:24502428 %identity:42.86	0
Chr3	+	1452087	1	AT3G05155.igt	ath_mu_ch3_3834top	1451352	1451447	96	emb|CAB64736.1| putative sugar transporter [Arabidopsis thaliana] 38 0.012 gb|AAL36212.1| putative sugar transporter protein [Arabidopsis t... 38 0.012 gb|AAM14155.1| putative sugar transporter [Arabidopsis thaliana] 38 0.012 gb|AAF64542.1| sugar transporter, putative [Arabidopsis thaliana] 38 0.012 ref|NP_187191.2| sugar transporter, putative [Arabidopsis thaliana] 38 0.012 gb|AAM53273.1| putati…	GATTAGGAGCCCTACCATGGATCAT 327.0 leaf 225.5 suspensioncell	0	chr5 significance: 0.63 hsp start:28736964 hsp end:28737011 %identity:81.25	0
Chr3	+	1452219	1	AT3G05155.igt	ath_mu_ch3_3834top	1451352	1451447	96	emb|CAB64736.1| putative sugar transporter [Arabidopsis thaliana] 38 0.012 gb|AAL36212.1| putative sugar transporter protein [Arabidopsis t... 38 0.012 gb|AAM14155.1| putative sugar transporter [Arabidopsis thaliana] 38 0.012 gb|AAF64542.1| sugar transporter, putative [Arabidopsis thaliana] 38 0.012 ref|NP_187191.2| sugar transporter, putative [Arabidopsis thaliana] 38 0.012 gb|AAM53273.1| putati…	GATTAGGAGCCCTACCATGGATCAT 327.0 leaf 225.5 suspensioncell	0	chr5 significance: 0.63 hsp start:28736964 hsp end:28737011 %identity:81.25	0
Chr3	+	1452087	1	AT3G05155.igt	ath_mu_ch3_3835top	1451461	1451703	243	0	GATGGACATGAAAGTAGTAGCTGGG 199.0 suspensioncell	0	chr6 significance: 1.8 hsp start:23670285 hsp end:23670413 %identity:34.88	0
Chr3	+	1452219	1	AT3G05155.igt	ath_mu_ch3_3835top	1451461	1451703	243	0	GATGGACATGAAAGTAGTAGCTGGG 199.0 suspensioncell	0	chr6 significance: 1.8 hsp start:23670285 hsp end:23670413 %identity:34.88	0
Chr3	+	1452087	1	AT3G05155.igt	ath_mu_ch3_3836top	1451519	1451665	147	emb|CAB64736.1| putative sugar transporter [Arabidopsis thaliana] 70 4e-12 gb|AAL36212.1| putative sugar transporter protein [Arabidopsis t... 70 4e-12 gb|AAM14155.1| putative sugar transporter [Arabidopsis thaliana] 70 4e-12 ref|NP_187191.2| sugar transporter, putative [Arabidopsis thaliana] 70 4e-12 gb|AAF64542.1| sugar transporter, putative [Arabidopsis thaliana] 67 2e-11 ref|NP_001031006.1| E…	0	0	chr11 significance: 4e-04 hsp start:25036255 hsp end:25036374 %identity:40.00	0
Chr3	+	1452219	1	AT3G05155.igt	ath_mu_ch3_3836top	1451519	1451665	147	emb|CAB64736.1| putative sugar transporter [Arabidopsis thaliana] 70 4e-12 gb|AAL36212.1| putative sugar transporter protein [Arabidopsis t... 70 4e-12 gb|AAM14155.1| putative sugar transporter [Arabidopsis thaliana] 70 4e-12 ref|NP_187191.2| sugar transporter, putative [Arabidopsis thaliana] 70 4e-12 gb|AAF64542.1| sugar transporter, putative [Arabidopsis thaliana] 67 2e-11 ref|NP_001031006.1| E…	0	0	chr11 significance: 4e-04 hsp start:25036255 hsp end:25036374 %identity:40.00	0
Chr3	+	1484837	3	AT3G05210.igt	ath_mu_ch3_3895top	1484639	1484746	108	0	TTGGGGAGTGATCTTTTAATTTTAG 203.5 leaf	0	chr11 significance: 1.4 hsp start:6957006 hsp end:6957089 %identity:57.14	0
Chr3	+	1484874	1	AT3G05210.igt	ath_mu_ch3_3895top	1484639	1484746	108	0	TTGGGGAGTGATCTTTTAATTTTAG 203.5 leaf	0	chr11 significance: 1.4 hsp start:6957006 hsp end:6957089 %identity:57.14	0
Chr3	-	7996854	1	AT3G22560.igt	ath_mu_ch3_39906bottom	7998007	7998096	90	0	0	0	0	0
Chr3	-	7880802	3	AT3G22320.igt	ath_mu_ch3_40131bottom	7881208	7881318	111	0	0	0	0	0
Chr3	-	7880952	1	AT3G22320.igt	ath_mu_ch3_40131bottom	7881208	7881318	111	0	0	0	0	0
Chr3	-	7642634	1	AT3G21720.igt	ath_mu_ch3_40647bottom	7643864	7643986	123	0	0	0	0	0
Chr3	+	16265804	1	AT3G44716.igt	ath_mu_ch3_42280top	16265488	16265592	105	0	0	0	chr2 significance: 7.0 hsp start:5602459 hsp end:5602542 %identity:42.86	0
Chr3	+	16278492	1	AT3G44720.igt	ath_mu_ch3_42308top	16277962	16278078	117	0	0	0	chr4 significance: 4.1 hsp start:5158022 hsp end:5158126 %identity:41.67	0
Chr3	+	16278538	1	AT3G44720.igt	ath_mu_ch3_42308top	16277962	16278078	117	0	0	0	chr4 significance: 4.1 hsp start:5158022 hsp end:5158126 %identity:41.67	0
Chr3	+	16278925	1	AT3G44720.igt	ath_mu_ch3_42308top	16277962	16278078	117	0	0	0	chr4 significance: 4.1 hsp start:5158022 hsp end:5158126 %identity:41.67	0
Chr3	-	6884710	1	AT3G19830.igt	ath_mu_ch3_42571bottom	6885274	6885504	231	ref|NP_915369.1| P0506B12.11 [Oryza sativa (japonica cultivar-gr... 31 1.5 dbj|BAB89739.1| P0506B12.11 [Oryza sativa (japonica cultivar-gro... 31 1.5	TGGAGGAGGAACAAAAAGTTCATGG 562.5 flower 1499.8 leaf 377.0 root 511.8 suspensioncell	0	chr2 significance: 0.009 hsp start:26640475 hsp end:26640711 %identity:34.18	0
Chr3	-	6884767	3	AT3G19830.igt	ath_mu_ch3_42571bottom	6885274	6885504	231	ref|NP_915369.1| P0506B12.11 [Oryza sativa (japonica cultivar-gr... 31 1.5 dbj|BAB89739.1| P0506B12.11 [Oryza sativa (japonica cultivar-gro... 31 1.5	TGGAGGAGGAACAAAAAGTTCATGG 562.5 flower 1499.8 leaf 377.0 root 511.8 suspensioncell	0	chr2 significance: 0.009 hsp start:26640475 hsp end:26640711 %identity:34.18	0
Chr3	-	6884710	1	AT3G19830.igt	ath_mu_ch3_42572bottom	6884901	6885092	192	0	ATTTCAGGGAACCAAGACAAAGGCG 290.0 flower 890.3 leaf 246.5 root 436.0 suspensioncell	0	chr3 significance: 1.8 hsp start:35365366 hsp end:35365488 %identity:31.71	0
Chr3	-	6884767	3	AT3G19830.igt	ath_mu_ch3_42572bottom	6884901	6885092	192	0	ATTTCAGGGAACCAAGACAAAGGCG 290.0 flower 890.3 leaf 246.5 root 436.0 suspensioncell	0	chr3 significance: 1.8 hsp start:35365366 hsp end:35365488 %identity:31.71	0
Chr3	+	16789239	138	AT3G45720.igt	ath_mu_ch3_43542top	16787910	16788002	93	0	TGGACTGGGCAAGCCTATGGGCCGC 440.5 flower 716.0 leaf 413.5 suspensioncell	0	0	0
Chr3	-	5645709	1	AT3G16580.igt	ath_mu_ch3_45701bottom	5646152	5646271	120	gb|AAP82261.1| maturase K [Verticordia dichroma] 28 9.7 gb|AAP82264.1| maturase K [Verticordia grandis] 28 9.7 gb|AAP82265.1| maturase K [Verticordia lindleyi] 28 9.7	0	0	chr6 significance: 2.4 hsp start:1708596 hsp end:1708706 %identity:40.54	0
Chr3	+	17705173	1	AT3G47950.igt	ath_mu_ch3_45833top	17704501	17704596	96	0	0	0	0	0
Chr3	+	17706430	1	AT3G47950.igt	ath_mu_ch3_45833top	17704501	17704596	96	0	0	0	0	0
Chr3	+	17706430	1	AT3G47950.igt	ath_mu_ch3_45837top	17705606	17705833	228	dbj|BAD88365.1| regulatory protein-like [Oryza sativa (japonica ... 29 7.5 ref|XP_463632.1| P0678F11.28 [Oryza sativa (japonica cultivar-gr... 29 7.5 dbj|BAB86120.1| P0678F11.28 [Oryza sativa (japonica cultivar-gro... 29 7.5	0	0	chr10 significance: 0.075 hsp start:19307320 hsp end:19307442 %identity:39.02	0
Chr3	+	166544	2	AT3G01400.igt	ath_mu_ch3_470top	164614	164709	96	0	0	0	0	0
Chr3	+	18243353	1	AT3G49180.igt	ath_mu_ch3_47223top	18243237	18243314	78	0	0	0	0	0
Chr3	+	18652042	1	AT3G50301.igt	ath_mu_ch3_48159top	18650869	18650961	93	0	0	0	0	0
Chr3	+	18652042	1	AT3G50301.igt	ath_mu_ch3_48160top	18651601	18651717	117	0	0	0	0	0
Chr3	+	19074696	4	AT3G51375.igt	ath_mu_ch3_49240top	19073833	19073931	99	0	0	0	0	0
Chr3	+	19158144	2	AT3G51640.igt	ath_mu_ch3_49516top	19157804	19157968	165	0	TTTTCTTTTACCATCTCCGGCTTCC 350.0 flower	0	0	GATCCTTTCTTTTGCTCACA, CAF: 0, INF: 0, LEF: 0, ROF: 80, SIF: 0, AP1: 0, AP3: 0, AGM: 0, INS: 0, ROS: 75, SAP: 0, S04: 0, S52: 0, LES: 0, GSE: 0, CAS: 0, SIS: 0
Chr3	+	19729793	1	AT3G53230.igt	ath_mu_ch3_50995top	19728758	19728865	108	0	0	0	0	0
Chr3	+	19913466	1	AT3G53700.igt	ath_mu_ch3_51487top	19911543	19911662	120	0	0	0	chr10 significance: 2.4 hsp start:21303837 hsp end:21303911 %identity:44.00	0
Chr3	+	19913466	1	AT3G53700.igt	ath_mu_ch3_51490top	19913188	19913268	81	0	0	0	chr6 significance: 9.1 hsp start:1528133 hsp end:1528207 %identity:44.00	0
Chr3	+	20067348	1	AT3G54200.igt	ath_mu_ch3_51881top	20065335	20065418	84	0	0	0	0	0
Chr3	+	20067389	1	AT3G54200.igt	ath_mu_ch3_51881top	20065335	20065418	84	0	0	0	0	0
Chr3	+	20067348	1	AT3G54200.igt	ath_mu_ch3_51885top	20066872	20067018	147	0	0	0	0	0
Chr3	+	20067389	1	AT3G54200.igt	ath_mu_ch3_51885top	20066872	20067018	147	0	0	0	0	0
Chr3	-	2760431	1	AT3G09040.igt	ath_mu_ch3_53333bottom	2760679	2760804	126	0	0	0	chr5 significance: 9.1 hsp start:15815439 hsp end:15815498 %identity:50.00	0
Chr3	+	2068887	1	AT3G06610.igt	ath_mu_ch3_5380top	2068177	2068263	87	0	AATTGTAGCAGCGAAATCATTGGAA 135.5 suspensioncell	0	0	0
Chr3	+	2070156	3	AT3G06610.igt	ath_mu_ch3_5380top	2068177	2068263	87	0	AATTGTAGCAGCGAAATCATTGGAA 135.5 suspensioncell	0	0	0
Chr3	+	2070189	1	AT3G06610.igt	ath_mu_ch3_5380top	2068177	2068263	87	0	AATTGTAGCAGCGAAATCATTGGAA 135.5 suspensioncell	0	0	0
Chr3	+	20939945	1	AT3G56470.igt	ath_mu_ch3_54149top	20939728	20939850	123	0	AACCACACGCTCTGGCGCGAGTTGT 437.3 leaf	0	0	0
Chr3	-	2362947	1	AT3G07410.igt	ath_mu_ch3_54505bottom	2364903	2365019	117	0	0	0	chr10 significance: 0.83 hsp start:20915543 hsp end:20915623 %identity:44.44	0
Chr3	-	2364820	1	AT3G07410.igt	ath_mu_ch3_54505bottom	2364903	2365019	117	0	0	0	chr10 significance: 0.83 hsp start:20915543 hsp end:20915623 %identity:44.44	0
Chr3	-	2364895	1	AT3G07410.igt	ath_mu_ch3_54505bottom	2364903	2365019	117	0	0	0	chr10 significance: 0.83 hsp start:20915543 hsp end:20915623 %identity:44.44	0
Chr3	-	2362947	1	AT3G07410.igt	ath_mu_ch3_54507bottom	2363956	2364126	171	0	0	0	0	0
Chr3	-	2362947	1	AT3G07410.igt	ath_mu_ch3_54508bottom	2363650	2363787	138	0	0	0	chr2 significance: 1.4 hsp start:22416465 hsp end:22416593 %identity:34.88	0
Chr3	-	2056196	1	AT3G06600.igt	ath_mu_ch3_55461bottom	2056844	2056954	111	0	0	0	chr8 significance: 9.1 hsp start:1997245 hsp end:1997322 %identity:42.31	0
Chr3	-	1534270	1	AT3G05370.igt	ath_mu_ch3_56872bottom	1534275	1534421	147	0	0	0	0	0
Chr3	-	1336875	1	AT3G04855.igt	ath_mu_ch3_57384bottom	1338709	1338846	138	0	CAAGGATTCTAGAGAGACGTGGGTT 263.0 leaf 158.0 suspensioncell	0	chr7 significance: 1.4 hsp start:17882493 hsp end:17882609 %identity:33.33	0
Chr3	-	990929	1	AT3G03890.igt	ath_mu_ch3_58266bottom	991759	991848	90	0	0	0	0	0
Chr3	+	23116619	2	AT3G62475.igt	ath_mu_ch3_59754top	23116354	23116440	87	0	0	0	chr1 significance: 1.8 hsp start:25942179 hsp end:25942247 %identity:47.83	0
Chr3	+	23299323	1	AT3G63030.igt	ath_mu_ch3_60200top	23297231	23297365	135	0	CAGGTGTTACGGGTACGTGTAGGTC 632.5 leaf 278.3 suspensioncell	0	chr3 significance: 2.4 hsp start:14849876 hsp end:14849977 %identity:38.24	0
Chr3	+	23410605	1	AT3G63375.igt	ath_mu_ch3_60494top	23410493	23410600	108	dbj|BAD94921.1| hypothetical protein [Arabidopsis thaliana] 30 4.4	TTTGGAACCACTGTGCCCTAAAAGA 511.0 flower 1136.8 leaf 565.0 suspensioncell	0	chr9 significance: 9.1 hsp start:7751596 hsp end:7751712 %identity:43.59	0
Chr3	-	20603821	1	AT3G55560.igt	ath_mu_ch3_7522bottom	20603883	20604002	120	0	0	0	0	0
Chr4	-	18127312	2	AT4G38870.igt	ath_mu_ch4_1115bottom	18128739	18128858	120	0	0	0	0	0
Chr4	-	14255414	1	AT4G28890.igt	ath_mu_ch4_11302bottom	14256015	14256158	144	0	0	0	chr3 significance: 9.1 hsp start:10849696 hsp end:10849803 %identity:41.67	0
Chr4	-	14182103	1	AT4G28750.igt	ath_mu_ch4_11488bottom	14182484	14182606	123	0	0	0	0	0
Chr4	-	14045489	1	AT4G28405.igt	ath_mu_ch4_11820bottom	14047162	14047275	114	0	0	0	chr10 significance: 7.0 hsp start:17309822 hsp end:17309890 %identity:39.13	0
Chr4	-	13810697	1	AT4G27660.igt	ath_mu_ch4_12409bottom	13811408	13811512	105	0	0	0	0	0
Chr4	+	5211107	1	AT4G08262.igt	ath_mu_ch4_12965top	5209634	5210020	387	0	ACTGGACTTGGTGCTGGCCCTATTT 341.0 flower 487.8 leaf 257.8 suspensioncell CCCTCCATTCCCCATTCTCCTGCTA 225.3 suspensioncell ATGGTACAGCCGGATTCGGATGGAT 585.5 leaf 255.0 suspensioncell	0	0	0
Chr4	-	13318711	1	AT4G26360.igt	ath_mu_ch4_13727bottom	13318925	13319125	201	dbj|BAD42976.1| unknown protein [Arabidopsis thaliana] 30 2.5 gb|AAM65867.1| unknown [Arabidopsis thaliana] 30 2.5 ref|NP_568841.1| expressed protein [Arabidopsis thaliana] 30 2.5	ATCCTGAAACTGCGGAAGACGATCG 282.5 leaf 158.0 suspensioncell	0	chr3 significance: 9.1 hsp start:25488591 hsp end:25488656 %identity:59.09	GATCAAAATCATCAAACTCG, CAF: 0, INF: 0, LEF: 0, ROF: 9, SIF: 0, AP1: 0, AP3: 0, AGM: 0, INS: 0, ROS: 7, SAP: 0, S04: 0, S52: 0, LES: 0, GSE: 0, CAS: 0, SIS: 0
Chr4	-	13318808	1	AT4G26360.igt	ath_mu_ch4_13727bottom	13318925	13319125	201	dbj|BAD42976.1| unknown protein [Arabidopsis thaliana] 30 2.5 gb|AAM65867.1| unknown [Arabidopsis thaliana] 30 2.5 ref|NP_568841.1| expressed protein [Arabidopsis thaliana] 30 2.5	ATCCTGAAACTGCGGAAGACGATCG 282.5 leaf 158.0 suspensioncell	0	chr3 significance: 9.1 hsp start:25488591 hsp end:25488656 %identity:59.09	GATCAAAATCATCAAACTCG, CAF: 0, INF: 0, LEF: 0, ROF: 9, SIF: 0, AP1: 0, AP3: 0, AGM: 0, INS: 0, ROS: 7, SAP: 0, S04: 0, S52: 0, LES: 0, GSE: 0, CAS: 0, SIS: 0
Chr4	-	13318711	1	AT4G26360.igt	ath_mu_ch4_13728bottom	13318903	13318992	90	0	0	0	0	GATCAAAATCATCAAACTCG, CAF: 0, INF: 0, LEF: 0, ROF: 9, SIF: 0, AP1: 0, AP3: 0, AGM: 0, INS: 0, ROS: 7, SAP: 0, S04: 0, S52: 0, LES: 0, GSE: 0, CAS: 0, SIS: 0
Chr4	-	13318808	1	AT4G26360.igt	ath_mu_ch4_13728bottom	13318903	13318992	90	0	0	0	0	GATCAAAATCATCAAACTCG, CAF: 0, INF: 0, LEF: 0, ROF: 9, SIF: 0, AP1: 0, AP3: 0, AGM: 0, INS: 0, ROS: 7, SAP: 0, S04: 0, S52: 0, LES: 0, GSE: 0, CAS: 0, SIS: 0
Chr4	+	5669826	1	AT4G08868.igt	ath_mu_ch4_14119top	5668497	5668598	102	0	0	0	0	0
Chr4	-	17998197	1	AT4G38495.igt	ath_mu_ch4_1505bottom	17999098	17999199	102	0	TCAATTCGAGGTGGGGGTATAAAAC 441.3 flower 461.0 leaf 594.5 suspensioncell GACGGCGTATTGGAAGGAGCGGATG 1259.3 flower 689.5 leaf 267.8 root 893.5 suspensioncell	0	0	0
Chr4	+	6669037	1	AT4G10845.igt	ath_mu_ch4_16478top	6667276	6667419	144	0	ATCCCCAACTCTTGATATCTATCAA 240.3 root	284(3)	chr11 significance: 1.1 hsp start:15096043 hsp end:15096111 %identity:47.83	0
Chr4	+	6669175	1	AT4G10845.igt	ath_mu_ch4_16478top	6667276	6667419	144	0	ATCCCCAACTCTTGATATCTATCAA 240.3 root	284(3)	chr11 significance: 1.1 hsp start:15096043 hsp end:15096111 %identity:47.83	0
Chr4	+	6669037	1	AT4G10845.igt	ath_mu_ch4_16480top	6667926	6668015	90	0	0	873(2)	chr3 significance: 9.1 hsp start:25813834 hsp end:25813911 %identity:46.15	0
Chr4	+	6669175	1	AT4G10845.igt	ath_mu_ch4_16480top	6667926	6668015	90	0	0	873(2)	chr3 significance: 9.1 hsp start:25813834 hsp end:25813911 %identity:46.15	0
Chr4	+	6669505	1	AT4G10845.igt	ath_mu_ch4_16480top	6667926	6668015	90	0	0	873(2)	chr3 significance: 9.1 hsp start:25813834 hsp end:25813911 %identity:46.15	0
Chr4	+	6669505	1	AT4G10845.igt	ath_mu_ch4_16497top	6669252	6669353	102	0	0	774(2)	chr2 significance: 1.4 hsp start:34933663 hsp end:34933734 %identity:51.85	0
Chr4	+	7032651	1	AT4G11640.igt	ath_mu_ch4_17398top	7031554	7031727	174	0	0	501(2)	chr2 significance: 0.63 hsp start:17902646 hsp end:17902750 %identity:41.67	0
Chr4	+	7420295	1	AT4G12460.igt	ath_mu_ch4_18276top	7420161	7420241	81	0	0	0	chr1 significance: 7.0 hsp start:1303138 hsp end:1303200 %identity:47.62	0
Chr4	+	7420671	1	AT4G12460.igt	ath_mu_ch4_18276top	7420161	7420241	81	0	0	0	chr1 significance: 7.0 hsp start:1303138 hsp end:1303200 %identity:47.62	0
Chr4	+	7862330	1	AT4G13510.igt	ath_mu_ch4_19253top	7861044	7861145	102	0	0	0	chr7 significance: 0.48 hsp start:18807721 hsp end:18807804 %identity:42.86	0
Chr4	-	11122982	14	AT4G20770.igt	ath_mu_ch4_19426bottom	11123532	11123687	156	0	0	0	0	0
Chr4	-	10967233	1	AT4G20330.igt	ath_mu_ch4_19772bottom	10967904	10968041	138	0	GAAGGTCAATGGTAATGGCCAGATC 116.3 suspensioncell TTTACTGTATCTCTTCTCTCCCCAT 143.8 suspensioncell	0	chr9 significance: 5.4 hsp start:12599270 hsp end:12599368 %identity:36.36	0
Chr4	-	10967233	1	AT4G20330.igt	ath_mu_ch4_19774bottom	10967267	10967461	195	0	0	0	chr4 significance: 3.1 hsp start:11900763 hsp end:11900831 %identity:47.83	0
Chr4	-	10967233	1	AT4G20330.igt	ath_mu_ch4_19775bottom	10967341	10967427	87	0	0	0	0	0
Chr4	-	10741950	1	AT4G19750.igt	ath_mu_ch4_20351bottom	10743014	10743148	135	gb|AAK68745.2| Unknown protein [Arabidopsis thaliana] 30 2.5 gb|AAM10264.1| unknown protein [Arabidopsis thaliana] 30 2.5 dbj|BAB08489.1| unnamed protein product [Arabidopsis thaliana] 30 2.5 ref|NP_568933.1| expressed protein [Arabidopsis thaliana] 30 2.5	0	0	0	0
Chr4	+	8460400	4	AT4G14730.igt	ath_mu_ch4_20679top	8458579	8458680	102	0	ACGGCGTCTCTCCATGTCTTCTCTC 222.0 suspensioncell	775(2)	chr11 significance: 7.0 hsp start:12854513 hsp end:12854575 %identity:61.90	0
Chr4	+	9251942	1	AT4G16360.igt	ath_mu_ch4_22763top	9250164	9250277	114	0	TGTTACAAAATTACATTATTACCCC 268.3 flower 243.3 leaf 283.0 suspensioncell	0	0	0
Chr4	-	9482638	2	AT4G16870.igt	ath_mu_ch4_23610bottom	9483442	9483543	102	0	0	0	chr7 significance: 4.1 hsp start:26911185 hsp end:26911265 %identity:48.15	0
Chr4	+	9890215	1	AT4G17788.igt	ath_mu_ch4_24390top	9889296	9889388	93	0	ATTATTGTTGGCGGTAAAAATTACG 180.0 leaf 221.0 suspensioncell	0	0	0
Chr4	+	9890215	1	AT4G17788.igt	ath_mu_ch4_24391top	9889542	9889682	141	0	0	0	chr3 significance: 1.1 hsp start:20547421 hsp end:20547498 %identity:38.46	0
Chr4	-	8712022	1	AT4G15258.igt	ath_mu_ch4_25649bottom	8712901	8712987	87	0	TAGCGGATTTCAGTGAGGTTTTTGA 246.0 suspensioncell	0	0	0
Chr4	-	8712391	3	AT4G15258.igt	ath_mu_ch4_25649bottom	8712901	8712987	87	0	TAGCGGATTTCAGTGAGGTTTTTGA 246.0 suspensioncell	0	0	0
Chr4	-	8712498	2	AT4G15258.igt	ath_mu_ch4_25649bottom	8712901	8712987	87	0	TAGCGGATTTCAGTGAGGTTTTTGA 246.0 suspensioncell	0	0	0
Chr4	+	10516928	1	AT4G19210.igt	ath_mu_ch4_25964top	10516678	10516797	120	0	0	0	chr11 significance: 0.057 hsp start:9526528 hsp end:9526638 %identity:37.84	0
Chr4	-	7897254	1	AT4G13590.igt	ath_mu_ch4_27765bottom	7897893	7897985	93	0	TATTTGGAAAGGGACAAACATATAA 306.0 leaf 177.3 suspensioncell	0	0	0
Chr4	-	7890384	5	AT4G13575.igt	ath_mu_ch4_27776bottom	7892010	7892135	126	0	CTGAGCTAAGAGAGGACTACAACAA 395.0 flower 684.3 leaf 459.0 suspensioncell TGAGCTAAGAGAGGACTACAACAAA 304.0 flower 516.8 leaf 180.5 root 291.8 suspensioncell	0	0	0
Chr4	-	7890661	1	AT4G13575.igt	ath_mu_ch4_27776bottom	7892010	7892135	126	0	CTGAGCTAAGAGAGGACTACAACAA 395.0 flower 684.3 leaf 459.0 suspensioncell TGAGCTAAGAGAGGACTACAACAAA 304.0 flower 516.8 leaf 180.5 root 291.8 suspensioncell	0	0	0
Chr4	-	7890985	2	AT4G13575.igt	ath_mu_ch4_27776bottom	7892010	7892135	126	0	CTGAGCTAAGAGAGGACTACAACAA 395.0 flower 684.3 leaf 459.0 suspensioncell TGAGCTAAGAGAGGACTACAACAAA 304.0 flower 516.8 leaf 180.5 root 291.8 suspensioncell	0	0	0
Chr4	-	7642771	4	AT4G13120.igt	ath_mu_ch4_28467bottom	7643864	7643968	105	0	0	0	0	0
Chr4	-	7561403	1	AT4G12917.igt	ath_mu_ch4_28629bottom	7563023	7563115	93	0	0	0	chr7 significance: 1.4 hsp start:14023131 hsp end:14023199 %identity:52.17	0
Chr4	-	6880523	1	AT4G11340.igt	ath_mu_ch4_30311bottom	6881885	6881992	108	0	0	0	0	0
Chr4	-	6880523	1	AT4G11340.igt	ath_mu_ch4_30314bottom	6880924	6881052	129	0	0	0	chr4 significance: 0.83 hsp start:2400499 hsp end:2400609 %identity:40.54	0
Chr4	-	6880523	1	AT4G11340.igt	ath_mu_ch4_30316bottom	6880792	6880914	123	0	0	0	chr5 significance: 4.1 hsp start:16482563 hsp end:16482622 %identity:55.00	0
Chr4	+	12416699	1	AT4G23870.igt	ath_mu_ch4_30758top	12415261	12415368	108	0	0	0	0	0
Chr4	+	12819175	1	AT4G24900.igt	ath_mu_ch4_31906top	12818981	12819145	165	0	0	0	0	0
Chr4	+	13110205	1	AT4G25719.igt	ath_mu_ch4_32694top	13109840	13110028	189	dbj|BAB08746.1| unnamed protein product [Arabidopsis thaliana] 29 7.5 ref|NP_199913.1| F-box family protein [Arabidopsis thaliana] 29 7.5	0	0	chr1 significance: 0.22 hsp start:25745563 hsp end:25745703 %identity:34.04	0
Chr4	-	5709628	3	AT4G08940.igt	ath_mu_ch4_33199bottom	5709786	5709863	78	0	0	0	0	0
Chr4	-	5363796	1	AT4G08460.igt	ath_mu_ch4_33994bottom	5363869	5363973	105	0	0	0	chr1 significance: 7.0 hsp start:18518606 hsp end:18518704 %identity:42.42	0
Chr4	+	13620749	1	AT4G27170.igt	ath_mu_ch4_34089top	13619490	13619606	117	0	0	0	0	0
Chr4	-	5298811	1	AT4G08370.igt	ath_mu_ch4_34136bottom	5300061	5300159	99	0	0	0	0	0
Chr4	+	13782375	1	AT4G27597.igt	ath_mu_ch4_34521top	13781018	13781152	135	0	0	0	0	0
Chr4	+	13782375	1	AT4G27597.igt	ath_mu_ch4_34522top	13781050	13781181	132	0	0	0	0	0
Chr4	+	13817036	3	AT4G27657.igt	ath_mu_ch4_34600top	13814980	13815093	114	0	0	0	0	0
Chr4	-	4843587	1	AT4G08033.igt	ath_mu_ch4_35237bottom	4845029	4845166	138	0	TAGCGCAGTAACATGGGAGATTAGT 233.0 flower 141.8 suspensioncell	0	chr12 significance: 5.4 hsp start:9460021 hsp end:9460116 %identity:37.50	0
Chr4	-	4843619	3	AT4G08033.igt	ath_mu_ch4_35237bottom	4845029	4845166	138	0	TAGCGCAGTAACATGGGAGATTAGT 233.0 flower 141.8 suspensioncell	0	chr12 significance: 5.4 hsp start:9460021 hsp end:9460116 %identity:37.50	0
Chr4	-	4843587	1	AT4G08033.igt	ath_mu_ch4_35239bottom	4843870	4843992	123	0	0	0	chr6 significance: 7.0 hsp start:3650128 hsp end:3650202 %identity:40.00	0
Chr4	-	4843619	3	AT4G08033.igt	ath_mu_ch4_35239bottom	4843870	4843992	123	0	0	0	chr6 significance: 7.0 hsp start:3650128 hsp end:3650202 %identity:40.00	0
Chr4	+	14626682	1	AT4G29890.igt	ath_mu_ch4_36796top	14624813	14624941	129	0	CTACGTCTTGTTCCACCACCAATAC 705.5 root 228.8 suspensioncell	0	0	0
Chr4	+	14626682	1	AT4G29890.igt	ath_mu_ch4_36802top	14626543	14626644	102	0	0	0	chr7 significance: 5.4 hsp start:28904447 hsp end:28904503 %identity:63.16	0
Chr4	+	1473175	1	AT4G03330.igt	ath_mu_ch4_3697top	1472493	1472579	87	0	0	0	0	0
Chr4	+	1476477	1	AT4G03330.igt	ath_mu_ch4_3702top	1476055	1476141	87	0	0	0	0	0
Chr4	+	14727173	1	AT4G30100.igt	ath_mu_ch4_37040top	14726617	14726721	105	0	0	0	0	0
Chr4	+	14727173	1	AT4G30100.igt	ath_mu_ch4_37041top	14726832	14726921	90	0	0	0	0	0
Chr4	-	2993678	7	AT4G05633.igt	ath_mu_ch4_39843bottom	2994856	2994969	114	0	0	0	chr2 significance: 3.1 hsp start:17848235 hsp end:17848309 %identity:44.00	0
Chr4	-	2655998	1	AT4G05170.igt	ath_mu_ch4_40582bottom	2657409	2657501	93	0	0	0	chr3 significance: 4.1 hsp start:7733232 hsp end:7733309 %identity:46.15	0
Chr4	-	2655998	1	AT4G05170.igt	ath_mu_ch4_40585bottom	2656022	2656144	123	0	ATGGGCTTCGCCCCACCAACATGTT 424.3 flower 338.3 leaf 255.8 suspensioncell GGCTTCGCCCCACCAACATGTTTAA 223.5 flower 168.5 suspensioncell	0	0	0
Chr4	+	16278606	1	AT4G33960.igt	ath_mu_ch4_41207top	16278175	16278387	213	0	TCACCGTGGCCCGTGAGAAAATATG 222.0 suspensioncell	0	0	0
Chr4	+	16588117	1	AT4G34750.igt	ath_mu_ch4_42085top	16587280	16587360	81	0	0	0	0	0
Chr4	-	1437159	1	AT4G03292.igt	ath_mu_ch4_43568bottom	1437602	1437691	90	0	0	0	0	0
Chr4	-	1437159	1	AT4G03292.igt	ath_mu_ch4_43569bottom	1437452	1437556	105	0	0	0	chr2 significance: 7.0 hsp start:30114308 hsp end:30114367 %identity:55.00	0
Chr4	-	1373116	3	AT4G03110.igt	ath_mu_ch4_43730bottom	1373862	1374005	144	0	0	0	chr3 significance: 1.4 hsp start:5681598 hsp end:5681714 %identity:38.46	0
Chr4	-	1373199	2	AT4G03110.igt	ath_mu_ch4_43730bottom	1373862	1374005	144	0	0	0	chr3 significance: 1.4 hsp start:5681598 hsp end:5681714 %identity:38.46	0
Chr4	+	17395330	1	AT4G36900.igt	ath_mu_ch4_44149top	17393846	17393941	96	0	0	0	chr9 significance: 7.0 hsp start:17399184 hsp end:17399249 %identity:54.55	0
Chr4	+	17395409	1	AT4G36900.igt	ath_mu_ch4_44149top	17393846	17393941	96	0	0	0	chr9 significance: 7.0 hsp start:17399184 hsp end:17399249 %identity:54.55	0
Chr4	+	17395481	1	AT4G36900.igt	ath_mu_ch4_44149top	17393846	17393941	96	0	0	0	chr9 significance: 7.0 hsp start:17399184 hsp end:17399249 %identity:54.55	0
Chr4	+	17395330	1	AT4G36900.igt	ath_mu_ch4_44152top	17394103	17394210	108	0	0	0	0	0
Chr4	+	17395409	1	AT4G36900.igt	ath_mu_ch4_44152top	17394103	17394210	108	0	0	0	0	0
Chr4	+	17395481	1	AT4G36900.igt	ath_mu_ch4_44152top	17394103	17394210	108	0	0	0	0	0
Chr4	-	1200907	8	AT4G02715.igt	ath_mu_ch4_44168bottom	1202904	1203050	147	0	ATGATTTACTTGGTTTTCCCCCATT 298.8 flower 259.0 leaf 227.0 root 236.8 suspensioncell AGCTTTTCGAGACGAGCTGGGTTTC 232.3 flower 301.3 leaf 180.0 root 433.3 suspensioncell	0	0	0
Chr4	-	1200974	3	AT4G02715.igt	ath_mu_ch4_44168bottom	1202904	1203050	147	0	ATGATTTACTTGGTTTTCCCCCATT 298.8 flower 259.0 leaf 227.0 root 236.8 suspensioncell AGCTTTTCGAGACGAGCTGGGTTTC 232.3 flower 301.3 leaf 180.0 root 433.3 suspensioncell	0	0	0
Chr4	+	17998680	1	AT4G38460.igt	ath_mu_ch4_45724top	17998137	17998259	123	0	ATGCATGGGGTGTGTTAATCATAAA 234.3 suspensioncell	0	chr7 significance: 0.63 hsp start:21222018 hsp end:21222113 %identity:40.62	0
Chr4	-	199352	1	AT4G00460.igt	ath_mu_ch4_46778bottom	200171	200251	81	0	0	0	chr10 significance: 7.0 hsp start:21220461 hsp end:21220532 %identity:41.67	0
Chr4	-	199352	1	AT4G00460.igt	ath_mu_ch4_46779bottom	200023	200202	180	gb|AAP53730.1| contains similarity to retrotransposable elements... 29 5.6 ref|NP_921443.1| contains similarity to retrotransposable elemen... 29 5.6	0	0	chr6 significance: 1.4 hsp start:3005875 hsp end:3005979 %identity:37.14	0
Chr4	-	199352	1	AT4G00460.igt	ath_mu_ch4_46782bottom	199504	199581	78	0	0	0	0	GATCTTGTGAGCACTTGAGA, CAF: 0, INF: 0, LEF: 0, ROF: 0, SIF: 0, AP1: 0, AP3: 0, AGM: 0, INS: 0, ROS: 0, SAP: 0, S04: 0, S52: 24, LES: 0, GSE: 0, CAS: 0, SIS: 0
Chr4	-	16743672	1	AT4G35200.igt	ath_mu_ch4_4878bottom	16745324	16745401	78	0	0	0	0	0
Chr4	+	2197814	1	AT4G04410.igt	ath_mu_ch4_5569top	2196827	2196940	114	0	0	0	0	0
Chr4	-	14917023	1	AT4G30560.igt	ath_mu_ch4_9671bottom	14918088	14918165	78	0	0	0	0	0
Chr4	-	14861245	1	AT4G30390.igt	ath_mu_ch4_9805bottom	14861690	14861815	126	0	TTAGTAGGGGTTCAGGTTTTTGTTG 198.8 leaf 131.0 suspensioncell	0	0	0
Chr5	+	3785904	1	AT5G11740.igt	ath_mu_ch5_10006top	3785746	3785877	132	0	0	0	chr3 significance: 0.63 hsp start:10328054 hsp end:10328152 %identity:44.44	0
Chr5	-	22992489	1	AT5G56865.igt	ath_mu_ch5_10095bottom	22993608	22993730	123	0	0	0	chr6 significance: 2.4 hsp start:19232557 hsp end:19232640 %identity:50.00	0
Chr5	-	22992769	1	AT5G56865.igt	ath_mu_ch5_10095bottom	22993608	22993730	123	0	0	0	chr6 significance: 2.4 hsp start:19232557 hsp end:19232640 %identity:50.00	0
Chr5	+	3992562	2	AT5G12320.igt	ath_mu_ch5_10550top	3991617	3991712	96	0	AATCGGCGGAGGTGGCGTGCTGTCT 1972.0 flower 1252.8 leaf 558.3 root 1597.3 suspensioncell	0	0	0
Chr5	+	3992562	2	AT5G12320.igt	ath_mu_ch5_10551top	3992029	3992133	105	ref|XP_470221.1| Hypothetical protein [Oryza sativa] 29 7.5 gb|AAK98729.1|AC090485_8 Hypothetical protein [Oryza sativa] 29 7.5	0	0	chr12 significance: 1.4 hsp start:3877890 hsp end:3877931 %identity:71.43	0
Chr5	-	21386054	1	AT5G52780.igt	ath_mu_ch5_14130bottom	21387986	21388138	153	0	0	0	chr2 significance: 3.1 hsp start:14080402 hsp end:14080539 %identity:30.43	0
Chr5	-	21386101	3	AT5G52780.igt	ath_mu_ch5_14130bottom	21387986	21388138	153	0	0	0	chr2 significance: 3.1 hsp start:14080402 hsp end:14080539 %identity:30.43	0
Chr5	-	21386152	5	AT5G52780.igt	ath_mu_ch5_14130bottom	21387986	21388138	153	0	0	0	chr2 significance: 3.1 hsp start:14080402 hsp end:14080539 %identity:30.43	0
Chr5	-	21385958	7	AT5G52780.igt	ath_mu_ch5_14134bottom	21386109	21386228	120	0	0	0	chr4 significance: 1.8 hsp start:24351732 hsp end:24351797 %identity:59.09	0
Chr5	-	21386054	1	AT5G52780.igt	ath_mu_ch5_14134bottom	21386109	21386228	120	0	0	0	chr4 significance: 1.8 hsp start:24351732 hsp end:24351797 %identity:59.09	0
Chr5	-	21386101	3	AT5G52780.igt	ath_mu_ch5_14134bottom	21386109	21386228	120	0	0	0	chr4 significance: 1.8 hsp start:24351732 hsp end:24351797 %identity:59.09	0
Chr5	-	21144448	1	AT5G52060.igt	ath_mu_ch5_14725bottom	21145447	21145551	105	0	0	0	0	0
Chr5	-	21144546	1	AT5G52060.igt	ath_mu_ch5_14725bottom	21145447	21145551	105	0	0	0	0	0
Chr5	-	21144448	1	AT5G52060.igt	ath_mu_ch5_14728bottom	21145162	21145281	120	0	0	0	chr1 significance: 4.1 hsp start:33508387 hsp end:33508449 %identity:52.38	0
Chr5	-	21144546	1	AT5G52060.igt	ath_mu_ch5_14728bottom	21145162	21145281	120	0	0	0	chr1 significance: 4.1 hsp start:33508387 hsp end:33508449 %identity:52.38	0
Chr5	-	21143077	1	AT5G52060.igt	ath_mu_ch5_14731bottom	21144122	21144235	114	0	0	0	0	0
Chr5	-	21138342	1	AT5G52060.igt	ath_mu_ch5_14745bottom	21138606	21138737	132	0	0	0	chr10 significance: 3.1 hsp start:13414984 hsp end:13415082 %identity:39.39	0
Chr5	-	20214521	1	AT5G49800.igt	ath_mu_ch5_17071bottom	20215789	20215893	105	0	0	0	0	0
Chr5	-	20214605	1	AT5G49800.igt	ath_mu_ch5_17071bottom	20215789	20215893	105	0	0	0	0	0
Chr5	-	19896584	1	AT5G49100.igt	ath_mu_ch5_17859bottom	19897209	19897304	96	0	0	0	chr1 significance: 0.83 hsp start:30830405 hsp end:30830482 %identity:35.71	0
Chr5	-	19756766	1	AT5G48740.igt	ath_mu_ch5_18238bottom	19758713	19758799	87	0	0	0	0	0
Chr5	+	7466063	1	AT5G22470.igt	ath_mu_ch5_19625top	7465495	7465605	111	0	0	0	chr7 significance: 3.1 hsp start:11581548 hsp end:11581628 %identity:51.85	0
Chr5	+	7486935	1	AT5G22545.igt	ath_mu_ch5_19683top	7486414	7486539	126	0	0	0	0	0
Chr5	+	7493847	1	AT5G22555.igt	ath_mu_ch5_19711top	7493678	7493782	105	0	0	0	chr7 significance: 0.22 hsp start:26629854 hsp end:26629946 %identity:48.39	0
Chr5	-	18982709	1	AT5G46790.igt	ath_mu_ch5_20192bottom	18982775	18982906	132	0	0	0	0	0
Chr5	-	18930218	1	AT5G46665.igt	ath_mu_ch5_20307bottom	18932046	18932126	81	0	0	0	0	0
Chr5	-	18701855	99	AT5G46120.igt	ath_mu_ch5_20946bottom	18702223	18702384	162	0	0	0	chr2 significance: 9.1 hsp start:31434308 hsp end:31434370 %identity:52.38	0
Chr5	+	8222211	8	AT5G24210.igt	ath_mu_ch5_21534top	8221974	8222051	78	0	0	0	0	0
Chr5	+	8222557	1	AT5G24210.igt	ath_mu_ch5_21534top	8221974	8222051	78	0	0	0	0	0
Chr5	+	8222716	1	AT5G24210.igt	ath_mu_ch5_21534top	8221974	8222051	78	0	0	0	0	0
Chr5	-	26116317	1	AT5G65350.igt	ath_mu_ch5_2195bottom	26118236	26118388	153	0	TCCTCTTCTTCTTCTTCTTCTTCTT 349.5 flower 276.5 suspensioncell	0	0	0
Chr5	+	897968	1	AT5G03545.igt	ath_mu_ch5_2268top	897150	897245	96	0	0	0	0	0
Chr5	-	17963075	1	AT5G44610.igt	ath_mu_ch5_22710bottom	17964086	17964199	114	0	AGCGTCACCAGTGGAGAAATATCAA 208.0 leaf	0	chr8 significance: 0.83 hsp start:25603400 hsp end:25603462 %identity:57.14	0
Chr5	+	897968	1	AT5G03545.igt	ath_mu_ch5_2273top	897837	897947	111	0	0	0	chr1 significance: 2.4 hsp start:41938746 hsp end:41938832 %identity:44.83	0
Chr5	-	26072271	1	AT5G65240.igt	ath_mu_ch5_2289bottom	26073364	26073459	96	0	0	0	0	0
Chr5	-	26070828	1	AT5G65240.igt	ath_mu_ch5_2291bottom	26072229	26072348	120	0	0	0	0	0
Chr5	-	26053613	1	AT5G65240.igt	ath_mu_ch5_2318bottom	26055020	26055097	78	0	0	0	0	0
Chr5	-	17647407	1	AT5G43890.igt	ath_mu_ch5_23508bottom	17648563	17648688	126	0	0	0	0	0
Chr5	-	16953509	1	AT5G42400.igt	ath_mu_ch5_25202bottom	16953750	16953860	111	0	CTGGCACAGAGAGATATCAAGTTTA 264.0 flower 219.3 leaf 153.8 suspensioncell	0	0	0
Chr5	-	16953547	7	AT5G42400.igt	ath_mu_ch5_25202bottom	16953750	16953860	111	0	CTGGCACAGAGAGATATCAAGTTTA 264.0 flower 219.3 leaf 153.8 suspensioncell	0	0	0
Chr5	-	16862126	1	AT5G42223.igt	ath_mu_ch5_25466bottom	16862150	16862263	114	0	0	0	0	0
Chr5	-	16777020	1	AT5G41910.igt	ath_mu_ch5_25676bottom	16777345	16777464	120	0	0	0	0	0
Chr5	+	1042636	1	AT5G03830.igt	ath_mu_ch5_2633top	1042103	1042216	114	0	0	0	chr10 significance: 4.1 hsp start:8794667 hsp end:8794765 %identity:33.33	0
Chr5	+	1042718	1	AT5G03830.igt	ath_mu_ch5_2633top	1042103	1042216	114	0	0	0	chr10 significance: 4.1 hsp start:8794667 hsp end:8794765 %identity:33.33	0
Chr5	-	16118211	1	AT5G40316.igt	ath_mu_ch5_27196bottom	16118321	16118452	132	0	TGGGTCAAAGAGGCATCATTTTAGC 240.5 flower 301.3 leaf 247.0 suspensioncell	0	0	0
Chr5	-	15898130	1	AT5G39770.igt	ath_mu_ch5_27697bottom	15899270	15899377	108	0	0	0	0	0
Chr5	-	15631822	2	AT5G39060.igt	ath_mu_ch5_28386bottom	15632533	15632673	141	0	CATCTTCCCCACATCGTTGTCTACT 383.5 flower 217.8 root 195.3 suspensioncell TTGTGAAAGAAAAGAACATCACATG 400.0 leaf 134.0 suspensioncell	0	chr1 significance: 4.1 hsp start:5232084 hsp end:5232158 %identity:40.00	0
Chr5	-	15392711	1	AT5G38450.igt	ath_mu_ch5_28969bottom	15393527	15393706	180	0	AAGGCTGAGAAGGAGATTTCGAATA 268.3 flower 318.3 leaf 301.8 suspensioncell	0	chr1 significance: 2.4 hsp start:36087787 hsp end:36087891 %identity:31.43	0
Chr5	-	26851121	1	AT5G67310.igt	ath_mu_ch5_298bottom	26851221	26851340	120	0	0	0	chr10 significance: 4.1 hsp start:7158649 hsp end:7158747 %identity:39.39	0
Chr5	-	26851170	1	AT5G67310.igt	ath_mu_ch5_298bottom	26851221	26851340	120	0	0	0	chr10 significance: 4.1 hsp start:7158649 hsp end:7158747 %identity:39.39	0
Chr5	-	14550168	3	AT5G36910.igt	ath_mu_ch5_30869bottom	14550978	14551058	81	0	0	0	0	0
Chr5	-	14550328	16	AT5G36910.igt	ath_mu_ch5_30869bottom	14550978	14551058	81	0	0	0	0	0
Chr5	-	14550168	3	AT5G36910.igt	ath_mu_ch5_30870bottom	14550695	14550805	111	0	0	0	0	0
Chr5	-	14550328	16	AT5G36910.igt	ath_mu_ch5_30870bottom	14550695	14550805	111	0	0	0	0	0
Chr5	-	14550168	3	AT5G36910.igt	ath_mu_ch5_30871bottom	14550526	14550666	141	0	0	0	chr1 significance: 0.83 hsp start:26090335 hsp end:26090448 %identity:44.74	0
Chr5	-	14550328	16	AT5G36910.igt	ath_mu_ch5_30871bottom	14550526	14550666	141	0	0	0	chr1 significance: 0.83 hsp start:26090335 hsp end:26090448 %identity:44.74	0
Chr5	-	14227638	1	AT5G36160.igt	ath_mu_ch5_31585bottom	14228717	14228851	135	0	0	0	0	0
Chr5	-	14227638	1	AT5G36160.igt	ath_mu_ch5_31586bottom	14228701	14228814	114	0	0	0	chr9 significance: 9.1 hsp start:20187982 hsp end:20188071 %identity:43.33	0
Chr5	-	13987992	6	AT5G35810.igt	ath_mu_ch5_32121bottom	13988611	13988709	99	0	TCCCCCACTTTCGATAGTGAAATCT 459.3 flower 219.0 leaf 244.3 root 166.8 suspensioncell	0	chr3 significance: 7.0 hsp start:10596154 hsp end:10596198 %identity:73.33	0
Chr5	-	13988050	3	AT5G35810.igt	ath_mu_ch5_32121bottom	13988611	13988709	99	0	TCCCCCACTTTCGATAGTGAAATCT 459.3 flower 219.0 leaf 244.3 root 166.8 suspensioncell	0	chr3 significance: 7.0 hsp start:10596154 hsp end:10596198 %identity:73.33	0
Chr5	-	13988084	1	AT5G35810.igt	ath_mu_ch5_32121bottom	13988611	13988709	99	0	TCCCCCACTTTCGATAGTGAAATCT 459.3 flower 219.0 leaf 244.3 root 166.8 suspensioncell	0	chr3 significance: 7.0 hsp start:10596154 hsp end:10596198 %identity:73.33	0
Chr5	-	13988117	55	AT5G35810.igt	ath_mu_ch5_32121bottom	13988611	13988709	99	0	TCCCCCACTTTCGATAGTGAAATCT 459.3 flower 219.0 leaf 244.3 root 166.8 suspensioncell	0	chr3 significance: 7.0 hsp start:10596154 hsp end:10596198 %identity:73.33	0
Chr5	-	25612989	1	AT5G64010.igt	ath_mu_ch5_3383bottom	25613029	25613109	81	0	0	0	0	0
Chr5	+	13560691	1	AT5G35341.igt	ath_mu_ch5_34576top	13559775	13559879	105	0	0	0	0	0
Chr5	-	12012607	1	AT5G32420.igt	ath_mu_ch5_37261bottom	12014404	12014631	228	pir||B84746 hypothetical protein At2g33490 [imported] - Arabidop... 30 3.4 gb|AAB80666.1| unknown protein [Arabidopsis thaliana] 30 3.4 ref|NP_180907.2| hydroxyproline-rich glycoprotein family protein... 30 3.4	TCCTCGGTTGGCGGACTACCCTCGA 186.8 suspensioncell ATGTTCCTGCCCTCAAGAATCCTAG 489.0 leaf 236.5 root TGTTCCTGCCCTCAAGAATCCTAGT 213.0 suspensioncell CTGCCCTCAAGAATCCTAGTAGCGT 229.3 suspensioncell TCCTAGTAGCGTCAATGCAGGGGAG 286.3 leaf 293.3 suspensioncell CCTAGTAGCGTCAATGCAGGGGAGA 254.3 flower 237.3 leaf 198.5 suspensioncell TAGTAGCGTCAATGCAGGGGAGAAG 296.8 flower 337.3 leaf 220.3 root 297.3 suspensioncell…	10(19)	chr11 significance: 9.1 hsp start:23044777 hsp end:23044908 %identity:36.17	0
Chr5	-	12012607	1	AT5G32420.igt	ath_mu_ch5_37262bottom	12014388	12014474	87	0	ATGTTCCTGCCCTCAAGAATCCTAG 489.0 leaf 236.5 root TGTTCCTGCCCTCAAGAATCCTAGT 213.0 suspensioncell CTGCCCTCAAGAATCCTAGTAGCGT 229.3 suspensioncell TCCTAGTAGCGTCAATGCAGGGGAG 286.3 leaf 293.3 suspensioncell CCTAGTAGCGTCAATGCAGGGGAGA 254.3 flower 237.3 leaf 198.5 suspensioncell TAGTAGCGTCAATGCAGGGGAGAAG 296.8 flower 337.3 leaf 220.3 root 297.3 suspensioncell AGTAGCGTCAATGCAGGGGAGAAGA 564.5 flower 1233.5 …	4(24)	0	0
Chr5	+	15028304	1	AT5G37760.igt	ath_mu_ch5_38153top	15026461	15026583	123	0	0	0	0	0
Chr5	+	15028304	1	AT5G37760.igt	ath_mu_ch5_38156top	15026829	15026951	123	0	0	0	0	0
Chr5	+	15028304	1	AT5G37760.igt	ath_mu_ch5_38157top	15027095	15027238	144	0	0	284(3)	chr8 significance: 1.8 hsp start:27826538 hsp end:27826678 %identity:27.66	0
Chr5	+	15090028	2	AT5G37875.igt	ath_mu_ch5_38316top	15088157	15088240	84	0	0	0	chr2 significance: 7.0 hsp start:7604659 hsp end:7604733 %identity:44.00	0
Chr5	+	15090085	2	AT5G37875.igt	ath_mu_ch5_38316top	15088157	15088240	84	0	0	0	chr2 significance: 7.0 hsp start:7604659 hsp end:7604733 %identity:44.00	0
Chr5	+	15521790	1	AT5G38730.igt	ath_mu_ch5_39344top	15521267	15521362	96	0	0	0	chr10 significance: 2.4 hsp start:141754 hsp end:141843 %identity:40.00	0
Chr5	+	15603408	4	AT5G38975.igt	ath_mu_ch5_39562top	15602765	15602872	108	0	TGGTGATGATGGAGTCGTCGTTCTC 269.0 flower 211.8 leaf 219.8 suspensioncell	0	chr4 significance: 9.1 hsp start:7173409 hsp end:7173486 %identity:42.31	GATCTGAACAGCGGTTTTGT, CAF: 0, INF: 0, LEF: 0, ROF: 0, SIF: 0, AP1: 0, AP3: 0, AGM: 0, INS: 0, ROS: 10, SAP: 0, S04: 0, S52: 0, LES: 0, GSE: 0, CAS: 0, SIS: 0
Chr5	+	15603408	4	AT5G38975.igt	ath_mu_ch5_39563top	15602924	15603001	78	0	0	0	0	0
Chr5	+	15603408	4	AT5G38975.igt	ath_mu_ch5_39564top	15603001	15603183	183	0	0	0	0	0
Chr5	-	9872228	1	AT5G27860.igt	ath_mu_ch5_42668bottom	9872610	9872729	120	0	0	0	chr11 significance: 0.48 hsp start:20992229 hsp end:20992336 %identity:30.56	0
Chr5	+	16943680	1	AT5G42350.igt	ath_mu_ch5_42811top	16942403	16942516	114	0	GCGGCAAATGGTGGTGATGACTGGC 508.5 flower 471.3 leaf 504.0 suspensioncell	0	0	0
Chr5	+	16943752	2	AT5G42350.igt	ath_mu_ch5_42811top	16942403	16942516	114	0	GCGGCAAATGGTGGTGATGACTGGC 508.5 flower 471.3 leaf 504.0 suspensioncell	0	0	0
Chr5	+	16944021	1	AT5G42350.igt	ath_mu_ch5_42811top	16942403	16942516	114	0	GCGGCAAATGGTGGTGATGACTGGC 508.5 flower 471.3 leaf 504.0 suspensioncell	0	0	0
Chr5	+	17185291	1	AT5G42840.igt	ath_mu_ch5_43428top	17184940	17185053	114	0	0	0	chr10 significance: 9.1 hsp start:19409447 hsp end:19409503 %identity:57.89	GATCGCTTTTTTTTTTTTTT, CAF: 0, INF: 0, LEF: 0, ROF: 8, SIF: 1, AP1: 0, AP3: 0, AGM: 0, INS: 0, ROS: 0, SAP: 0, S04: 0, S52: 0, LES: 0, GSE: 0, CAS: 0, SIS: 0
Chr5	+	17185291	1	AT5G42840.igt	ath_mu_ch5_43429top	17185156	17185236	81	0	0	0	chr1 significance: 1.4 hsp start:39660733 hsp end:39660789 %identity:57.89	0
Chr5	+	17327025	1	AT5G43150.igt	ath_mu_ch5_43781top	17326598	17326771	174	0	AGCTCCAAAGGTGGGGATCGCGTCG 349.0 flower 257.0 leaf 408.5 suspensioncell CGCTGGAATGCAAAACGGCATCATA 208.0 flower 243.5 suspensioncell	0	chr2 significance: 5.4 hsp start:20227814 hsp end:20227879 %identity:50.00	0
Chr5	+	17327025	1	AT5G43150.igt	ath_mu_ch5_43782top	17326735	17326836	102	0	CGCTGGAATGCAAAACGGCATCATA 208.0 flower 243.5 suspensioncell	0	0	0
Chr5	+	17327025	1	AT5G43150.igt	ath_mu_ch5_43783top	17326778	17326915	138	0	0	0	0	GATCAGTATCAATCTCCGTT, CAF: 0, INF: 4, LEF: 0, ROF: 0, SIF: 0, AP1: 0, AP3: 0, AGM: 0, INS: 0, ROS: 0, SAP: 0, S04: 0, S52: 0, LES: 0, GSE: 0, CAS: 0, SIS: 2
Chr5	-	9339771	1	AT5G26640.igt	ath_mu_ch5_43880bottom	9341736	9341813	78	0	0	0	0	0
Chr5	+	1670404	1	AT5G05580.igt	ath_mu_ch5_4406top	1669596	1669694	99	0	0	0	chr5 significance: 7.0 hsp start:587207 hsp end:587290 %identity:42.86	0
Chr5	-	8861810	1	AT5G25470.igt	ath_mu_ch5_45036bottom	8861851	8861976	126	0	0	0	chr8 significance: 2.4 hsp start:20034715 hsp end:20034825 %identity:32.43	0
Chr5	+	17954590	1	AT5G44565.igt	ath_mu_ch5_45317top	17953194	17953280	87	0	0	0	chr2 significance: 3.1 hsp start:23982370 hsp end:23982435 %identity:59.09	0
Chr5	+	17954657	1	AT5G44565.igt	ath_mu_ch5_45317top	17953194	17953280	87	0	0	0	chr2 significance: 3.1 hsp start:23982370 hsp end:23982435 %identity:59.09	0
Chr5	+	17954590	1	AT5G44565.igt	ath_mu_ch5_45318top	17953425	17953541	117	0	0	0	0	0
Chr5	+	17954657	1	AT5G44565.igt	ath_mu_ch5_45318top	17953425	17953541	117	0	0	0	0	0
Chr5	+	17954590	1	AT5G44565.igt	ath_mu_ch5_45321top	17954090	17954182	93	0	0	0	chr5 significance: 5.4 hsp start:8326902 hsp end:8326982 %identity:44.44	0
Chr5	+	17954657	1	AT5G44565.igt	ath_mu_ch5_45321top	17954090	17954182	93	0	0	0	chr5 significance: 5.4 hsp start:8326902 hsp end:8326982 %identity:44.44	0
Chr5	+	17958571	1	AT5G44565.igt	ath_mu_ch5_45323top	17958404	17958523	120	0	0	0	0	0
Chr5	+	17959761	18	AT5G44565.igt	ath_mu_ch5_45323top	17958404	17958523	120	0	0	0	0	0
Chr5	+	17959848	1	AT5G44565.igt	ath_mu_ch5_45323top	17958404	17958523	120	0	0	0	0	0
Chr5	+	17959891	1	AT5G44565.igt	ath_mu_ch5_45323top	17958404	17958523	120	0	0	0	0	0
Chr5	+	17959761	18	AT5G44565.igt	ath_mu_ch5_45325top	17959078	17959179	102	0	0	0	chr6 significance: 7.0 hsp start:15195732 hsp end:15195794 %identity:52.38	0
Chr5	+	17959848	1	AT5G44565.igt	ath_mu_ch5_45325top	17959078	17959179	102	0	0	0	chr6 significance: 7.0 hsp start:15195732 hsp end:15195794 %identity:52.38	0
Chr5	+	17959891	1	AT5G44565.igt	ath_mu_ch5_45325top	17959078	17959179	102	0	0	0	chr6 significance: 7.0 hsp start:15195732 hsp end:15195794 %identity:52.38	0
Chr5	-	8661462	1	AT5G25180.igt	ath_mu_ch5_45464bottom	8662032	8662175	144	0	0	0	chr3 significance: 5.4 hsp start:1426098 hsp end:1426136 %identity:53.85	0
Chr5	-	25112682	1	AT5G62600.igt	ath_mu_ch5_4648bottom	25113106	25113183	78	0	0	0	0	0
Chr5	-	7891165	46	AT5G23430.igt	ath_mu_ch5_47485bottom	7892186	7892317	132	0	0	0	chr2 significance: 5.4 hsp start:29655453 hsp end:29655554 %identity:41.18	0
Chr5	-	7891165	46	AT5G23430.igt	ath_mu_ch5_47488bottom	7891195	7891278	84	0	0	0	chr10 significance: 3.1 hsp start:19679124 hsp end:19679195 %identity:37.50	0
Chr5	+	19221139	1	AT5G47350.igt	ath_mu_ch5_48489top	19219425	19219625	201	0	CCTCAACGAAAAAGAGAGTCCGCAA 396.5 flower 293.0 leaf	0	chr6 significance: 2.4 hsp start:13244784 hsp end:13244885 %identity:36.84	0
Chr5	+	19890447	1	AT5G49060.igt	ath_mu_ch5_50330top	19888478	19888594	117	0	0	0	0	0
Chr5	+	20170097	1	AT5G49650.igt	ath_mu_ch5_51046top	20169645	20169737	93	0	0	0	0	0
Chr5	+	20541048	1	AT5G50375.igt	ath_mu_ch5_52076top	20540537	20540746	210	gb|AAP21197.1| At1g17285 [Arabidopsis thaliana] 50 4e-06 ref|NP_973849.1| expressed protein [Arabidopsis thaliana] 50 4e-06 ref|NP_173174.1| expressed protein [Arabidopsis thaliana] 45 1e-04	TTGCAAATAAGCAAAGAGATGAAGC 285.8 flower 279.8 leaf 254.8 suspensioncell AGAAGTCTCTTGGAGGTGAAGGAGA 454.5 flower 290.0 leaf 414.8 suspensioncell CGCTATAGCCCCATACAGAACAAGT 276.0 flower 180.3 leaf 264.5 suspensioncell	0	chr7 significance: 5.4 hsp start:28410643 hsp end:28410726 %identity:39.29	0
Chr5	+	20541162	3	AT5G50375.igt	ath_mu_ch5_52076top	20540537	20540746	210	gb|AAP21197.1| At1g17285 [Arabidopsis thaliana] 50 4e-06 ref|NP_973849.1| expressed protein [Arabidopsis thaliana] 50 4e-06 ref|NP_173174.1| expressed protein [Arabidopsis thaliana] 45 1e-04	TTGCAAATAAGCAAAGAGATGAAGC 285.8 flower 279.8 leaf 254.8 suspensioncell AGAAGTCTCTTGGAGGTGAAGGAGA 454.5 flower 290.0 leaf 414.8 suspensioncell CGCTATAGCCCCATACAGAACAAGT 276.0 flower 180.3 leaf 264.5 suspensioncell	0	chr7 significance: 5.4 hsp start:28410643 hsp end:28410726 %identity:39.29	0
Chr5	+	20643959	1	AT5G50750.igt	ath_mu_ch5_52308top	20643515	20643649	135	gb|AAF79426.1|AC025808_8 F18O14.18 [Arabidopsis thaliana] 30 3.3	GTTGGTTCTTGCAGGGGCACAATTC 332.0 flower 327.8 suspensioncell	0	chr5 significance: 0.044 hsp start:3055424 hsp end:3055546 %identity:31.71	0
Chr5	+	20899895	1	AT5G51451.igt	ath_mu_ch5_53009top	20897734	20897931	198	ref|XP_469719.1| hypothetical protein [Oryza sativa (japonica cu... 29 7.4 gb|AAK71546.1|AC087852_6 hypothetical protein [Oryza sativa (jap... 29 7.4	GAAACACGCAGGAATTGAGCAATTC 222.5 suspensioncell ACCTCCAAACCATCCTCGAGGCAGA 175.5 leaf 221.0 suspensioncell	0	chr12 significance: 1.1 hsp start:16142253 hsp end:16142411 %identity:24.53	0
Chr5	-	5665504	5	AT5G17250.igt	ath_mu_ch5_53376bottom	5665705	5665800	96	0	0	0	0	0
Chr5	-	5233995	1	AT5G16040.igt	ath_mu_ch5_54460bottom	5234793	5234903	111	0	CAACGGTGAAGAAAGCTATTAATGG 216.0 leaf 126.8 suspensioncell	0	0	0
Chr5	-	5233995	1	AT5G16040.igt	ath_mu_ch5_54461bottom	5234675	5234803	129	0	0	0	0	0
Chr5	-	5041969	1	AT5G15540.igt	ath_mu_ch5_54919bottom	5042405	5042521	117	0	0	0	chr6 significance: 4.1 hsp start:21222501 hsp end:21222605 %identity:34.29	0
Chr5	+	21970649	1	AT5G54140.igt	ath_mu_ch5_55744top	21970163	21970288	126	0	0	0	0	0
Chr5	+	22233682	2	AT5G54680.igt	ath_mu_ch5_56357top	22233053	22233142	90	0	0	0	0	0
Chr5	-	4437684	1	AT5G13780.igt	ath_mu_ch5_56537bottom	4437936	4438106	171	0	0	0	chr8 significance: 2.4 hsp start:946164 hsp end:946298 %identity:34.62	0
Chr5	-	24709074	12	AT5G61450.igt	ath_mu_ch5_5682bottom	24709744	24709992	249	gb|AAK83647.1| AT5g47840/MCA23_18 [Arabidopsis thaliana] 29 7.3 gb|AAN46790.1| At5g47840/MCA23_18 [Arabidopsis thaliana] 29 7.3 sp|Q9FIJ7|KADD_ARATH Probable adenylate kinase 2, chloroplast pr... 29 7.3 dbj|BAB11331.1| unnamed protein product [Arabidopsis thaliana] 29 7.3 ref|NP_199595.1| adenylate kinase, chloroplast, putative / ATP-A... 29 7.3	TGGCAGAACACACCATTTCCCATCA 256.8 leaf 191.8 suspensioncell	0	chr5 significance: 3.1 hsp start:15949339 hsp end:15949449 %identity:43.24	0
Chr5	+	22473266	1	AT5G55460.igt	ath_mu_ch5_56996top	22472855	22472992	138	0	0	0	0	0
Chr5	-	4202240	1	AT5G13190.igt	ath_mu_ch5_57169bottom	4202586	4202666	81	0	0	0	chr1 significance: 7.0 hsp start:18907287 hsp end:18907358 %identity:45.83	0
Chr5	-	4202448	4	AT5G13190.igt	ath_mu_ch5_57169bottom	4202586	4202666	81	0	0	0	chr1 significance: 7.0 hsp start:18907287 hsp end:18907358 %identity:45.83	0
Chr5	-	4202240	1	AT5G13190.igt	ath_mu_ch5_57170bottom	4202475	4202573	99	0	0	0	0	0
Chr5	-	4202448	4	AT5G13190.igt	ath_mu_ch5_57170bottom	4202475	4202573	99	0	0	0	0	0
Chr5	-	4199692	1	AT5G13190.igt	ath_mu_ch5_57173bottom	4200690	4200773	84	0	0	0	0	0
Chr5	-	3642041	1	AT5G11416.igt	ath_mu_ch5_58733bottom	3643999	3644202	204	0	AACACAAATGCCAACTCATGGAGAC 194.0 leaf 124.8 suspensioncell	0	chr8 significance: 5.4 hsp start:13702229 hsp end:13702354 %identity:23.81	0
Chr5	-	3642041	1	AT5G11416.igt	ath_mu_ch5_58736bottom	3643039	3643194	156	0	0	0	0	0
Chr5	-	3156608	1	AT5G10110.igt	ath_mu_ch5_59960bottom	3157654	3157797	144	gb|AAF61093.1|AF223345_1 reverse transcriptase [Ipomoea batatas] 29 7.3	TTATGTAGGAGAACAAAGGTAAAAA 233.8 leaf AGTGGGACCTACTGGGCCTAATAAT 119.3 suspensioncell	0	chr7 significance: 4.1 hsp start:22970769 hsp end:22970846 %identity:50.00	0
Chr5	-	2678734	1	AT5G08350.igt	ath_mu_ch5_61294bottom	2679030	2679164	135	0	TAGAATTATTAGTATGGGGGTTGGT 124.5 suspensioncell	0	chr7 significance: 9.1 hsp start:8027757 hsp end:8027852 %identity:31.25	0
Chr5	+	24318204	1	AT5G60440.igt	ath_mu_ch5_61841top	24316952	24317095	144	0	CTATCAGTATTGGGGCTTAGGACTT 268.0 flower 172.3 leaf 364.5 suspensioncell	0	chr4 significance: 9.1 hsp start:388328 hsp end:388426 %identity:33.33	0
Chr5	+	24483027	2	AT5G60850.igt	ath_mu_ch5_62276top	24482800	24482901	102	0	0	0	0	0
Chr5	-	24482062	1	AT5G60870.igt	ath_mu_ch5_6249bottom	24482261	24482383	123	0	0	0	chr4 significance: 9.1 hsp start:17758203 hsp end:17758286 %identity:42.86	0
Chr5	-	2199293	1	AT5G07120.igt	ath_mu_ch5_62520bottom	2199833	2200000	168	0	TTTTGGAGAACATCAACATCAGATC 255.0 leaf 118.5 suspensioncell	0	0	0
Chr5	-	2199357	1	AT5G07120.igt	ath_mu_ch5_62520bottom	2199833	2200000	168	0	TTTTGGAGAACATCAACATCAGATC 255.0 leaf 118.5 suspensioncell	0	0	0
Chr5	+	25035358	1	AT5G62340.igt	ath_mu_ch5_63671top	25033200	25033361	162	0	0	0	chr7 significance: 0.28 hsp start:27128076 hsp end:27128201 %identity:30.95	0
Chr5	+	25861932	1	AT5G64680.igt	ath_mu_ch5_65865top	25861669	25861788	120	0	TGTATATATACCTGAGAAGGCCCTG 337.5 flower 219.3 leaf 313.0 suspensioncell	0	chr11 significance: 4.1 hsp start:13308475 hsp end:13308528 %identity:55.56	0
Chr5	+	25980917	20	AT5G65020.igt	ath_mu_ch5_66167top	25980819	25980914	96	0	0	0	0	0
Chr5	+	25981047	1	AT5G65020.igt	ath_mu_ch5_66167top	25980819	25980914	96	0	0	0	0	0
Chr5	+	26053005	1	AT5G65180.igt	ath_mu_ch5_66314top	26052647	26052724	78	0	0	0	0	0
Chr5	+	26053064	1	AT5G65180.igt	ath_mu_ch5_66314top	26052647	26052724	78	0	0	0	0	0
Chr5	-	288775	1	AT5G01770.igt	ath_mu_ch5_67428bottom	289381	289551	171	0	0	0	chr3 significance: 5.4 hsp start:10178694 hsp end:10178774 %identity:33.33	0
Chr5	+	26507141	1	AT5G66340.igt	ath_mu_ch5_67489top	26506693	26506890	198	0	0	0	chr1 significance: 0.17 hsp start:8585505 hsp end:8585603 %identity:39.39	0
Chr5	+	26683729	1	AT5G66816.igt	ath_mu_ch5_67946top	26681495	26681800	306	emb|CAB62490.1| hypothetical protein [Arabidopsis thaliana] 84 3e-16 pir||T46092 hypothetical protein T20E23.210 - Arabidopsis thaliana 84 3e-16 ref|NP_190630.1| hypothetical protein [Arabidopsis thaliana] 84 3e-16 ref|XP_470845.1| hypothetical protein [Oryza sativa (japonica cu... 60 4e-09 gb|AAP04185.1| hypothetical protein [Oryza sativa (japonica cult... 60 4e-09 pir||D86482 protein F5J5.3 [im…	GCGAGACAGTTGCGAAAAACCGACG 195.0 leaf 220.3 suspensioncell CGGGCATTGGTCATAAGATGAAGGA 303.3 suspensioncell GAATGAAGAAAATGCTGGAGGGTAT 297.8 flower 282.0 leaf 218.5 suspensioncell CAGGACATAGTCCCGGCGTTGGACA 225.8 suspensioncell	0	chr3 significance: 4e-09 hsp start:15842650 hsp end:15842790 %identity:56.00	0
Chr5	+	26683729	1	AT5G66816.igt	ath_mu_ch5_67949top	26682002	26682106	105	pir||F84500 hypothetical protein At2g12100 [imported] - Arabidop... 28 9.9	0	0	0	0
Chr5	+	26683809	5	AT5G66816.igt	ath_mu_ch5_67949top	26682002	26682106	105	pir||F84500 hypothetical protein At2g12100 [imported] - Arabidop... 28 9.9	0	0	0	0
Chr5	+	26683922	1	AT5G66816.igt	ath_mu_ch5_67949top	26682002	26682106	105	pir||F84500 hypothetical protein At2g12100 [imported] - Arabidop... 28 9.9	0	0	0	0
Chr5	+	26683729	1	AT5G66816.igt	ath_mu_ch5_67951top	26683388	26683618	231	pir||T01133 hypothetical protein At2g23440 [imported] - Arabidop... 49 9e-06 gb|AAR24154.1| At2g23440 [Arabidopsis thaliana] 49 9e-06 gb|AAR92304.1| At2g23440 [Arabidopsis thaliana] 49 9e-06 gb|AAC23759.1| unknown protein [Arabidopsis thaliana] 49 9e-06 ref|NP_179925.1| expressed protein [Arabidopsis thaliana] 49 9e-06 emb|CAB62490.1| hypothetical protein [Arabidopsis thaliana] 36 0.047 pir||T460…	0	0	chr3 significance: 0.075 hsp start:15842587 hsp end:15842658 %identity:58.33	GATCATTCTTTGGATGCATT, CAF: 0, INF: 0, LEF: 0, ROF: 5, SIF: 0, AP1: 0, AP3: 0, AGM: 0, INS: 0, ROS: 0, SAP: 0, S04: 0, S52: 0, LES: 0, GSE: 0, CAS: 0, SIS: 0
Chr5	+	26683809	5	AT5G66816.igt	ath_mu_ch5_67951top	26683388	26683618	231	pir||T01133 hypothetical protein At2g23440 [imported] - Arabidop... 49 9e-06 gb|AAR24154.1| At2g23440 [Arabidopsis thaliana] 49 9e-06 gb|AAR92304.1| At2g23440 [Arabidopsis thaliana] 49 9e-06 gb|AAC23759.1| unknown protein [Arabidopsis thaliana] 49 9e-06 ref|NP_179925.1| expressed protein [Arabidopsis thaliana] 49 9e-06 emb|CAB62490.1| hypothetical protein [Arabidopsis thaliana] 36 0.047 pir||T460…	0	0	chr3 significance: 0.075 hsp start:15842587 hsp end:15842658 %identity:58.33	GATCATTCTTTGGATGCATT, CAF: 0, INF: 0, LEF: 0, ROF: 5, SIF: 0, AP1: 0, AP3: 0, AGM: 0, INS: 0, ROS: 0, SAP: 0, S04: 0, S52: 0, LES: 0, GSE: 0, CAS: 0, SIS: 0
Chr5	+	26683922	1	AT5G66816.igt	ath_mu_ch5_67951top	26683388	26683618	231	pir||T01133 hypothetical protein At2g23440 [imported] - Arabidop... 49 9e-06 gb|AAR24154.1| At2g23440 [Arabidopsis thaliana] 49 9e-06 gb|AAR92304.1| At2g23440 [Arabidopsis thaliana] 49 9e-06 gb|AAC23759.1| unknown protein [Arabidopsis thaliana] 49 9e-06 ref|NP_179925.1| expressed protein [Arabidopsis thaliana] 49 9e-06 emb|CAB62490.1| hypothetical protein [Arabidopsis thaliana] 36 0.047 pir||T460…	0	0	chr3 significance: 0.075 hsp start:15842587 hsp end:15842658 %identity:58.33	GATCATTCTTTGGATGCATT, CAF: 0, INF: 0, LEF: 0, ROF: 5, SIF: 0, AP1: 0, AP3: 0, AGM: 0, INS: 0, ROS: 0, SAP: 0, S04: 0, S52: 0, LES: 0, GSE: 0, CAS: 0, SIS: 0
Chr5	+	26852191	1	AT5G67260.igt	ath_mu_ch5_68360top	26850507	26850623	117	0	0	0	chr12 significance: 3.1 hsp start:11721188 hsp end:11721268 %identity:37.04	0
Chr5	+	26852191	1	AT5G67260.igt	ath_mu_ch5_68362top	26850760	26850870	111	0	0	0	chr6 significance: 2.4 hsp start:7536332 hsp end:7536397 %identity:50.00	0
Chr5	+	26852191	1	AT5G67260.igt	ath_mu_ch5_68364top	26851897	26851983	87	0	GGGGCAATGATTTTTTGGTCCAAAA 222.8 suspensioncell	0	0	0
Chr5	+	279467	1	AT5G01732.igt	ath_mu_ch5_708top	278592	278708	117	0	0	0	0	0
Chr5	+	279546	1	AT5G01732.igt	ath_mu_ch5_708top	278592	278708	117	0	0	0	0	0
Chr5	-	26606537	2	AT5G66660.igt	ath_mu_ch5_886bottom	26608052	26608180	129	0	0	0	0	0
Chr5	+	3526625	1	AT5G11090.igt	ath_mu_ch5_9335top	3525990	3526091	102	0	0	0	chr11 significance: 2.4 hsp start:18560106 hsp end:18560207 %identity:41.18	0
Chr5	+	3526661	1	AT5G11090.igt	ath_mu_ch5_9335top	3525990	3526091	102	0	0	0	chr11 significance: 2.4 hsp start:18560106 hsp end:18560207 %identity:41.18	0
Chr5	+	3526709	1	AT5G11090.igt	ath_mu_ch5_9335top	3525990	3526091	102	0	0	0	chr11 significance: 2.4 hsp start:18560106 hsp end:18560207 %identity:41.18	0
Chr5	+	3527191	1	AT5G11090.igt	ath_mu_ch5_9335top	3525990	3526091	102	0	0	0	chr11 significance: 2.4 hsp start:18560106 hsp end:18560207 %identity:41.18	0
Chr5	+	3526625	1	AT5G11090.igt	ath_mu_ch5_9336top	3526046	3526135	90	0	0	0	0	0
Chr5	+	3526661	1	AT5G11090.igt	ath_mu_ch5_9336top	3526046	3526135	90	0	0	0	0	0
Chr5	+	3526709	1	AT5G11090.igt	ath_mu_ch5_9336top	3526046	3526135	90	0	0	0	0	0
Chr5	+	3527191	1	AT5G11090.igt	ath_mu_ch5_9336top	3526046	3526135	90	0	0	0	0	0
Chr5	+	3526625	1	AT5G11090.igt	ath_mu_ch5_9341top	3526520	3526618	99	0	0	0	0	GATCATATTCCTCTGCGTCC, CAF: 12, INF: 9, LEF: 0, ROF: 2, SIF: 0, AP1: 0, AP3: 0, AGM: 0, INS: 0, ROS: 0, SAP: 0, S04: 0, S52: 0, LES: 0, GSE: 0, CAS: 0, SIS: 0
Chr5	+	3526661	1	AT5G11090.igt	ath_mu_ch5_9341top	3526520	3526618	99	0	0	0	0	GATCATATTCCTCTGCGTCC, CAF: 12, INF: 9, LEF: 0, ROF: 2, SIF: 0, AP1: 0, AP3: 0, AGM: 0, INS: 0, ROS: 0, SAP: 0, S04: 0, S52: 0, LES: 0, GSE: 0, CAS: 0, SIS: 0
Chr5	+	3526709	1	AT5G11090.igt	ath_mu_ch5_9341top	3526520	3526618	99	0	0	0	0	GATCATATTCCTCTGCGTCC, CAF: 12, INF: 9, LEF: 0, ROF: 2, SIF: 0, AP1: 0, AP3: 0, AGM: 0, INS: 0, ROS: 0, SAP: 0, S04: 0, S52: 0, LES: 0, GSE: 0, CAS: 0, SIS: 0
Chr5	+	3527191	1	AT5G11090.igt	ath_mu_ch5_9341top	3526520	3526618	99	0	0	0	0	GATCATATTCCTCTGCGTCC, CAF: 12, INF: 9, LEF: 0, ROF: 2, SIF: 0, AP1: 0, AP3: 0, AGM: 0, INS: 0, ROS: 0, SAP: 0, S04: 0, S52: 0, LES: 0, GSE: 0, CAS: 0, SIS: 0
Chr5	-	23239265	1	AT5G57380.igt	ath_mu_ch5_9483bottom	23241101	23241184	84	0	0	0	0	0
Chr5	-	23239265	1	AT5G57380.igt	ath_mu_ch5_9484bottom	23240552	23240689	138	0	0	0	0	0
Chr5	-	26580924	1	AT5G66607.igt	ath_mu_ch5_957bottom	26582505	26582591	87	0	0	0	0	0
Chr5	-	26580982	2	AT5G66607.igt	ath_mu_ch5_957bottom	26582505	26582591	87	0	0	0	0	0
Chr5	-	26580924	1	AT5G66607.igt	ath_mu_ch5_961bottom	26580967	26581155	189	gb|AAX95604.1| hypothetical protein [Oryza sativa (japonica cult... 31 1.5 gb|AAV35770.1| transposon protein, putative, unclassified [Oryza... 31 1.5 gb|AAF90017.1|AF237534_1 receptor-like kinase extracellular doma... 30 4.4 gb|AAF90018.1|AF237535_1 receptor-like kinase extracellular doma... 30 4.4 gb|AAF90019.1|AF237536_1 receptor-like kinase extracellular doma... 30 4.4 gb|AAF90020.1|AF237537_1…	0	0	chr5 significance: 0.057 hsp start:1197220 hsp end:1197384 %identity:32.73	0

## Sheet: A-IPAC(RNA-seq)
chr	strand	coordinate	read count	cuffID	start	end
Chr1	+	64160	1	CUFF.7	61704	67825
Chr1	+	65902	1	CUFF.7	61704	67825
Chr1	+	84391	1	CUFF.14	82589	85134
Chr1	+	132472	1	CUFF.20	132108	136047
Chr1	+	233160	1	CUFF.30	232640	238024
Chr1	-	620138	1	CUFF.70	617888	620714
Chr1	-	739839	1	CUFF.87	739342	744384
Chr1	+	818947	2	CUFF.98	817782	819763
Chr1	+	843111	1	CUFF.103	842546	844390
Chr1	-	873205	46	CUFF.108	872959	876099
Chr1	+	1011033	1	CUFF.128	1008286	1013569
Chr1	+	1011182	10	CUFF.128	1008286	1013569
Chr1	+	1011221	2	CUFF.128	1008286	1013569
Chr1	-	1027102	1	CUFF.131	1024373	1029319
Chr1	+	1180645	1	CUFF.143	1179162	1183904
Chr1	-	1193734	3	CUFF.144	1191386	1194084
Chr1	+	1403191	1	CUFF.169	1398973	1403312
Chr1	+	1635458	1	CUFF.199	1630588	1636219
Chr1	+	1869128	1	CUFF.226	1865398	1873918
Chr1	+	1894611	1	CUFF.230	1894135	1897135
Chr1	+	2003796	2	CUFF.243	2003426	2007390
Chr1	+	2003836	1	CUFF.243	2003426	2007390
Chr1	-	2069561	1	CUFF.251	2067305	2070646
Chr1	-	2069599	1	CUFF.251	2067305	2070646
Chr1	-	2223739	5	CUFF.267	2223457	2225652
Chr1	-	2223811	1	CUFF.267	2223457	2225652
Chr1	+	2229287	3	CUFF.268	2225616	2229517
Chr1	+	2229287	3	CUFF.269	2227393	2233205
Chr1	-	2249139	2	CUFF.272	2245557	2249226
Chr1	-	2279594	1	CUFF.275	2277589	2280497
Chr1	-	2279971	3	CUFF.275	2277589	2280497
Chr1	+	2339389	29	CUFF.284	2336322	2339594
Chr1	-	2439196	1	CUFF.295	2437129	2439865
Chr1	-	2439254	2	CUFF.295	2437129	2439865
Chr1	-	2439396	2	CUFF.295	2437129	2439865
Chr1	+	2586623	1	CUFF.316	2583453	2587155
Chr1	+	2623630	1	CUFF.320	2621703	2628048
Chr1	+	2694122	1	CUFF.324	2690879	2694612
Chr1	-	2707428	9	CUFF.326	2706723	2709731
Chr1	-	2877120	1	CUFF.347	2873250	2879406
Chr1	-	2885654	1	CUFF.349	2884210	2886820
Chr1	-	2927752	1	CUFF.354	2927476	2929168
Chr1	+	2942250	1	CUFF.355	2939369	2942512
Chr1	+	2957898	1	CUFF.357	2956294	2962479
Chr1	+	2975955	1	CUFF.360	2972484	2976950
Chr1	+	2977773	2	CUFF.361	2977591	2982824
Chr1	+	2979477	1	CUFF.361	2977591	2982824
Chr1	+	2979614	1	CUFF.361	2977591	2982824
Chr1	-	3157974	1	CUFF.379	3157300	3159348
Chr1	+	3193067	1	CUFF.386	3192480	3195228
Chr1	+	3209357	2	CUFF.388	3208565	3212481
Chr1	+	3297649	1	CUFF.401	3297027	3300726
Chr1	+	3298178	1	CUFF.401	3297027	3300726
Chr1	-	3813187	7	CUFF.448	3809662	3813948
Chr1	-	3889870	1	CUFF.460	3888432	3891011
Chr1	+	3993007	2	CUFF.470	3991202	3993231
Chr1	-	3997539	1	CUFF.471	3994968	3998107
Chr1	-	4076220	3	CUFF.479	4072551	4077349
Chr1	+	4163445	1	CUFF.488	4162614	4166052
Chr1	+	4405140	1	CUFF.514	4398174	4405805
Chr1	-	4450529	1	CUFF.516	4447332	4451942
Chr1	-	4450529	1	CUFF.517	4449303	4451843
Chr1	+	4677355	1	CUFF.537	4676826	4680013
Chr1	+	4732091	1	CUFF.545	4730216	4734003
Chr1	-	4758781	3	CUFF.548	4757979	4760083
Chr1	-	4758850	32	CUFF.548	4757979	4760083
Chr1	-	4759318	6	CUFF.548	4757979	4760083
Chr1	-	4759509	11	CUFF.548	4757979	4760083
Chr1	-	4759318	6	CUFF.549	4758995	4760283
Chr1	-	4759509	11	CUFF.549	4758995	4760283
Chr1	-	5243618	1	CUFF.601	5241997	5243710
Chr1	-	5243618	1	CUFF.602	5243211	5249732
Chr1	+	5278520	1	CUFF.606	5277928	5280103
Chr1	+	5335890	1	CUFF.615	5328863	5338526
Chr1	+	5556232	1	CUFF.637	5554806	5557041
Chr1	-	5713669	1	CUFF.660	5711875	5713952
Chr1	-	5727722	1	CUFF.662	5727352	5732070
Chr1	-	5727752	1	CUFF.662	5727352	5732070
Chr1	-	5774412	1	CUFF.670	5773391	5776508
Chr1	-	5809684	1	CUFF.674	5807110	5811688
Chr1	-	6099106	1	CUFF.697	6098863	6100566
Chr1	+	6279222	1	CUFF.717	6278637	6282303
Chr1	+	6323825	1	CUFF.720	6319424	6324540
Chr1	-	6329700	1	CUFF.721	6325441	6330362
Chr1	-	6329767	2	CUFF.721	6325441	6330362
Chr1	+	6419734	1	CUFF.733	6418656	6420801
Chr1	+	6427659	1	CUFF.734	6426697	6431318
Chr1	-	6452329	2	CUFF.739	6450393	6453372
Chr1	+	6628269	1	CUFF.760	6626592	6633287
Chr1	+	6628377	1	CUFF.760	6626592	6633287
Chr1	+	6691459	1	CUFF.767	6690255	6692677
Chr1	+	6969696	3	CUFF.800	6968906	6971225
Chr1	+	7082111	1	CUFF.812	7078689	7082747
Chr1	+	7088820	1	CUFF.814	7087802	7089806
Chr1	+	7089422	1	CUFF.814	7087802	7089806
Chr1	+	7089448	2	CUFF.814	7087802	7089806
Chr1	+	7379430	1	CUFF.836	7378337	7382861
Chr1	+	7396734	1	CUFF.837	7395027	7400861
Chr1	+	7396773	1	CUFF.837	7395027	7400861
Chr1	+	7400566	2	CUFF.837	7395027	7400861
Chr1	+	7453548	1	CUFF.844	7453035	7455259
Chr1	+	7453846	2	CUFF.844	7453035	7455259
Chr1	+	7453933	2	CUFF.844	7453035	7455259
Chr1	+	7454605	1	CUFF.844	7453035	7455259
Chr1	-	7587247	1	CUFF.858	7580881	7588354
Chr1	+	7814943	1	CUFF.878	7814508	7815848
Chr1	+	7900361	1	CUFF.883	7897720	7902718
Chr1	+	7904191	1	CUFF.884	7903459	7906945
Chr1	+	7905267	1	CUFF.884	7903459	7906945
Chr1	+	7905816	1	CUFF.884	7903459	7906945
Chr1	+	7933382	1	CUFF.886	7932653	7935582
Chr1	+	8183534	1	CUFF.911	8180376	8183770
Chr1	+	8312996	1	CUFF.919	8311854	8314944
Chr1	-	8338433	1	CUFF.924	8336482	8338874
Chr1	-	8338542	1	CUFF.924	8336482	8338874
Chr1	-	8345639	1	CUFF.927	8345394	8346851
Chr1	+	8561316	1	CUFF.943	8560324	8570705
Chr1	+	8889226	1	CUFF.977	8888909	8894461
Chr1	+	9031256	1	CUFF.990	9028186	9031776
Chr1	+	9072812	1	CUFF.996	9070344	9076943
Chr1	+	9075914	1	CUFF.996	9070344	9076943
Chr1	-	9244125	1	CUFF.1008	9240981	9245033
Chr1	-	9318804	1	CUFF.1012	9318717	9321695
Chr1	-	9318839	2	CUFF.1012	9318717	9321695
Chr1	-	9352123	1	CUFF.1015	9351843	9352460
Chr1	-	9782510	3	CUFF.1054	9778792	9782900
Chr1	+	9833292	1	CUFF.1058	9829696	9834720
Chr1	+	9833340	1	CUFF.1058	9829696	9834720
Chr1	-	10096029	1	CUFF.1086	10086088	10103123
Chr1	-	10096244	1	CUFF.1086	10086088	10103123
Chr1	-	10096029	1	CUFF.1087	10095596	10097575
Chr1	-	10096244	1	CUFF.1087	10095596	10097575
Chr1	-	10135228	1	CUFF.1092	10133868	10136441
Chr1	+	10190682	1	CUFF.1100	10189960	10195358
Chr1	-	10328048	1	CUFF.1118	10327170	10329296
Chr1	-	10328048	1	CUFF.1119	10327843	10329298
Chr1	-	10478012	35	CUFF.1135	10477662	10479340
Chr1	-	10735058	1	CUFF.1151	10727072	10738255
Chr1	-	11133728	1	CUFF.1183	11133209	11135044
Chr1	-	11133813	1	CUFF.1183	11133209	11135044
Chr1	+	11247021	1	CUFF.1191	11246713	11249573
Chr1	+	11247132	2	CUFF.1191	11246713	11249573
Chr1	+	11262819	1	CUFF.1192	11261340	11265360
Chr1	-	11477471	3	CUFF.1211	11475582	11479019
Chr1	-	11477506	1	CUFF.1211	11475582	11479019
Chr1	-	11477471	3	CUFF.1212	11477121	11479019
Chr1	-	11477506	1	CUFF.1212	11477121	11479019
Chr1	-	11554349	1	CUFF.1221	11552550	11556698
Chr1	-	11554349	1	CUFF.1222	11552725	11559135
Chr1	+	11742760	1	CUFF.1239	11741853	11752306
Chr1	+	11749755	1	CUFF.1239	11741853	11752306
Chr1	+	11771938	1	CUFF.1243	11771554	11774416
Chr1	-	12091953	1	CUFF.1265	12091411	12096754
Chr1	+	12157358	1	CUFF.1276	12156955	12159184
Chr1	+	12418791	1	CUFF.1298	12416298	12421954
Chr1	+	12420914	1	CUFF.1298	12416298	12421954
Chr1	+	12651691	1	CUFF.1325	12646495	12652846
Chr1	+	12936427	1	CUFF.1342	12935446	12938215
Chr1	+	12937430	3	CUFF.1342	12935446	12938215
Chr1	+	12937529	1	CUFF.1342	12935446	12938215
Chr1	+	12984575	1	CUFF.1346	12980819	12985011
Chr1	-	13145982	1	CUFF.1359	13145390	13147060
Chr1	-	13223460	1	CUFF.1363	13220392	13225015
Chr1	-	13224058	1	CUFF.1363	13220392	13225015
Chr1	-	16923579	1	CUFF.1454	16923029	16923656
Chr1	+	17266532	1	CUFF.1473	17265412	17266741
Chr1	-	17560126	1	CUFF.1502	17556912	17560469
Chr1	+	17886293	1	CUFF.1532	17884444	17892796
Chr1	+	18412027	1	CUFF.1578	18410728	18413029
Chr1	-	18872398	1	CUFF.1612	18869920	18873130
Chr1	-	19053181	2	CUFF.1622	19050015	19053734
Chr1	-	19053236	1	CUFF.1622	19050015	19053734
Chr1	+	19254294	1	CUFF.1642	19252137	19257028
Chr1	-	19871636	1	CUFF.1682	19870985	19873690
Chr1	-	19923702	1	CUFF.1688	19917837	19924092
Chr1	-	19965735	1	CUFF.1693	19963066	19967152
Chr1	+	19993089	1	CUFF.1697	19991074	19993534
Chr1	+	19993232	1	CUFF.1697	19991074	19993534
Chr1	-	20099835	1	CUFF.1712	20098302	20101089
Chr1	+	20172042	1	CUFF.1720	20169719	20174149
Chr1	-	20390511	1	CUFF.1745	20389146	20391215
Chr1	-	20505985	1	CUFF.1757	20504718	20506688
Chr1	+	20586065	1	CUFF.1762	20580073	20587889
Chr1	+	20804571	1	CUFF.1778	20803406	20808140
Chr1	+	20971103	6	CUFF.1798	20967729	20971942
Chr1	+	21009424	1	CUFF.1801	21001372	21014218
Chr1	-	21043402	1	CUFF.1805	21043055	21044961
Chr1	+	21073331	1	CUFF.1807	21072654	21075087
Chr1	+	21073634	1	CUFF.1807	21072654	21075087
Chr1	-	21166375	1	CUFF.1819	21159475	21167521
Chr1	+	21331097	1	CUFF.1826	21329987	21334948
Chr1	-	21686910	1	CUFF.1862	21684199	21688568
Chr1	-	21761548	1	CUFF.1870	21746153	21765905
Chr1	-	21938408	6	CUFF.1887	21938230	21941984
Chr1	-	21938488	1	CUFF.1887	21938230	21941984
Chr1	+	22328381	1	CUFF.1922	22327633	22330476
Chr1	+	22328421	1	CUFF.1922	22327633	22330476
Chr1	+	22508761	1	CUFF.1936	22508321	22512533
Chr1	+	22509478	1	CUFF.1936	22508321	22512533
Chr1	+	22535310	1	CUFF.1938	22534516	22541114
Chr1	-	22906660	1	CUFF.1971	22904278	22907884
Chr1	+	23217186	1	CUFF.2004	23213251	23217331
Chr1	+	23217186	1	CUFF.2005	23215852	23218116
Chr1	-	23330491	1	CUFF.2018	23328537	23330976
Chr1	+	23348309	1	CUFF.2021	23347360	23352897
Chr1	-	23516649	1	CUFF.2044	23515491	23519148
Chr1	-	23518781	1	CUFF.2044	23515491	23519148
Chr1	+	23703659	2	CUFF.2065	23701283	23706281
Chr1	+	23739816	1	CUFF.2069	23738490	23740574
Chr1	+	23943674	1	CUFF.2097	23943284	23945989
Chr1	-	24095269	1	CUFF.2115	24093265	24095599
Chr1	+	24361957	1	CUFF.2142	24360831	24366661
Chr1	+	24435587	2	CUFF.2148	24434002	24436494
Chr1	-	24485105	2	CUFF.2151	24484900	24487092
Chr1	-	24538943	2	CUFF.2153	24538684	24542329
Chr1	+	24655330	1	CUFF.2158	24655009	24657883
Chr1	+	24771367	1	CUFF.2169	24770374	24771587
Chr1	-	24884399	1	CUFF.2177	24883634	24892246
Chr1	-	24952659	2	CUFF.2185	24946727	24955811
Chr1	-	24952693	1	CUFF.2185	24946727	24955811
Chr1	-	24952659	2	CUFF.2184	24949895	24955803
Chr1	-	24952693	1	CUFF.2184	24949895	24955803
Chr1	-	25036628	1	CUFF.2194	25036355	25039589
Chr1	+	25048460	28	CUFF.2198	25047957	25049624
Chr1	+	25048545	1	CUFF.2198	25047957	25049624
Chr1	+	25048941	1	CUFF.2198	25047957	25049624
Chr1	+	25287776	1	CUFF.2222	25287195	25297143
Chr1	+	25288323	1	CUFF.2222	25287195	25297143
Chr1	+	25475347	1	CUFF.2241	25473939	25477742
Chr1	-	25499587	1	CUFF.2243	25496907	25500574
Chr1	-	25560778	2	CUFF.2254	25559045	25561412
Chr1	-	26129243	1	CUFF.2309	26127989	26133396
Chr1	+	26471911	1	CUFF.2337	26470877	26475147
Chr1	+	26534106	2	CUFF.2343	26533725	26538533
Chr1	-	26571752	1	CUFF.2347	26570025	26572995
Chr1	+	26710172	1	CUFF.2367	26709746	26711662
Chr1	+	26710216	3	CUFF.2367	26709746	26711662
Chr1	+	26715356	1	CUFF.2368	26714665	26717029
Chr1	+	26715427	1	CUFF.2368	26714665	26717029
Chr1	-	26787667	1	CUFF.2374	26781880	26789170
Chr1	+	26886988	1	CUFF.2387	26883748	26891472
Chr1	+	26887654	1	CUFF.2387	26883748	26891472
Chr1	+	27255050	1	CUFF.2423	27251225	27257281
Chr1	+	27255050	1	CUFF.2422	27252009	27255625
Chr1	+	27258979	2	CUFF.2424	27258566	27260649
Chr1	+	27259289	2	CUFF.2424	27258566	27260649
Chr1	+	27259374	1	CUFF.2424	27258566	27260649
Chr1	+	27258979	2	CUFF.2425	27258616	27259889
Chr1	+	27259289	2	CUFF.2425	27258616	27259889
Chr1	+	27259374	1	CUFF.2425	27258616	27259889
Chr1	-	27371558	1	CUFF.2440	27365695	27371953
Chr1	-	27433438	1	CUFF.2445	27429681	27433982
Chr1	-	27736723	1	CUFF.2482	27736261	27739283
Chr1	-	27779666	2	CUFF.2486	27778734	27780876
Chr1	-	27916752	1	CUFF.2504	27914469	27917289
Chr1	-	27916844	1	CUFF.2504	27914469	27917289
Chr1	+	27926789	1	CUFF.2506	27922580	27928123
Chr1	-	27983864	1	CUFF.2512	27982308	27985365
Chr1	-	28016630	1	CUFF.2516	28015844	28017911
Chr1	-	28274977	1	CUFF.2543	28274387	28276337
Chr1	+	28278399	1	CUFF.2544	28276193	28280098
Chr1	+	28282251	1	CUFF.2545	28281188	28284247
Chr1	+	28315938	2	CUFF.2550	28313324	28318575
Chr1	+	28315998	1	CUFF.2550	28313324	28318575
Chr1	+	28316028	3	CUFF.2550	28313324	28318575
Chr1	+	28316104	1	CUFF.2550	28313324	28318575
Chr1	+	28316299	3	CUFF.2550	28313324	28318575
Chr1	-	28430003	1	CUFF.2562	28428496	28431498
Chr1	+	28682323	1	CUFF.2594	28681928	28683984
Chr1	-	28857355	1	CUFF.2614	28856650	28858789
Chr1	-	28857424	1	CUFF.2614	28856650	28858789
Chr1	+	28895490	2	CUFF.2620	28895091	28897176
Chr1	-	29358318	2	CUFF.2671	29354818	29359193
Chr1	+	29484547	1	CUFF.2687	29484068	29485516
Chr1	-	29506897	1	CUFF.2689	29504331	29507869
Chr1	-	29577560	1	CUFF.2703	29575688	29577858
Chr1	-	29587901	1	CUFF.2704	29582671	29588502
Chr1	+	29642749	1	CUFF.2709	29641725	29643654
Chr1	-	29703752	1	CUFF.2715	29702845	29708044
Chr1	+	29724992	2	CUFF.2716	29716149	29725009
Chr1	+	29745345	1	CUFF.2720	29744120	29746083
Chr1	+	29805757	1	CUFF.2726	29804414	29809716
Chr1	+	29805807	6	CUFF.2726	29804414	29809716
Chr1	+	29805904	1	CUFF.2726	29804414	29809716
Chr1	+	29806166	1	CUFF.2726	29804414	29809716
Chr1	+	29806759	1	CUFF.2726	29804414	29809716
Chr1	+	29808120	1	CUFF.2726	29804414	29809716
Chr1	+	29808148	3	CUFF.2726	29804414	29809716
Chr1	-	29947515	1	CUFF.2739	29946036	29948974
Chr1	+	29972317	1	CUFF.2744	29971907	29975481
Chr1	+	30033498	1	CUFF.2753	30027469	30034101
Chr1	-	30077405	1	CUFF.2758	30073379	30080909
Chr1	-	30085381	1	CUFF.2761	30083913	30092438
Chr1	-	30120355	1	CUFF.2765	30117669	30128011
Chr2	+	290761	1	CUFF.2816	290402	292822
Chr2	+	357696	1	CUFF.2823	357224	361124
Chr2	-	434043	1	CUFF.2833	431996	435277
Chr2	+	520653	6	CUFF.2840	517940	521907
Chr2	+	520697	1	CUFF.2840	517940	521907
Chr2	+	520808	1	CUFF.2840	517940	521907
Chr2	+	619376	2	CUFF.2847	617599	620991
Chr2	-	665237	2	CUFF.2853	660459	665835
Chr2	-	1163526	2	CUFF.2893	1160717	1164773
Chr2	+	1382740	1	CUFF.2907	1382371	1383790
Chr2	+	1501767	1	CUFF.2915	1501207	1504040
Chr2	-	1967328	1	CUFF.2963	1966534	1968237
Chr2	-	1993947	1	CUFF.2965	1992881	1994366
Chr2	-	2335751	1	CUFF.2989	2332210	2336356
Chr2	+	2430694	1	CUFF.2992	2428702	2436960
Chr2	-	2900791	1	CUFF.3007	2894739	2902030
Chr2	+	2921255	22	CUFF.3009	2919752	2922449
Chr2	+	2921290	2	CUFF.3009	2919752	2922449
Chr2	+	2921371	146	CUFF.3009	2919752	2922449
Chr2	+	2921255	22	CUFF.3010	2919864	2931664
Chr2	+	2921290	2	CUFF.3010	2919864	2931664
Chr2	+	2921371	146	CUFF.3010	2919864	2931664
Chr2	+	2921255	22	CUFF.3011	2920749	2921728
Chr2	+	2921290	2	CUFF.3011	2920749	2921728
Chr2	+	2921371	146	CUFF.3011	2920749	2921728
Chr2	+	4417647	1	CUFF.3103	4415599	4418776
Chr2	+	4482821	1	CUFF.3105	4477465	4484639
Chr2	+	4482848	1	CUFF.3105	4477465	4484639
Chr2	+	4482891	1	CUFF.3105	4477465	4484639
Chr2	+	4482821	1	CUFF.3106	4477542	4484647
Chr2	+	4482848	1	CUFF.3106	4477542	4484647
Chr2	+	4482891	1	CUFF.3106	4477542	4484647
Chr2	+	5050578	1	CUFF.3124	5049285	5051967
Chr2	+	5593182	1	CUFF.3145	5592732	5600123
Chr2	+	5687699	1	CUFF.3151	5687177	5690995
Chr2	-	5908260	1	CUFF.3162	5906349	5908574
Chr2	-	6512127	1	CUFF.3202	6509964	6512837
Chr2	-	6519089	1	CUFF.3203	6518569	6521598
Chr2	-	6798076	2	CUFF.3213	6797121	6799139
Chr2	+	6891174	1	CUFF.3227	6888339	6891719
Chr2	+	6918051	1	CUFF.3230	6917536	6922320
Chr2	+	6918228	1	CUFF.3230	6917536	6922320
Chr2	+	7630786	1	CUFF.3290	7630219	7632218
Chr2	-	7936626	1	CUFF.3315	7935071	7936937
Chr2	-	7941453	1	CUFF.3317	7939658	7941878
Chr2	-	8094606	1	CUFF.3332	8093019	8095979
Chr2	-	8095781	1	CUFF.3332	8093019	8095979
Chr2	+	8112845	1	CUFF.3333	8108717	8114685
Chr2	-	8170812	2	CUFF.3340	8169345	8179195
Chr2	-	8170931	6	CUFF.3340	8169345	8179195
Chr2	-	8736743	3	CUFF.3387	8733549	8736777
Chr2	+	8739657	2	CUFF.3388	8737492	8742857
Chr2	-	9007807	2	CUFF.3418	9006445	9009963
Chr2	-	9014865	1	CUFF.3419	9014339	9018297
Chr2	-	9156651	1	CUFF.3433	9151783	9157078
Chr2	-	9297878	1	CUFF.3449	9293069	9298042
Chr2	-	9490146	1	CUFF.3456	9488334	9491387
Chr2	-	9490177	1	CUFF.3456	9488334	9491387
Chr2	-	9587880	1	CUFF.3463	9585504	9589709
Chr2	+	10329382	1	CUFF.3527	10326834	10330141
Chr2	-	10685360	1	CUFF.3569	10683898	10687023
Chr2	-	10734024	1	CUFF.3574	10733740	10735966
Chr2	-	10735425	1	CUFF.3574	10733740	10735966
Chr2	-	10799875	1	CUFF.3580	10797211	10801026
Chr2	+	10834711	2	CUFF.3585	10832441	10835734
Chr2	-	10862203	1	CUFF.3590	10860580	10862557
Chr2	+	11075436	3	CUFF.3613	11070432	11075894
Chr2	+	11160633	1	CUFF.3621	11159311	11162665
Chr2	+	11160779	2	CUFF.3621	11159311	11162665
Chr2	-	11270469	6	CUFF.3632	11269888	11271153
Chr2	-	11270574	3	CUFF.3632	11269888	11271153
Chr2	-	11270610	3	CUFF.3632	11269888	11271153
Chr2	+	11333497	1	CUFF.3640	11329622	11336807
Chr2	-	11484548	8	CUFF.3657	11481180	11491951
Chr2	+	11814590	1	CUFF.3686	11812967	11816315
Chr2	+	12415402	1	CUFF.3744	12413913	12415778
Chr2	-	12779429	1	CUFF.3773	12776185	12780190
Chr2	+	12906165	6	CUFF.3786	12905201	12907865
Chr2	+	13001019	1	CUFF.3793	12997999	13001019
Chr2	+	13001019	1	CUFF.3794	13000754	13002763
Chr2	+	13084424	1	CUFF.3807	13081635	13085547
Chr2	+	13085101	1	CUFF.3807	13081635	13085547
Chr2	-	13379126	2	CUFF.3833	13378743	13381744
Chr2	+	13448108	1	CUFF.3843	13447989	13450347
Chr2	+	13473635	1	CUFF.3846	13472141	13475295
Chr2	-	13497236	2	CUFF.3850	13496899	13500362
Chr2	-	13497236	2	CUFF.3851	13496902	13503917
Chr2	-	13774543	1	CUFF.3874	13771072	13778226
Chr2	-	13884929	1	CUFF.3890	13879844	13885936
Chr2	+	14121421	1	CUFF.3913	14119441	14122211
Chr2	+	14121893	1	CUFF.3913	14119441	14122211
Chr2	+	14121937	4	CUFF.3913	14119441	14122211
Chr2	+	14122039	1	CUFF.3913	14119441	14122211
Chr2	-	14181792	1	CUFF.3923	14180890	14182627
Chr2	+	14535773	1	CUFF.3966	14534239	14538934
Chr2	+	14545561	1	CUFF.3967	14543792	14547079
Chr2	-	14576512	1	CUFF.3970	14576404	14578488
Chr2	+	15063844	1	CUFF.4028	15062787	15066070
Chr2	+	15070084	1	CUFF.4030	15069796	15071853
Chr2	+	15070205	2	CUFF.4030	15069796	15071853
Chr2	-	15166439	1	CUFF.4039	15165229	15166706
Chr2	-	15269116	1	CUFF.4049	15264033	15273107
Chr2	+	15272288	1	CUFF.4049	15264033	15273107
Chr2	+	15272433	2	CUFF.4049	15264033	15273107
Chr2	-	15269116	1	CUFF.4050	15268951	15273023
Chr2	+	15272288	1	CUFF.4050	15268951	15273023
Chr2	+	15272433	2	CUFF.4050	15268951	15273023
Chr2	+	15369059	1	CUFF.4056	15368597	15371084
Chr2	-	15609089	1	CUFF.4087	15608626	15613134
Chr2	+	15753703	1	CUFF.4103	15753222	15753871
Chr2	-	16292025	1	CUFF.4158	16291113	16294234
Chr2	-	16292602	4	CUFF.4158	16291113	16294234
Chr2	-	16293666	1	CUFF.4158	16291113	16294234
Chr2	-	16293786	1	CUFF.4158	16291113	16294234
Chr2	+	16447342	2	CUFF.4180	16446366	16449378
Chr2	+	16447342	2	CUFF.4181	16446448	16449372
Chr2	-	16516874	1	CUFF.4187	16510198	16517377
Chr2	-	16777207	5	CUFF.4216	16775048	16779608
Chr2	-	16777260	6	CUFF.4216	16775048	16779608
Chr2	-	16777640	6	CUFF.4216	16775048	16779608
Chr2	-	16778451	1	CUFF.4216	16775048	16779608
Chr2	-	16777207	5	CUFF.4217	16775776	16779539
Chr2	-	16777260	6	CUFF.4217	16775776	16779539
Chr2	-	16777640	6	CUFF.4217	16775776	16779539
Chr2	-	16778451	1	CUFF.4217	16775776	16779539
Chr2	+	16828928	1	CUFF.4225	16828565	16831254
Chr2	-	17133866	1	CUFF.4258	17132349	17135276
Chr2	-	17133923	7	CUFF.4258	17132349	17135276
Chr2	-	17138098	1	CUFF.4261	17137628	17139812
Chr2	-	17139259	1	CUFF.4261	17137628	17139812
Chr2	-	17139286	3	CUFF.4261	17137628	17139812
Chr2	-	17139384	16	CUFF.4261	17137628	17139812
Chr2	-	17507556	2	CUFF.4297	17507203	17508816
Chr2	-	17584076	1	CUFF.4305	17582422	17584394
Chr2	-	17850798	1	CUFF.4328	17849618	17855998
Chr2	-	17891911	1	CUFF.4336	17891302	17894835
Chr2	+	18188993	1	CUFF.4369	18188807	18191548
Chr2	-	18262266	1	CUFF.4381	18261465	18262294
Chr2	-	18262266	1	CUFF.4382	18261948	18265580
Chr2	-	18333618	33	CUFF.4389	18333329	18334920
Chr2	-	18333662	1	CUFF.4389	18333329	18334920
Chr2	-	18669903	1	CUFF.4426	18666325	18670073
Chr2	+	18705617	2	CUFF.4433	18703628	18706470
Chr2	+	18779990	1	CUFF.4439	18779592	18782158
Chr2	+	18878598	1	CUFF.4452	18878317	18882830
Chr2	-	18899482	1	CUFF.4455	18893871	18901503
Chr2	+	18914287	1	CUFF.4457	18911807	18915424
Chr2	+	19026230	1	CUFF.4472	19021964	19027654
Chr2	-	19036399	1	CUFF.4473	19033540	19036859
Chr2	+	19088956	1	CUFF.4477	19086358	19089227
Chr2	-	19240109	1	CUFF.4500	19239493	19242872
Chr2	-	19240996	1	CUFF.4500	19239493	19242872
Chr2	+	19400573	1	CUFF.4512	19399478	19403244
Chr2	+	19444513	1	CUFF.4514	19441778	19446565
Chr2	-	19478286	1	CUFF.4515	19476136	19479702
Chr2	-	19556337	2	CUFF.4525	19556125	19559666
Chr2	-	19558735	1	CUFF.4525	19556125	19559666
Chr2	+	19647996	1	CUFF.4537	19647322	19650348
Chr2	-	19672668	1	CUFF.4540	19670300	19681746
Chr3	+	161530	1	CUFF.4562	159265	163037
Chr3	-	483439	1	CUFF.4598	481697	484347
Chr3	-	511102	1	CUFF.4604	508685	511761
Chr3	+	825651	1	CUFF.4643	822736	826783
Chr3	-	993989	1	CUFF.4660	991918	994786
Chr3	+	1018305	1	CUFF.4663	1013824	1019625
Chr3	+	1101832	1	CUFF.4674	1098622	1101858
Chr3	+	1101832	1	CUFF.4675	1099177	1101858
Chr3	+	1134936	1	CUFF.4680	1133119	1136516
Chr3	+	1235404	1	CUFF.4696	1235050	1238764
Chr3	-	1491180	3	CUFF.4726	1488360	1491555
Chr3	+	1523276	1	CUFF.4734	1521671	1526366
Chr3	+	1531080	1	CUFF.4735	1526756	1534214
Chr3	+	1531080	1	CUFF.4736	1530534	1533488
Chr3	-	1611968	1	CUFF.4747	1608941	1612723
Chr3	+	1620052	1	CUFF.4749	1617586	1620831
Chr3	+	1682063	2	CUFF.4753	1681887	1684772
Chr3	+	1682269	1	CUFF.4753	1681887	1684772
Chr3	+	1824816	1	CUFF.4771	1822898	1825880
Chr3	+	1824866	1	CUFF.4771	1822898	1825880
Chr3	-	1941890	1	CUFF.4783	1940756	1947124
Chr3	-	2014591	1	CUFF.4795	2011838	2015905
Chr3	-	2015317	1	CUFF.4795	2011838	2015905
Chr3	-	2015533	1	CUFF.4795	2011838	2015905
Chr3	+	2059674	1	CUFF.4798	2055952	2060726
Chr3	-	2154133	2	CUFF.4811	2153663	2156457
Chr3	+	2175464	1	CUFF.4813	2169567	2176025
Chr3	-	2371473	1	CUFF.4834	2367019	2372645
Chr3	+	2580099	7	CUFF.4853	2579525	2580211
Chr3	+	2580159	1	CUFF.4853	2579525	2580211
Chr3	+	2584186	2	CUFF.4854	2582161	2586742
Chr3	-	2632602	15	CUFF.4857	2630865	2633688
Chr3	-	2632643	1	CUFF.4857	2630865	2633688
Chr3	-	2754596	3	CUFF.4871	2752927	2756714
Chr3	-	2764668	1	CUFF.4872	2760193	2764781
Chr3	-	2764720	1	CUFF.4872	2760193	2764781
Chr3	-	2764668	1	CUFF.4873	2764585	2768696
Chr3	-	2764720	1	CUFF.4873	2764585	2768696
Chr3	-	3016591	1	CUFF.4894	3016303	3019131
Chr3	-	3018698	2	CUFF.4894	3016303	3019131
Chr3	+	3109077	1	CUFF.4899	3108609	3110262
Chr3	-	3188004	1	CUFF.4908	3186113	3188405
Chr3	+	3235648	1	CUFF.4914	3233514	3238313
Chr3	-	3591511	1	CUFF.4942	3591274	3594770
Chr3	-	3594480	1	CUFF.4942	3591274	3594770
Chr3	+	3628849	2	CUFF.4947	3628393	3630736
Chr3	-	3726123	4	CUFF.4959	3725902	3729354
Chr3	+	3854870	1	CUFF.4975	3854314	3857519
Chr3	+	3864227	1	CUFF.4976	3863951	3866819
Chr3	-	4113116	1	CUFF.4997	4110836	4116151
Chr3	+	4196312	1	CUFF.5007	4195585	4201663
Chr3	+	4220491	1	CUFF.5010	4219210	4221866
Chr3	-	4291534	1	CUFF.5019	4289860	4295104
Chr3	+	4384810	1	CUFF.5032	4381997	4388725
Chr3	+	4396014	1	CUFF.5034	4395524	4399546
Chr3	+	4493629	2	CUFF.5043	4490397	4494031
Chr3	-	4515990	1	CUFF.5044	4510762	4516498
Chr3	+	4523074	1	CUFF.5045	4521282	4524845
Chr3	+	4594914	1	CUFF.5054	4592055	4595199
Chr3	+	4628046	1	CUFF.5058	4625369	4630813
Chr3	+	4658574	1	CUFF.5062	4657849	4660998
Chr3	+	4660584	1	CUFF.5062	4657849	4660998
Chr3	-	4731132	1	CUFF.5069	4729342	4732003
Chr3	-	4731531	1	CUFF.5069	4729342	4732003
Chr3	+	4743830	2	CUFF.5071	4741167	4744509
Chr3	+	4772322	1	CUFF.5072	4771701	4775319
Chr3	-	4818920	1	CUFF.5079	4818097	4821206
Chr3	-	4819696	1	CUFF.5079	4818097	4821206
Chr3	-	4820562	1	CUFF.5079	4818097	4821206
Chr3	-	4993192	1	CUFF.5099	4987906	4994272
Chr3	-	4993947	1	CUFF.5099	4987906	4994272
Chr3	+	5524991	1	CUFF.5150	5520809	5525331
Chr3	-	5563292	1	CUFF.5153	5562240	5564771
Chr3	-	5717961	1	CUFF.5166	5710816	5719240
Chr3	-	5718025	1	CUFF.5166	5710816	5719240
Chr3	-	5718062	7	CUFF.5166	5710816	5719240
Chr3	-	5717961	1	CUFF.5167	5717039	5718803
Chr3	-	5718025	1	CUFF.5167	5717039	5718803
Chr3	-	5718062	7	CUFF.5167	5717039	5718803
Chr3	-	5749364	2	CUFF.5171	5748363	5751497
Chr3	-	5749519	1	CUFF.5171	5748363	5751497
Chr3	+	5805967	1	CUFF.5178	5804108	5808747
Chr3	-	6032915	2	CUFF.5202	6031979	6033979
Chr3	-	6032949	1	CUFF.5202	6031979	6033979
Chr3	-	6154367	1	CUFF.5219	6154162	6157752
Chr3	+	6168876	1	CUFF.5221	6165253	6169148
Chr3	+	6171494	4	CUFF.5222	6168889	6172095
Chr3	-	6182696	1	CUFF.5226	6180461	6183054
Chr3	-	6365116	1	CUFF.5247	6360963	6365873
Chr3	+	6445912	1	CUFF.5258	6445651	6453359
Chr3	+	6499391	1	CUFF.5265	6499214	6501559
Chr3	+	6669837	1	CUFF.5280	6668884	6671719
Chr3	+	6670748	1	CUFF.5280	6668884	6671719
Chr3	+	6817204	1	CUFF.5292	6814765	6818508
Chr3	-	6891945	1	CUFF.5302	6890885	6897556
Chr3	-	7068040	1	CUFF.5322	7066788	7071180
Chr3	-	7068703	1	CUFF.5322	7066788	7071180
Chr3	+	7087987	1	CUFF.5325	7087270	7090062
Chr3	+	7088055	1	CUFF.5325	7087270	7090062
[truncated: 521 more rows]

## Sheet: SE-IPAC(RNA-seq)
chr	strand	coordinate	read count	cuffID	start	end
[truncated: 2,762 more rows]
